# Supplementary material for: Genome-wide identification and expression profiling of bHLH transcription factors associated with ferulic acid biosynthesis in Angelica sinensis
Source: Front Plant Sci. 2025 Nov 26;16:1718585. doi: 10.3389/fpls.2025.1718585 (PMC12689882; doi:10.3389/fpls.2025.1718585)
Supplement: Supplementary Figure 1 — Meme predicted 10 motifs for the AsbHLH transcription factors. [file DataSheet1.zip]

Archive with 3 entries (2 files):
- Supplementary figures/
- Supplementary figures/Suppementary Figure 2.tif
- Supplementary figures/Supplementary Figure 1.ai
