# Supplementary material for: Genome-wide identification and expression profiling of bHLH transcription factors associated with ferulic acid biosynthesis in Angelica sinensis
Source: Front Plant Sci. 2025 Nov 26;16:1718585. doi: 10.3389/fpls.2025.1718585 (PMC12689882; doi:10.3389/fpls.2025.1718585)
Supplement: Supplementary file 2 [file Table1.xlsx]

## Sheet: Supplementary_Table 1
Supplementary Table 1: List of RT-qPCR primer sequences
Genes	Gene-ID	Primer	Sequence
ACT		F1	CTTGGAATTGCAGAGGAAGAAGG
		R1	TATCGGCAATCATTCTCAGGCA
MYC3	AS08G01811	F1	CTATGATCCATGGCATCCGTACA
		R1	TGTCCTGCTTATCTTGTACGGAG
MYC2	AS02G01478	F1	GTTGTTGAGTTGGGGTCTACTGA
		R1	ACGCTATTAGACGGAGATGGTTC
MYC6	AS02G03804	F1	CGTGCTCCCCAAATGGTAGT
		R1	GGACAATCTTTTCGGGGCCT
MYC6-like	ASUnG00174	F1	GGGGTACTGGAGTGGGATGA
		R1	GCCGATTGTGGGTTGGTTTC

## Sheet: Supplementary_Table 2
Supplementary Table 2: Protein sequences of 148 AsbHLH gene family members
Gene	Sequences
AS01G00367	MADLYGRDSSAIESEDMSSFLHNLLQNSAAAPPCVSYRQTNRSDFADHGGYYPSGIKESTAAHFSENCDPIRRNNDADADDFDFACEEPEEPEVPSNSVPPRSSSKRTRAAEIHNLSEKRRRSRINEKLKALQNLIPNSNKTDKASMLDEAIEYLKQLQLQVQMLTMRNGLGLNPVYLPETLQTVQLTHQRGSDYNEGNRLMNTSRRDTSTDPKFSAHATLYMSNHNPPNQSVVIPSTTNINNSETSYGLNPSIPESM
AS01G00514	MAERRRRKRLNDRLSMLRSVVPKITKMDRTSILGDTIDYMNELLQRIKNLQEEINEGDPNQHELTSASILKNVKPDEVVVRNSAKFDVERRNVDTRIEICCAAKPGLLLSTVTTLEALGLDVQHCVISCFNDFGMQASCSEEMGHIGDINPEDMKQALFRNAGYGGRCL
AS01G00658	MNSMDIDLTASSNWVFDYDLMDDISAVHFPAPPTIGFAWPNPTINSSSNSSAEIDSLILGSQGHKESESRKRARPETFSASGSKACREKMRRDKLNERFLELSSILEPGRPPKTDKAAILNDAVRMLTQLRSEANTLKESNEELQEKIKDLKAEKHELRDEKQKIKADKEKLEQQVKAFSAQPAFLPHPSTLRAAYSAQGQADGNKLMSFVGYPGVAMWQFMPPAVVDTTQDHVLRPPVA
AS01G01480	MDYYYINGNNTSYNYCDNNNGIQALEKKKSKKKGKKQSGGSKEVKLSTDPQSVAARERRHRISEKFKILQSLVPGGSKLDTVSMLEEAILYVKYLKTQLWWLMHHPNQYQYDQNVDVDNTYNINHLVIDEHVQTSAMFNEVDGLYLQNVNDYDNQVPQQNEGAQQIMNVADACLEYSW
AS01G02908	MLHACFKGSGEHNLAANMDSVSDLDMLYLSSMYYAFPFDKPSSPSQSFNSSRSLWGSDMKSSLEHYQSRSFLAKMARLETVVFIPLKSGVVELGSSKVIPEDQNLIQMVKLLFGKSHAVRANVSPKIFGQDLSLGAAKPGPISISFMPKVEEDLYYSADPPVLSANQVYGNSSNGHKNNDNEVKFFPQQADDRKPRKRGRKPANGRDEPLNHVEAERQRREKLNQRFYALRAVVPNISKMDKASLLGDAISYITDLQSKIRILETEKDVGNNKQQQCVIPDIEFHTTQDNAVVRVSCPLDAHPVSRVIKTLRELDVLTQDSSVSTSDSGEIVHTFSITTQGGTAEDLKEKLSTALSV
AS01G03392	MYFFNQGDELVFQIQNDNPNPEQQTIQQDLLMNQASSQGGNKRHGKQSLSIGEETKDEERSKKIMHREIERQRRQEMGKLHGSLRSLLPLEFIKGKRSISDHMEQAVNYINHLHGSISELNVKKDKLNKVSKAIVINDPRSGSSNLCLLDDNINDINVSVTPCFCGVEIIITSGLMEEKLSLSRVMQVLIQEGQLNITSCASTRVKDRLVHTIRAEGNDPTSINISELQQKLWDVIRG
AS01G03393	MFSLKQGDELVFQIQNNNPKPEQQTIQQDLVMNQAASPQGGNKKHRKKPLSIGEDIKDDERSKKIMHREIERQRRQEMGQLHGSLRSLLPLEFIKGKRSISDHMQQAVNYINHLQRNIRELNIKRDKLNKIPNYTSSTVISQGSGSSNFSQLSNDNNINVTVSPCFCGVEIIITGGLTEEQFPLSRVMEVLIQEEQLNVSSCASARVNERLLHTIRAEAIDPMSINMSELQQKLYDAVCG
AS02G00486	MYNAREMDSLLFSSNFRYATAADLTKTKVIMHSELNNYRSNDAQLSKGSKQEELQNSSFLDNICAGTISGPAGADYLDRKASNVEEMDFNARFGSGDSSNKGSDKEVGMDSVHLVYEADGAGITRDNMNLVKDKKNITSANCSNLIRQSSSPAGFLSNLTDQIGFTEMSNVGNFRSGCKTNAELNSTSGRLVNYIDISSGLPSHSRFMPQMAENLNENIKTSDGYLANGQPAGGNSNRCYVPNFLNDSTSNSLKRNRDGEVKMLSNMNEMDTQDADPKHNTSGLVHQLSLPNTFAEMATMENFMNFQQDSTPCKIRAKRGFATHPRSIAERVRRTRISARMKKLQDLFPNMDKQANTADMLDLAVVYIKDLQKEVQALNETRAKCTCPKIQAFLYFSYH…
AS02G01604	MYPPSSSSSSQGQGQGQSNLRHTNTGGLNRYDSAPGSFLAAVDSVIGQARTKELSPLAYFSSSSEAASGITTPKNTPDHNLSMNGLHRSYASSSSPSPSSSNSAPLIRHSSLPAGFLNRVASAASADNGFSVTRGMGGYNSHGITDNASGIQRLNSQLSFTRQDSLSQITEETEDADDDIHAEGRRKATHSFATASFGMGSWDNSSNITFSGGRGKRAKNDNGGGLNITESQFQFGLSEMALDMASMEHMMDIPQDSVPCKARAKRGCATHPRSIAERERRTRISGKLKKLQDLVPNMDKQTSYADMLDLAVQHIKGLQTQVQKLNTDLEHCTCGCKQNAPCINNEN
AS02G01912	MEQQQQQQMNSGLTRYRSAPSSYFAEMLNGSLFGGEEVADHFINTRASSPDSDRFFSRFMSSCGGEDSNLPNVSNDRSSSFVNEPVQAQFVAQMKHEPDMPQAQQQQQQIGSLGINNLPQMKMAGGNNLNLIRQSSSPAGLFAQVNIDNAGYAVMRGMGNSVPASSTHADSSFSSGSQLNNQMDFPPSTPSSSSIMPRAFKAEAKSFGAGRPEVGNYGESRMNDRGYLTGGSRDTSWDDSALLSDDFLAGLAGNDRNTFSNLNSSRNQTGEGGSRPSTALAHHLSLPTSSAELSAMEHLLHFPDSVPLKIRAKRGCATHPRSIAERVRRTKISERMRKLQELVPNMDKQTNTADMLDLAVDYIKDLQKQVKTLSDVRANCTCSSKQKT
AS02G02483	MANNPAEGYPDDFLEQILAIPAYNGLAGGDGSSSENSQLTAGGQPFFPLGLSLDNGQHERVSVNMGSLFPAFEHLQPQSIRHTVPQIHQAFQGQTTTSTAVTVPHPPNMRPRVRARRGQATDPHSIAERLRRERIAERMRALQDLVPSCNKTDKAAMLDEILDYVKFLRLQVKVLSMSRLGGAGAVAQLVADIPLQSVEGGITENGSNQPIWENWSNDDTEREVAKLMEEDVGAAMQFLQSKALCIMPISLAALIYPTNQPDISSLVKPEPPAPS
AS02G02956	MANHAGEATSDDFFDQILGFPPYTEAVPNLAGNQSSSSPAMLQLNSGGGGGFEFPLGSMNASGSIFQCQLIHKPLPKTPHPPAIPQRKRAKRGQATDPHSIAERLRRERIAERIRALQKLAPNVNKTDRATMLDEIVDYVKFLRLQAKVLSMSRLGGAGAVAPLVTDIPISSIEEEGGEDQRNHAPWEKWSDDGTERQVAKLMEENVGAAMQLLQSKALCIMPISLASVIYHTQPADSTTLVNPKSDHPS
AS03G02020	MAHNPPSDSYSDDFLDQILANPSYNTTNSTPSPLTPSHFSGAGASQPPFFPLGLSLDNGQGERGSMNMGNMFPVFDHMQPHSVRQAAPQMHQPFQNQTTRSTAVTVAHPPNMRPRVRARRGQATDPHSIAERLRRERISERMRALQELVPSCNKSDKAAMLDEILDYVKFLRLQVKVLSMSRLGGAGAVAQLVSDVPLQSVEGGMTENGSDRPVWENWSDDDIEKEVAKLMEEDVGSAMQFLQSKALCIMPISLASLIYPTNQSDISLVKPEPPAPS
AS03G02812	MSSDWRYSGTNLINTSMGLIRASSPMVSCKGDLIESSSCSTASMVDSFCPPIWDQPNINSQNMGFCDANVQNNASSMSTLGFRTGNLVAAGTDLDRALEMGWTPHNSMLKQNMLSPTSSRMIPQSLSQFPTDSGFIERAARFSCFSGGNFSDIVNPFSIPESTSPYTTGAAKMQGGEEVYAGIRLNSISEGQYQKNEMRTAECSKDGIMPIEHEAGEFGSGGVQAEASASEGGGTPAKTPGLKKRKRLGQQDTELDQVRDTSNPPETTKDNSGIQLKGDQNPTSTVNKPCGKRGNHGSQASDSNKEEYIHVRARRGQATNSHSLAERVRREKISERMKFLQDLVPGCSKVTGKAVMLDEIINYVQSLQRQVEFLSMKLATVNPRMDFNIEGLLAKDILQ…
AS03G02931	MGALERVVDLLRPLVKNDKWDYCVIWKLGDDPSSFIKWVDCCCGGGVANGNNIVKEESSEDVQPHIFPICRDIYFPHLAKTKACEALAKYPASMPLYSGIHGDVAISNTQMWVTSKTTASNPKLVGTQVIIPVVGGLIELFSTKNVPKDQKLVEYITAHYNISLEHEIMTGHCDPIDLSIMPKLQTEAPNFSIEGPPTGSTQLQEYPSLPSCPTHVSLNKSTGNSSKYWEFNTKTILSTKEEIKTDLVCSKRARDQTDKPKSRQRTGTESYQSKNVFIERNRRQRIKDGLFTLRALVPKISKMDRASILGDAVDYIMDLKKMIVCFQTELKELEEVECSKISPLKIMSHEGLANSEENQETEKFLSAQVQMEIIRIGKREFLLKFVHSRKQAGFLRLLE…
AS03G02999	MQFADFGPKLALNQSKTSAAEEEEEEEKEDDGIDPVYFLKFPVLNDKLQDDNHPLMMFPQDNIVGDDDERFKRGLVMTNEESSKARKMMDEEVQLQFLGEDVEKNSQMGEAGKNKKKRPRTSKTSEEVESQRMTHIAVERNRRKQMNEHLRVLRSLMPGSYVQRGDQASIIGGAIEFVRELEQLLQCLESQKRRRIYGDSSNPMQHTQVPPPPPPPFFNPMSSSASDDPLKLVSEYENGLIREETAESKSSLADVEVRVLGFDAMIKILCRRSPGQLIKTIAALEDLELNILHTNITTIEQTVLYSFNVKVASESSFTAEDIANAVQQIFSFIHADSNI
AS04G00750	MVDVDFNGINHFNTLDDFTNEQYLLSLPEGSLGKSLSSESYNATFFATDDQVHGKNHCNMANENIISESFERPAKQIKTNSWNPSPVKQANVISSSSSYQIISFSNVSSQTMDHQESSDYSRDVQLVQPYEDFMDLNATYDNDNYTVIAGKPIRRSNPATFRGPSHVQDHVIAERKRRERLTERFIALSAIVPGLKKLDKASVLGDAVKYLKQLQQRVDLLEEQIKKKKKLEEPSIVSQNDSSKLPAASEGYSSCDDNSGGSTNKTAAEIEARILEKNVLVRIHCKKQKGFVPKILSEIEKLHLTVISSNVLPFGDYAMDITIISQMEAECSFTVEGLVRKLQSALR
AS04G00751	MDISTTLWLSELEMDDPMIVSHQSQMSSPEESRYSLNPICLSPQESTPLPVDSSRSFFRSENNSKGTTPPAKMLKTSTSNMIPKPSTSTIISFHNAISETAQYKGDRVNDISSFLGVSEGNRKATTSTTRNPLQAQDHVIAERQRRERLSQMFIQLSSLVPGLKKIDKASVLGEAANYIKQLQGRVNTLEEKVIEKDGEAIVSVDRSRPRFYEESSSSGDDNFADYNSESIPEIEVRISETEVFLRIQSKKIPGMAVQMLSDIEKLHMTIVSSSVMPFANNSLLITVIAQMNVEFCMTANDLMKRLQFAALKLGQEYAC
AS05G00927	MELPQPRPYGSQGTKPTHDFLSLYSPVQQDPRPSQGGILKTHDFLQQGERAGTEDISKDENRAKQPTEKSRPLIPPPTTTSMEHILPGGIGTYSISHISYLKQRVVPKPEGVLLNAAAPQAQASSSDRNDGNSNCSSYTGSGFTLWDESATMSKGQTGKENNFAAKERHAVREAGVHVGGQWETSRERPSQSSSSHSFLNKAFSSLSSSQQSFSKKQSFLDMIKSAKSSHEDEDEDDDVFVIKKEPSPHHRGNMSIKVDEKDTDQKPNTARSKHSATEQRRRSKINDRFQMLRGLIPHGDQKRDKASFLLEVIEYIQFLQDKVHKYEDPYQGWSHEPPKIMPWKKGHRTVEDFGDQSCGTKCVSGPASVFAAKFDGANTNVSSTMPLGAQGLIDHDIST…
AS05G01147	MAEYTSEMQSFKSQLSLLEFDPNIELIMNQYTHSTPSAINISNSNINDLMVFPKDNFSSHIPQYQGNLEDNFPGYFHDDCKNVTQEFVHVQGNDFCKSKKRIARHEVEGCFSDSSPQASGSANKTKNSSGALKRSRSSDKEEEKPSDVVHVRARRGQATDSHSLAERVRRGKINEKIKCLQDIVPGCHKTMGMAVMLDEIINYVQSLQNQVDFLSMKLTAASTFQDFNSHANAFEQLQIVQRAMTYEAEKIQRVVRRGNEETASTQFGPLDLSFGSYPTLPYNS
AS05G01812	MALETVVFQQDPFISTYGCEDFYTTDDSGGVYYKESGLLGHFDHSHSHQHKNISINHMISSTPSMVQSSYVKDSPPKDEKDIFTTDRFFTESYPPPGKLSAAGSRRKRRRVKASKNKEEVENQRITHIAVERNRRRQMNDYLSVLRSMMPPSYAQRGDQGSIVAGAINYVKELEQHLQYMESQKIKNKKKGDQDEHDSVVFDNFFTFPQYSTRPTSSQSESSAEADIEVTMVESHANIKILSKRQPKQLFKMVSGFQSIGLSILHLNITTVDHRVLYSFNLKVEDDCQLTTVNEISTAVHEMVVMIKDEAIFC
AS05G02174	MLPTSNDVVWLPPQDTTTITNNEQQQLLLDTCIDTKINPFSSSSTSSLTSFKSLLENAWFSNNYLGNSSSLDFSSSCSQSQPFTLDTSQSHSQYFQPKSCFSPMLNLSYDNGFHLGCDPNFTNGSNFNGLSSVPNLDMGSVLEFGGTRFENDPVGVGFNPVGSDGSEILRPLEVSPREGAEPTLFQKRAALRQGSGEGEMGNLGKIEGLGRKRMRNVSEDGDEFDDGSMGVSGSFNYDSDEFDTKNENGDCGDGGGSNSVKVGDRKGKKKGFPAKNLMAERRRRKKLNDRLYMLRSVVPKISKMDRASILGDAIDYLKDLLQRINDLHNELEAIPPGSSVTPASNYNPLTRTPTTHPHPVKEEIYSSSLPSPHSTSARVEVRAREGRAVNIHMFCARRP…
AS05G02448	MESLDENQLYWETNRYYNAEELGSFLLDDTLSAYYHSSSPDGCQSSAASKNIVSERNRRRKLNDRLYALRAVVPNITKMDKASIVKDAISYIQELQEQERRILGEIAQLESMASDQKSFNKKKRNVHEQQQLSSYDSGGSRLSSSSSPSPIQVIELKVSYVGEKTIVVSLTCNKRTDTIMKLCEAFETLNLKIITANITSFSDTLLKTVFIEVNFLPFV
AS06G00368	MIDEEPDSAFQFLPGFGTPADLWPCTEANANANFTFFDENFNTNFCFSQENTNISTYSNNYGACFPSPSQETSQFCDSNLVMSDIPESMRFCVMDGPNNTLPQFFPSDHVMHDVVNLKVETGNAELTDLGIKRKFELPQQPEAVVNVENPKKKCRAPRDIPTCKKNVQVKKNKSVNQIVNIDEDSTHNGPIAQSSSSYSSEDDSNTSQELNGGATSDSKGSVALNSSKKPRAGRGAATDPQSLYARKRREKINERLRILQNLVPNGTKVDISTMLEDAVHYVQFLQLQIKLLSSDEMWMYAPIAHKGMDMGLYQNIFPTQ
AS06G02507	MAAFSYNNPALVDSTSFLFPNTPLLLPSYDNNNNKICGVLGNINNPYPCFSHKYYPATQGSLQEVSSVNISSTTKVSSLSNSSSMVTDQNQNKKLPDNSTEFHKKRKSNSKFNSAQSKDTSEVVEKGKKQRRNRGGADEEMEKNNVEKSKEGAPSGYIHVRARRGQATDSHSLAERVRREKISERMKLLQALVPGCDKVTGKALMLDEIINYVQSLQNQVEFLSMKLASMNPMFYDFGADMETFMIKPESVSFEAQQQPECNPTQFTTNSFTPDNNYPLLDSSVSLLLQHGQMPEILHQGNGQLSWDSNEHRQKTISQSGFTNNLCSFH
AS06G02677	MVQNLAPSLDSIIVASNPNYPSSQTDAISTLHQNNESCSIKRPCNVMMESTLSGLMANFDIPYKENNAYKSTAPTNTASLESLDCVLCATNSNTDTSIGDDGTNPIFFSDNSCKNVLSKSIFPGVNKGEIHQNFNEPQSKKRRILEKPSNNSSNISFQQPSNNSLSSGNCVLEEPDSEAMAQMKEMIYRAAAFRPVNFIDEVVEKPKRKNVKISSDPQTVAARQRREKISEKIRVLQRLVPGGSKMDTATMLDEAANYLKFLRSQVKALENFGQKLNYGDSANIANHPAVAPFSMQNNTS
AS06G03566	MESSSRYNSSSSAPKVERKCIERNRRCQMKTLYFKLTSLLPRQHAKEGLALPDKIDEAVKYIQSLQVEIEKYKEKKEKLMSRKREHSCITNDIKSTTNSSPYFEIHGMGPDLDMVLVNGLHDSFISFNEIIHVLHQQGAEVVQASFFNTRNSVFHILHPKSADPTLRCQATANISTRLNELIFGTSSSYMELETNLDIRDFEIIDFL
AS06G03796	MSTDLDVDLIFENDETWDLLNLEINSSGELGQDGEKQLDSSTPSSEMAPPGEKESSDKEGKKKMKNKEKGCEGKSEQDKVHIFTERERRKKMRTMFTNLHALLPQLPAKADKSTIVDEAVSYINSLEHTLQKLEKQKQERFRGVVPMRNYDVSKMICPPKGVMDTREAFVADQVSANANVAAFNPTSTPVTPQFSPSLLSWCSKSLMLNVSGLDAQICVCSNKKSGLFTGICLVLEKYKLEIISAQVSTDNARNMYMIHTHACCSDLLQTIPVEEIYKQAVREIIFFYNLE
AS07G01325	MSSHDAYLQGAAAGVGSNKMFAEVLPWTLPHHFQTNQIQDQFVYPPPPPATYNGFFNTSRYGVYEGQSSADQLRFISDAVLGQVIHPCSGPFGLQAELGKLTAQEIMDAKALAASKSHSEAERRRRERINNHLAKLRSLLPSTTKTDKASLLAEVIQHVKELKRQTSIISESNLVPTEVDELTIDNDADEEGRLVIKASICCEDRSDLLPDLIKTLKALRLRTLKAEITTLGGRVKNVLFITGDNDEGLRMNYEQETPYEYSITTIEEALKAVMEKTNGDESSSGSTHVKRQRTHAFSS
AS07G02130	MNLWSTTDDTSDAFVASDINSFWPPQTPPIPHQPSSSVAATFNQDNLQHRLQSLIEGAKESWTYAIFWQSSVVDYSSSQSLLGWGDGYYKGEEKEKQLMTTKSTSVSEMDHRKKVLRELNSMISGSQGSPDDAVDEEVTDTEWFFLVSMTQSFVNNTGLPGQAFFHSAPVWVTGAERLGSSHCERARQGQTFGLQTIVCVPCNNGVVELGSTEVIFQSSDLMNKVRILFNEFANPWPLQSEANVSDPSTLWLSDPSPVPNNEIKEIPFKLPPQNIFENNHSSSTLTENPGSSSVINVQNPGVLTRELNFPGLGFEGVSSSNVRNGNSNSISCKTEFGEILNFEESKRSSCSAGNGNLFGIVEENKKKTSSSAILPSSGVGKSSCGADSEHSDLEASVVK…
AS07G02493	MWTEEDKAMAVEVLGKCAFDYLISSSVSAQCSFMEIGNDESLQTKLSDLVDCPKFSDFSWNYAIFWQISRSMSGDLVLGWGDGSCKELREGEEFEGEGILNLRHGDESRQRMRKKVLQKLHYLFGGSDDECYASGLDEVTDIEMFFLVSMYFLFPHGKGAPGKCFGSRKHVWILDALKSSNDYCFRSVLARTAGIQTLVLIPTDVGVVELGSIRSIPESLELVQSITSAFSSSPLISKPKPQTAGPVTRENGANGQFFEGGITERPRITKIFGQDFNANRSEFRPKLAVRKADEGSSAPSNRNGFNALAQFKNGKQGNTVEIYSPQTPTNNILKGGAPDHFGFKQFNSQSPAPRQIEFARAKTIPSWPVIIESEHSDVNPVCKEEQASLADDKRNRKRG…
AS07G02977	MDFGKASAQDQMEIMTLIMQQDKLRGQYSQSNFQEIYDYAEMEFSGGSSSSNESAPTPAFHNPFINSSFQETNMPQILAQNFPIPTQSYNSRESIIPKTNSMESMRPIQIDPESVKPPQRRNVKISKDPQSIAARQRRERISEKIRILQRLVPGGTKMDTASMLDEAVHYMKFLKKQVQSLERAAVSNYRPMGNVGYPGTAEMNMNYSALARTCQPAAHMVGSMQMLS
AS07G03105	MLSSLHLQSMKFGKSEGDLKMESSQHSLFEDYLSAPPPTGVNEQQFFPSYLSCGSFNYESLDLAKSNVSFSELITSSQVEFPSFAFPYNEFFPFTNGYQGPEDVIDSSYLIKNDQPPFPVLQDDDYKSRPVEDEQVSEFLSNNGSSPKDHEKDQASIENVPVFKVGSSDQDRKRKSTKIEGQPSKNLMAERRRRKRLNDRLSMLRSIVPKISKMDRTSIIGDTIDYVKDLQEKINKLKGELDTQGESNSMNLVRTLNENTNEIIPKSPSKFDVERRDESTRIEICCAAKPGLLLSTVDTIEALGLDIQQCVVSCFGDYSLQASCSEAVDNRKFIGCEDIKQELYRNAGYGGRCF
AS07G03496	MAVFSYDKHHSFLLDSSLMFLIPDTTTNMSCFSEQPIHNIYKPCFSPHQHHPYYDQADPTVEVLPSSAVSAQYHQVTNPTEKRKNTFQQPHSKLKGKKPRNETTSSNIDKGRISMRSEEKLNNKRSRRSGDNDKKKKKNISEEKERNGALTGFVHVRARRGQATDSHSLAERVRREKISERMKLLQALVPGCDKVTSKALMLDEIINYVQSLQYQVEFLSLKIASVEPEVQNQVNN
AS07G03597	MPVLGQPQYVDVKTTASTNTDSLGSLDCLLSATNSNTDTSVEDDDINSILFSDGKKLWNLSSVPSVDYENITAKIKAKHCNRSSPICETKSQLRVKKARLEKRPSSSNINFQQPDHLSNCDEEPDSETIAQMKEMIYRAAAFRPLNIGELDTAVKPKRKNVRISSDPQTVAARQRREKISEKIRVLQSLVPGGNKMDTASMLDEAANYLKFLRSQVKAFESLGPITTQFYPFPSHSLLPLNHSFPMQITNNFSFPKP
AS08G00357	MIIGALERAVEWLRPLVKTQEWDYCVIWKLGDDPSRFVEFVNCCCGGGEDVNECHVTVKEEGGGDGLCRDFNFQHPIRTNACVKLAQYPFSLPLYSGIHGEVAMSGQPRWCSYASTSNLNNETGGTRVLIPVAGGLIELFSTRNVPNDQKLVELITAYYNVSVKQEIMSAHSHNDKSLLEKLHKHPFVVEHLNDQCHLNSMSRLQSLVTYSHASPYGVEGSSAGSTPSSEYLLLQSGSSHVSPNLSPIKSAKSWKRKLDEDMLKDEVVRVTTHTVDKKDKVKGKQKTGKEQYHSKNLITERNRRIRIKEGLFTLRALVPNISKMDKAAILGDAIDYIKELENKARNFQAELKEMEEEDYSKDNGGSEILELKDTKHPLASENILGSAVADQNQLIPKMP…
AS08G00484	MEGMDKFEMNIGDKDLRGIHSSNVPLSLRVSRSTSMGLYPPDNTMAIGRASMVDSFCTTVLDQPITSQNLGFRDIDVLNNVGSFNASAMEGTLDMGWNLPNPILGGDISLQSSSSMLPRSLSQIPTDQDFLERGAQFSCFSGGNFGEMLNSFTVPGSMCRYTRGVVQMHGHRGINSGVGLNSISGLEVQENETHMIEGTEDVSISIEHGPSGGSPNSGRKTESFIRSHDEANEGQCESGNESVDAEFSTGGNRAEPLQLEGTGQGILAKGRGSKKRRKIAQDTEPDDVKRAADPVHNSETQKKGDQNPASTTNKRSGKHGKLVPQAPESLKQEYVHVRARRGQATNSHSLAERVRREKISERMKYLQELVPGCSKVTGKAVMLDEIINYVQSLQQQVEF…
AS08G00505	MMFPEVMPWNIPHGFNPVHFQTSPIMPPSQYGGGGGMFNRRSFGNYDGSSSDHLRFLSDTVLGQMVHQPCAVPFGLQAELGKLTAQEIMDAKALAASKSHSEAERRRRERINNHLAKLRSLLPSTTKTDKASLLAEVIQHVKELKRQTSIIAESSPVPTETDELLVENEADEDGRFVIKASICCEDRTDLLPDLIKTLKAMRLRTLKAEITTLGGRVKNVLFITGDDQESSCDDEQMQPHEYSISSIQEALKAVMEKSNGDESSPGTVKRQRTNINII
AS08G01082	MGGGRHSDDDTEVYKSKNLKAERRRREKLSSRLLELRALVPKITNMKKPTIITDAISYIHELKSRVQELSDQILAMEATINEHEQQLERSEVDVAQEMNNWGIEPEVKVSKIDTNKLWIKILFQKTRGGFTRIIEAMTVLGFVPADMSVTTSKGAVLLTSHIEVMEDGMQATERIKELMLEIVTSSLDYVPRETN
AS08G01769	MAAFSYDKHHPFIVDSSSSPFLFPNTTSPANPSLATITNYHNSTNMSCLLEQSIHNNYNPCLSSHQHHPFIDQPDPTVEKSSSVNISSTVSTSTTKVSTCSNNSSSSAVTALHQQVINPMDKRKNNFQQPKVQQKCKKQRKESASTRSGDEEKKKNGEEMEKNEPPSGYIHVRARRGQATDSHSLAERVRREKISERMKLLQALVPGCDKVTGKALMLDEIINYVQSLQNQVEFLSMKIASVNPVLYDFGMDLDAFMIKPEVQNQSSSLEATQQQADVQQQTHTQATNIFNTTSGGYSLMDTSTLHQLQQVQMSNIMSQPQLLWDVDENRQKIINHSSFTNNLSSYHLN
AS08G01811	MLELDVENGGGGGYYYPTFSSSTSPSSLHLKLGHLLELRPCWRYAIYWRSLIRMPSSGSDIVLTWGDGHFRSSSSAGGSIDDKQVQGKRSSAREFNAVFNHKFVFDDMDSSDIHVNDPEWFYLNSLARNIPAGGVSAKAFTSGNHVWLAGSLGSCECERAREAMIHGIRTMICVPTADGVVEMGSSFNINEDLILVEQIKSVIGSSSSEHHSFSTRELVKSKTSGSVQDKQDNSDLLLDMFKEFEDEHEMFHDQKIEMMCFATTKDRNDLANILKAGGAAAGTGGKKRGRKPLAGRDRPINHVEAERQRREKLNSRFYALRAVVPHVSKMDKASLLGDAVSYINDLKTKLEELESQVVMSQKNAPPQQHNGGSTSTISDVDETTAISNNDEVEVKLVGT…
AS08G03538	MESFEYILESEWSALNSMYSSEESDFMAQLLNYCSIPNDLHSGSNLTISSSNTNVDHVSLGTGFLHPTSDHDSYYAGNFDHILATNDDFVFCHDEAKEENKMIMELEQEDQVPDPELRKKVVFRNPVQKSKKRFSNSRNVKAKKNQKLTMTSCRNNKEQNAAPEKQSSSGCSSENDSIASHELNGITSNSLESKEATTVNSSGQLRAVRGSATDPQSVYARKRRERINERLRTLQNLVPNGTKVDISTMLEDAVEYVKFLQLQIKLLSSDDKWMYAPIAYNGTDVRT
AS09G01988	MALSYYSNRDTQVLDQHFRDQTTTDSNTIFFPQDLLLPPELLNFHDNFDTCIDTLFTQNNHFFFSDENVDAFTSLSPSPVPLDILPSLNMVDQDACFDQYPKRTKIQENYFFYPEMTIHDNYSNNYDRGFVPNPPLLPEFVLPELPMPPVYNEGSNDNAVNKAANAGGNLSQQSIAARIRRRKITEKTQELGKLIPGGQKMNTAEMFQAASKYIKFMQAQIGVLQLMQEENEEGMQSPELEALVTSPLVQEKLYSAEKCLVPNFFC
AS10G00945	MSSRRSRSGQSSGASRISDDQIADLVSKLQQLIPEIRNRRRNSDKVSASKVLQETCNYIRNLHREVDDLSDRLSELLDSTDSNSAQAAVIRSLLM
AS10G02152	MPLSEFYETLNSKGKVEGSRSTDLAFVPNNGLVELVCENGQIMMQDQSINRKAPKILTNNFHFQTPRYLDKDIVNESASKVGKYGTIDSIYSDITTSAPSTEPVMTHDDEMAQWFNYPIEDTIQQDYCSDFLPELSSVTVNESSTRNSFASIEKRDRYNQVVRNSHNGAVQNNELGSGQGSAPKPPPSKHAPLYHWSVPQGQASVSSVGSRVSEMQHDVSGNLVSSQAPASHLPHTKMQKQDSGLPRSNSSLLNFSHFSRPAAMARANIQNASTVSPLVSSAADRMIENDKLPLASGRNPTESTQINQNCIPRKEMNYHTQPNFMSSKVDLKRAEPIQLEESVPRGRSDAVCREDANNNDKASNPDLVGNTAKRVPENEKAGEPVGASSSVCSGNSVEK…
AS11G00180	MQTKKRVRSSDYSDPCGGMNNLSSYQEYAYRRSCSSANATFCRDNDTTMMTGASLESPGSLKTRPLNEDSTCPAGSENPDEELENKGETFPSHSSRRSRVAAVHNLSERKRRDRINQKMKTLQKLVPNANKTDKASMLDEVIEHLKQLQAQVQMMSTSNIPQMMMPIEIQQQLQMSLLARMGMGGGLGSILNMTNLAQTVSQPHSSLIHPNPASVFLVSPLIPRHIQPQASAVQGATNTNPVPFSDPYNAVLAQSMNMELYNKMAAAAVYQQQVNQAAQTTNGTSNLNHVQGE
AS11G01183	MSNNTGDGGAGDDFLEQILGFPVYAGADSNLAGNEVPMMLQLNSGDRAGGDGGGGGFEFPLGLSLEQGKGSNEYFKMDHEEVEASGSGKRFRSDDVVVDSRGAPVIRTGFQGQPIHNAVPAMSHPPAVRPRVRARRGQATDPHSIAERLRRERIAERIRALQELVPSVNKTDRAAMLDEIVDYVKFLRLQVKVLSMSRLGGAGAVAQLFTDTPISSVEEEGTESGGNQQAWEKWSNDGTEQQVAKLMDENVGAAMQFLQSKALCIMPISLATAIYHIQPPDSTTTHVKPETNPPL
AS11G01573	MQHLEKKKKKKNGKKQTCGSKEVKLSTDPQSVAARERRHRISEKFKILQSLVPGGSKLDTVSMLEEAIVYIKFLQTQLWWLIHHNTHQSHNISSNNNNNNNHFIIDEQPSAILYDLPCDDCDPKQISTQDDYLQNANGYDHEMAEILEFQDSWFQIGGAQQAMHFDNIVSLESW
AS11G02126	MDSIFRLTEDARAAFLQQISQTFGCTYICLWTYLPLPSNCLLFMDGIYHEENKQPGLSLGITRAMTLFNEYRKSVIIIDNGRAPGLAFKNNLPYVEFKEFDLQAVASTQTQLQFYQFAYIQTAIYMGCNTGEIELGMSINNQVNIEMEMRNLFPDDFMRQAIPVEPSLPNDQNPHSSSSSSMRSLSIDSPEGTPSNFLYNISNNTSTSYNISEPPFAHSSQTFMNQIRSIHQFPATIEREDAAMTHAMLAVISSSSPASSTNSHQPLQKASAFKSYRSVLGTTSQITSRIHRQNMLKRAIAFCRSNANLMPASQEQTIQYANRPTSNQMHHMISERKRREKLNESFQALRSLLPPGSKKDKASLLSNTTEYITSLKAEVKELTRKNQTLETQLLQGSTD…
ASUnG00114	MVSATRLFVAGDHDNIVTRTFSSGSHAWLVDDKELQLNACDRAREAFLHGVKTLVCISVPCGIIELGSSYVIEEDWGLVHLVKSVFSPDSTNMSINYMITCPPTYDHAHQNFNQSLSFLDISGNSDEKDKVQKTSKMAQYSSDLGSSHDSESPLDSQNTRSSNKKKRRTAIASERELAQNHVEAERLRREKLNHRFYALRSVVPNVSRMDKASLLQDAVTYIQELKSKVEELNGKLHEEVRKLTTSQSALTTTHACNASAARSSRLNYGPIQMDVDIKILGSQAMIHIQSPDINYPWARLMDALRMLEFRVQHASMSSVKDVILQDVVITVPDGLKDEEGLKSAILGTLQI
ASUnG00174	MAGILRRQLALAVKNKQWSYAIFWSVSSTQNGVLEWDDGYYNGDIKTRKTVQSEQLDADQLGLQRTEQLRELYESLLDAETNPQSARPSAALSPEDLTDTEWYFLVCMSFVFNIGEGLPGRSLAKNQTIWLCNARYADSKVFSRTLLAKVYAAITVVCFPYSGGVIELGTTDLVSEDLSVIQHITSFLETPGTVVSNNSAYVPKTARYGNHHNCAQPDENIIESKMKPDTEWKKHNTCSLNSSSEDFEPNCQANKSLTAKHEGASHVQSWQLMDDEISNGVLNSEDSSDCVSQTIASPEKSVPLHYEDKANEDPLLDHGDCKDTELTSVEVQNDDIHYQGIVSTLLKTSHQLIMGPCFKSSIKDTCFVRWKKGRVSGSHKFTGGTSQRLLKKILYEVPN…
AS01G00458	MNNSNFEQQQQIQDEQHHSFDQTDDFLEQMLNSLPSWAPQSSELSPGQNPNNQKSFPWESSQGNGMMSSFDDQSVMLASKLRQNQISSSGGSSASAALSMLQQQLFMARGLATALQGNDSGVGDSGLLPLPLSLSGDDDGDGDGSTFKSMNPQGGGDGSVEALFNGFTGSLHASSHTSNQAQHFHQSQGGNMQNQNYGGAVGGMSQTQANGSGGGTGGTGGAPAQPRQRVRARRGQATDPHSIAERLRRERIAERMKSLQELVPNANKTDKASMLDEIIDYVKFLQLQVKVLSMSRLGGAGAGSVAPMVADISSEGGGDCIQSNGGPSRNANGTQTAAASSSSNNNNNETMKVTEHQVAKLMEEDMGSAMQYLQGKGLCLMPISLATAISTSTTRSHHP…
AS01G02514	MESYYWPEEAAREAWHHPQSQVVAVDEDLRSTSSLQFPCTCLPPDDSNLYIHGYSLSQLPTSFQGPEEDRSTASASKSHSQAEKRRRDRINAQLATLRKLIPKSDKMDKAALLGSAVEHLKELKRKSLEVSKHITIPTGIDEVTVTDCRSDQESSSTTSNNMFIRVSICCENRPELFGELSHAIESLRLRMIQADMSCLGGRIKSCFVVCTKDTESLNGAAETNTIKQSLKVVLSRVVTSSTSSNYPPKSKRQRFFFPPYFSQ
AS01G03243	MSAPRLASEKLTSSLISSNTDPEGPAEAGNDLRSPKSNKRKLSNPMEEGQQKISHITVERNRRKQINDNLTVLRSLMPSFYVKRGDQASIVGGVADYISELQQVLRSLEAKKQRKVYNDAVMSPRLISSPRTKTTTISSLPISPRKPPLSPRIISSLPASPRTPQSIISNNKNCSIINNHLHRLLVQQLHPSANNFLSSLTTTMALSSASLLLEPSPTSSNCSTSSIIDNDQLVANSKSRVADVEVKFSGPNVILSTVSPRIPGQALKIISALEHLSLEILSVTLNTTGQNTMNYSFTIKIGIECKLSAEELAHQIQQTFYS
AS01G03510	MESLDEYNLYWETNRFYQIEELDSSLVLDETISAYYDSSSPDGPHQSSVAPKNTVSERNRRKKLSQRIYALRAVVPNITKLDRASTIKDAISYIQELQEQERSIQGEISQLEFNQAAAGTMIPSTVSKKKKRIEQQQLFSNNSGSSGSLPSPVQVIELRVSYVGGKTVVVSITCSKQRDTIVKLCEAFESLKLKVITANISSFSGTLSKTVFVEVKL
AS01G03511	MESLDEYKLYWETNRYYQTEELDSLVLDDTLSAYYDSSSPDGAQSSVAPKNIVSERIRRKKLNDRLYALRAVVPNITKMDKASIIKDAISYIQELQEQERRIQGEISQLESMAPNKTNSFDEFNEAAADAMTPLTVSKKKRTDQQQLFSNNSGGSRSLPSPVQALVQLRVSYVGGKTVVVSITCSKQRDTIVKLCEAFDSLKLKVITANITSFSETLLKTVFIEADEEDINMLKTKIESAIAVLNFPDSPMSC
AS01G03512	MESLDEYKLYWETNRYYQAEELDSLVLDETLSAYYDSSSPDGAQSFAAPKNIVSERNRRKKLNDRLYALRAVVPNITKMDKASIIKDAISYIQELQEQERRIQGEISQLESMASDKNNSFDEFNQAAVTMPSSVSKKKKRTDQQLLSNNTGGSRSSPSPSPVQVIELRVSYVGGKTVVASITCSKKRDTIVKLCEAFESLKLKVITANITSFSGTLLKTVFIEAGEEEIDMLRTNIESAIAALNFPDSPMNC
AS02G00726	MERTGSSENPMGHVHENYTLIDFSDESNLAQFISLSRGETAHCNVNFYNQFNPSFGHPYDYFNNPPTATFPNQHSHFNHLPNNCDVLKDAREYSSGTMTTTTTSMPTNRSRKGDRSRTLVQEQRRRSRMKDKLYALRALVPNITKMDKASIVGDAALYVQDLQMQAKKLKAEVSSLESSLTRMDSQQGGKQDNANKFQIAYHYPTIRIILQIGVYQLEENGYYVRVVSNKGHGVAASLYKALESLSTFVLHSSNLATSDDTFHLTFTLNVREGKSDMNVPNLKLWVAAAFLYQGFDIQQPL
AS02G03012	MAAPPPYNSNPHQLQNMLQAAVQAVHWTYSLFWQLCPRQRVLVWGDGYYNGAIKTRKTVNLAEDSTEEASLERSQQLRELYDSLSTGDSNHPTRRPAALSPEDLTESEWFYLMCVSFSFPLGVGLPGKAYVKRQHLWLKGANQASSKLFTRAILAKMTTLQTVVCIPLLDGIVELGTTDKIEEKTELIQQVKNIFINCNIPATQTPKPALSEHSTSNLVSPSRLVEMEDDDNINDEDNDDEDDAEEEEDEEGDVEAQTARTLTPFGSVDPYNVVGNIEGEPGQVMFHNRSSDSICLGSPENGSNNLDSDFDLLKVSEPEIPVDPYGTGSEWTHAPTAAFQPEDELQEEDIHYSQTVTTILHHRQFSGRSSDTSSAMYYSIHSPQSSFSICTAAAISKSH…
AS02G03804	MAETLRKQLALAVKKIQWSYAIFWSISSQNGALEWDDGYYNGDIKTRKTVQAEHLNADQLGLQRTEQLRELYESLLDAENNPQSARPSAALSPEDLTDTEWYFLICMSFVFNIGQGLPGRSLAKKQTTWLCNANFADSKVFNRTLLAKSFVFQTVVCFPYSDGVIELGTTELVSEDPSIVQHITSFLETPGTFVSNHSEYVSDYSRRGNDTKCVQLDRNVVDDNLNPDTKWEKGNTCSPNGSSEEFEPNYQAEESIMAERINDGTSQLQSWQLMDDEISNGVLNYGDSSDCISQTFIGPEKIVPRQDKKVNEDHLLDLQDSKDMELTSVEIQKDDNHYQSIVSTLLKTSHQLIMGPCFKSSTKDSCFVRWKKGRAPRKHKSGGTSQRLLKKVLYEVSLM…
AS03G00227	MESIFELSEGDRTAYLHQMSYSFGCTYVCLWSYVPHPSNCLVFMDGVYHEKAIASSSSSTALLPSRLFYGYQKSVLSVDDGRVPGIAFKNSIPYLEYKGIELQTLTSTEVQLQFYQEARIKTCIFMGCKSGEIELGFSIDSQVNLEAQMKNLFPQDFSLQVVPRELTQPTDQTVPPSFSPALMISLPIHSSSTAPSPFINVASTSHNPNPTLQQPLAPVLISSPTTNSAFQETIDTLNQIRNVNFPTIESEDAAITQAILAVISSSTSPSPTSSPSSPQPQQRNTGAFKSYRRSVLAPSSQITKRVHRPNMLKLAVEFIKRTSGLMRGQERIQIGSRSASNQLQHMIKERKRRERLNQNFEALRSLLPPGSKKDKASVLNSTLEYMNLLITEVEELNRR…
AS03G00994	MTWDSCNLESSNFWLSDLGCVEQFWGNLDSGSMLNGENLVHGREKEETLKAMEVLDEKKDGDVEVKSVAALKIHSEAEKRRRERINAHLDTLRGLVPCTGKMDKASLLAEVICQVKQLKVSAAEASKGLLIATDADEVIVEPLEGSLGCGTYFLASVCCDYKREVLSDVKQALESLHLNIVKAEISTFKKRMKYVFVFTGGKANGNAKENQFLINTVRQALSSILEKISLSTEYTPRTIPPNKRRKISFYESS
AS03G01771	MSSRRSRSRQSTGTSRITDDQIADLVSKLQQLIPEIRSRRSDKVSASKVLQETCNYIRNLHREVDDLSDRLSELLESTDTDSAQAAIIRSLLM
AS03G02750	MELLNNISTMENFNSNFLGLLATSSDNFSDQYERAPQFPIPTSNDNIQSCFYPYHAQFYDPSAHFFSSIDNIPGRESESMMNSTPLILETGELIGDGKASRNYNHGGRKRKRNNEREVEKPGEVVHVRARRGQATDSHSLAERLRREKINEKLRSLQDLVPGCYKTMGMAVMLDVIINYVRSLQNQIEFLSMKLSAASLFYDFNSSEMDALETMQGTNGHETQVMERMVGDHGYGAGFPQFQSWPL
AS03G02868	MESDKIWNSLQFGMEIQANDHNSTSEQIPNCYFNPNWDNSIDQSDPFESALTSLVSSPTSNLGMQAKNGDQQNVVLRELIGRLGSICNSGDLYNNTNSTNTSCYNTPLNSPPRLNLSVMDHQIRGGNLPVSSDPGFAERAARFSCFGNGLDGKLPKVNGSQMGIQENKDGFLSMLSRSSSPEKGEFGDSMEESSLSEQIPGGEIGLKGQKDVNVKKRKAIPRGKAKEILSAKEAKAVTENDGPNSKRSKADEGNQKQSKESSKLSEPPKDYIHVRARRGQATDSHSLAERVRREKISERMKFLQDLVPGCNKVTGKAVMLDEIINYVQSLQHQVEFLSMKLSTVNPRMGFNMEDIISKDVFQSYASLPQNIYPVDASAQTFPYAFQSQQGSNLHSNMPN…
AS04G00088	MDYLDWECSPIVTNISSSWSNQAHEVAEAFTAEADHISNCRAYNGEKSLDLLDDMVFNPIQKLNKISYVNELPVSQSHLQYYSNPEKVLNQMVHHLAPPLDSIIVSSNPANYSRAQAVSYLPEGRGLCFTKRPRDVMMDNTLSGLMADFGMPYKENNGFKSVASTNVASLESLDCLLSATNSNTSTSVEDEGINSFLFSDNSHKNVVSKSIFPGASNGEKVQTNPLPQSKKRRTLEKPPSSSNISFQQPNSNNSLATADCVLEEPDSEAIAQMKEMIYRAAAFRPVNFGDEVVAKPKRKNVKISSDPQTVAARQRREKISEKIRVLQRLVPGGSKMDTASMLDEAANYLKFLRSQVKALENLGQKIDFGNSPNANYPLAPFSMQDNTSFSLQNPNHTKI
AS04G00509	MALGFPRKRDWTENSNQCERNYNSSNQELGEPSACASASATFCRGKDNTMMTWASFESPQSPKSKSAYEDSAFLDDRQETQETKGEANESRSTRQTRRSRIASVHNQSERRRRERINQKMKALQKLVPNANKTDKASMLDEVIAYLKQLQEQVHMMSMRNNMPQMMIPLGMQQQQLQQQQLQMSLLARMGMGFGLGMNTGMLDMSTLAPCFSPLIHQNSTTPATPNLVPQPFVSPPMIKKHMSPETTPTQGASNTSIPFNDPYCAFLAQSMNLELYNKMAAYHQQVNQAAQALHGDKKSNQLQGE
AS04G00741	MAPHRGHDPTRFAASDYQYFPGTEWSCESSFNYNDSCLDFATSSIPYSQLMMLTSQVESQTTFASCPSNEIQPYFSTYTPPYQVLDESEPTTGHNVTVHNYNNSNGIVYDFKERYSCSSSNNARDLSVSLELPVFSIGSFEDKRRMNNKVKKVEGQPSKNLMAERRRRKRLNDRLSMLRSVVPRISRMDRTSILGDTIDYMKELLEKIHKLKMNDTQANSDQNNSLGNLDQELNKITESTTKNSSRFDVKRKEKSTEIDISCPGKPGMVLSTLNTIETLGLDIQQCVISCFNDFSLEASCSEAEEHRRFISNEDLRRALSRNAGYGGRCL
AS04G01620	MSNLYHDPCGSLLTRCFNNKSGGFLKTHDFLQPLERVETDQGKSKEQDKATEKGHPPTISVEQILPGRIGTNSLSHISFLNQRVPKPEGVDTPPAQATSSNRNDDNSNSSSYTGSGFTLWDESVVMNKGQTGKENNFVAKERHPVRADVGVHLGGQWATSLERPTQSSSSHSFLNKAFSSLSSSQQSFSKKQSFMDMIKSAKSGHEDEDEDNDEFVIKKEPSPHYKGNLSIKVDGQGTDQKPSTPRSKHSATEQRRRSKINDRFQMLRGIIPYSDQKRDKASFLLEVVEYIRFLQEKVQKYEGPYQGWPQEPPKTMPWKNSHRTVDTFGDQSGGTNCGSGPPLMFTTKFDEANANISTTMPREGQGLLEYEINTADAMREIGHHRVLPNSGMAIHVPPQ…
AS04G03329	MALETIVFQQDPFTSTYGCKDIYAMDDLEGIYCNGVSSHFHDSKNQEKMNSTNSSNIMAQSHVKEYYSPENEVSTDAFFTGTYPPPATTNRRKRRRIKASKNKEEVENQRMTHIAVERNRRKQMNDYLALLRSLMPPSYAQRGDQASIVGGAINYVKELEQHLQYLESQKQKMKHKEQSKPDDHESDPLTKFFTFPQYSTRLATNQNNSVQSSAEADIEVTMVESHANIKVLSKRQPKQLFKMVSGFQSIGLTVLHLNITTVDHRVLYSFNLKVENDCQVTTVNDIATAVHEMVVMIKEEAIFC
AS05G00185	MALENVLFPQDSFCYGGKEFWGCDYISQQNEQYNDFSLISNKNITSNNLQYEISTLHQSCSSSAVMIQDFKNDQLWGTQNNSSPDEANSGGTNGRAPVTNPDRKRRRRTRSCKNKEEMESQRMTHIAVERNRRKQMNEYLAVIRSMMPTSYVQRNDQASIIGGAINYVKQLEKQIQTLEAQQKTTNQDNSKNYSTTVCPRLFSDFFIFPQYSTCTSTQSTTSPENDQAVTEPERRAAIAAYGEIEVTVMESHANLKMLTKKRPKQLMKIVAGLQSMWLTILHVNVTTVEQMVLYTISLKIEEGCQMNTVNEIADGVNHLLAKIEEADV
AS06G00226	MMTWASFESPQSPKSKSAYEDSAFLDDRETQETKGEANESRSTRQTRRSRIASVHNQSERRRRERINQKMKALQKLVPNANKTDKASMLDEVIAYLKQLQAQVHMMSMRNNMPQMMIPLGMQQQQLQQQQLQMSLLARMGMGFGLGMNTGMLDMSTLAPCFSPLIHQNSTTPATPNLVPQPFVSPPMIKKHMSPETTPTQGASNTSIPFNDPYCAFLAQSMNLELYNKMAAYHQQVNQAAQALHGDKKSNQLQGE
AS06G00227	MMTWASFESPQSPKSKSAYEDSAFLDDRQETQETKGEANESRSTRQTRRSRIASVHNQSERRRRERINQKMKALQKLVPNANKTDKASMLDEVIAYLKQLQAQVHMMSMRNNMPQMMIPLGMQQQQLQQQQLQMSLLARMGMGFGLGMNTGMLDMSTLAPTLAPCFSPLIHQNSTTPATPNLVPQPFVSPPMIKKHMSPETTPTQGASNTSIPFNDPYCAFLAQSMNLELYNKMAAYHQQVNQAAQALHGDKKSNQLQGE
AS06G00228	MKALQKLVPNANKTDKASMLDEVIAYLKQLQAQVHMMSMRNNMPQMMIPLGMQQQQLQQQQLQMSLLARMGMGFGLGMNTGMLDMSTLAPCFSPLIHQNSTTPATPNLVPQPFVSPPMIKKHMSPETTPTQGASNTSIPFNDPYCAFLAQSMNLELYNKMAAYHQQVNQAAQALHGDKKSNQLQGE
AS06G00304	MEYTGHDFLEELLTFRSEPWESYTNFIPTGANDFYNGYSNIHQNTCFDELSTVPFNEYQQTLNSATIFSEFCGPFGDEQAISAPEHTDSSNNMLDTPPFFPCQEEYSLMSIMDELEVKAAGESCKMEPLQATEVATFNMGSNSMDRKTKIKKVDGQPSKNLMAERRRRKRLNDRLSMLRSVVPKISKMDRTSILGDTIDYMNELLERIRKLQEENEVGSINDHDHQLSLTSIFKDVKPNEVLVRNSPKFTVERRNMVDTQIEMCCANKPGLLLSTVTTLEALGLEIQQCVISCFSDFGMRASCLEEVEQGRNMSSEDIKQALFRNAGYGGRCL
AS06G00339	MSYSLNKGGMEKAMLTGAHSRKECQIPEDKTSPDRKNKRKASDTDSLLHPNKNDAEQQDPSAISLEEDDKKHKNEQNITSNLRGKQTGKQVKENSDSGDAAKDNYIHVRAKRGQATNSHSLAERVRRERISERMRLLQELVPGCNKITGKAVMLDEIINYVQSLQQQVEFLSMKLATVNPEVNIDIERILSKDLLNSRSSNAAILGYQGLRPTHPFPLGNLPGPPSYHSMPQAVWDNELHNLLQMGFDANNNLGPTGRPKLDL
AS06G00989	MLTLSPPLFPSFGWPLVDDLNIISQDENYTFIGNFGYIDASFSDVRPSPQSTNFEPIGSGDIHTTGVVKKLNHNASERDRRKKINNLYSSLFSLLPDADRMKKLSIPATVACAGSEKIARTIKLERDEKWREKKQAHQLL
AS06G02317	MLFKFEMDPPIINETCFSAANPSSYSLAEIWPFSINVNEAGSTVGGLGLRISGFGKSTNHDLEVSTVTDQSASRGPPNNNLTDDNYENVSNGKRLKVLGSNEEQGVSKAEVEASSGSGNKSAEQVKDYIHVRARRGQATDSHSLAERARREKISERMKILQDIVPGCNKVIGKALVLDEIINYIQSLQRQVEFLSMKLEAVTSRMEPTMEGISSKNMVFQLGLPTYDATGIIFESQPQREYAQGSESDWLHMQVGNSFNRATRYPLP
AS06G02346	MSDDEIKDLVSNLQQLLPHIRSIHSDRKVQVSSGRVLQETCNYIRSLQKQVDDLSETLSQILENTDTDHSAIIRTLLLEYKYQ
AS06G02347	MSSSRTVTNITDDEFNGLASKLLALAALLPHSSSNCATRVPALDILKETCSYINRLQTEVNDLSDKLSQLLASMDNNNLVEVLKDFLQQ
AS06G02857	MVSPENTNWLYGLLDDISVPDPNVSVQASAFNWPNINASSNISLFVYSVDGSNSDLGVIKEVGSKKRVRSETCSGSSTKACREKMRRDKLNDKFTELGAILDPGRPVKTDKAAILIDATRMVTQLRSESQKLKETNTDLQEKVKELKTEKNELREEKQRLKVEKDRLENQLKMMTAQPSFLHPPSAPIPAPYHQAPYAAQAPVAGNKYVPIISYPGVAMWQFMPPASVDTSQDHVLRPPVA
AS06G03654	MEKYFYLDAEQQHIGESFDHPYTFHSSLQTITDHKPLLPLFFDYPDQTSISPVSHPFPIFNTPLISNDFHLKPESSLDSVTNTTTFRVPKTEPRFMQQSDHSSNQASLFQLPNLCSLEEKLDTESKLETQSSSQLNSPHATHLKHERQRDLARQRRRRVREKIESLKELLPMNKKKKMDTSMVLENAGKYIKFLEAQVNEQSVADVGELGGEPGEDEFRRYVCLLGGAAGSDDRSSFYYSGSFCPPQFHALF
AS06G03659	MNSSSMDIDSTHTCSNWLFDYGIVEDISTVPFPAPPPTIAFSWPISSSSNASAEIDCLPVDFEGVKEAASRKRNNNSLISLPSPLSIYPALVRSDSSNAASGSKACREKLRRDRLNERFMELGSILEPGRPPKTDKTAILSDAVRMVTQLQNEARKLKESNEELQEKIKELKAEKNELRDEKQRIKMDKEKLEQHVKSFSTQPGFLPHPSTLGPAFSAQGQAAENKLMPFVGYPGLSMWQFMPPAVVDTSQDHVLRPPVA
AS06G03896	MDQFNFSQSIEDPTQSLPEFNPRPISTRFHPDSRAEAEPSECNVARKVQKADREKLRRDRLNEQFTELGNTLDPDRPKNDKASILGDTIQVLRDLTTQVDKLKAEYATLTEESRELTQEKNDLKEEKASLKSDIDNLNLQYQQRIRAMYPWGGMDPSVVMHPPSYPYPVPMPMAPGPIPVHPSLQPYHYFGNQNPTLVPNPCSTFIPYLTPNTMIEQQSCTVTPVLQPSSRSRVSSKQDSRQRSSDHAESKTVEDSDDVATELELKTPGSTADQDSASRQQKPKKSVRKDRILSDGNSSSRCSSSHSVLVSSSDSVFGAGIGADNTEKEQQK
AS07G01244	MERDKIWNSLQFGMEIQGNELNGTSEQLPICYFNANWDNSMAQSDPFESALSSMVSSPATSNLGLQPKNGDQQNIVLRELIGRLGSICNSGDLYNNTNSTNTSCYNTPLNSPPRLNLSVMDHQIRAGNFSNQLPFSPDPGFAERAAKFSCFGNGITGKLPQVGGSQMGIQENENGFLNEGIQRKLKMLSRSSSSDKVEVGGDSMEESSVSEQIPGGEIGVKGQKDGNGKKRKAIPRGKAKEILSGPSAKEAKAADENDELKSKRSKADEGNQKQSKDNSKPPEPPKDYIHVRARRGQATDSHSLAERVRREKISERMKFLQDLVPGCNKVTGKAVMLDEIINYVQSLQQQVEFLSMKLSTVNPRLDFNMEDILSKDIFQSCGSLPQNMYPVDASAQTFP…
AS07G01420	MSTSLTSSPADFFQGSEFVDYASSPDNFFSILEALDGELMNTIAMADQEEGGASVEVLESASAPRLVSQKSTSSLIISNDTDPKARSPKSNKRKLSNPKEEGQQKISHITVERNRRKQINDNLTVLRSLMPSFYVKRVSPLSFPIIYGDQASIVGGVADYISELQQVLRSLEAKKQRKVYNEVVMSPRLISRPRTKATTMSSLPISPRKAPLSPRLISSLPASPRTPQSIISNNNCSIINNHLHRLLAQQLHPSANNFLISPTTTMASSSASLLHEPSPSSSNCSTSSIIDNDQLVANSKSRVADVEVKFSGPNVILSTVSPRIPGQALKIISALEHLCLEILSVTLNTTDQNTMIYSFTIKIGIECKLSAEELAQQIQQTFY
AS07G02194	MNFSAKGREAKTTKHLGTERQRRVDLGGKYTILKELIPSPTKGDRASIVADGINYIQELQRTVNELKVMVEKKRYHRDRLRRHKIEDESGLEVESSKPNGEMGQAYNGPSLRSSWLQRKSKNIEVDVRIIDDEVTIKLVQQKRINSLLVVSKVLDELQLDLQHVAGGLIGDFYSFLLNSKICEGSSAYASAIANKLIDVVDRQYAASQTSSSY
AS07G02874	MSFTSNFNEVDTSTFLLQPLDSSSSCSPSSAFNNLDPSHQVNYFLPTKPNSNLILNSLEGNSFGLCSENVFLENQNLNSLTRGSGVLTDFNNLNAQNPHVDTSNLSSEAHFSTTQLLQLTENGGSGFGSQGFQGFEIGNNGSGNSNLFLNRSKLLKPLDNFASVGAQPTLFQKRAAQRKNLGDGGGNLGNDKKRKSSFGDDLDNVSFDGSGLNYDSDEFTENTKLDESEKNGGDQKGKKKGLPAKNLMAERRRRKKLNDRLYMLRSVVPNISKMDRASILGDAIEYLKELLQKINDLHNELEATPSGSSVTQSTSFYPLTPTAPTIPHHIKEELCPSSLPSPTGQPARVEVRLREGRAVNIHMFCNRRPGLLLSTMRALDNLGLDIQQAVISCFNGFAL…
AS07G02982	MADMYDNAIISNTTTTTTTTFPYTDHDDISILLHQFLSRASSSSSSLPMPSPPSLMSQRLHSSTPFSPENQHLPPPASGPTRFSSADFYTGPYFQTIQNLDDDPDDYDCDNEEEGFEALMEETNNANTNASRHSSKRSRAAEVHNLSEKRRRSRINEKMKALQNLIPNSNKTDKASMLDEAIEYLKQLQLQVQMLTMRNGLSMYPMCLPDVLQQTQFPEKRISFHEGSDLLNLGSTVANTSSNLTHSLFTLAKQCNNLKQPSVTNMSKITNSKSSYGLESSNQTQHGPSEYSTFSEEFCREDLLCQPLNVEPSRTNLAKFTDLGVPFNLQAPGLTDDKLLDTSSLKRGSSGGLQL
AS07G03277	MQKSNFDITELGWENGQPAMHEHIGVLPTVRNSETRWDRTDDTLESIVHQATYPNINLPEFDHHLTNKNSIVTPSTRIWGEDSIQMEVNPPVYTKKRVQSSEYSDQYGGMNNLTSSHQKHINKRSCGSGNATFARNDDTTMMTRASFESPKSLRSKTKHVDEDSACHAGSENPDEEPVNKGETVRSHSSRRSRAAAVHNQSERKRRDRINQKMKTLQRLVPNANKTDKASMLDEVIEHLKQLQAQVQMMSTRNIPHMMMPLGMQQQLQMSLLARMGMGVGPGLNIGSMLDMANMARTASQPHSPLVHPNSATTAATPTFVPPQFMFPPMIPRQVQPQASTVQGATSTNPVPFSDPYRAFLAQSMNMELNNKMAAAVYQQQFNQAAQTTNGTSHSKHVQRE
AS07G03304	MSNRRRTGATRITDDELTELVLKLQALIPESSSRSTTRQVSSSKILKETCNYIKKLHKEVDDLSARLSHLLDSMDSNSVDVETLRSLLQRYGLP
AS07G03331	MSSRRSSRSRQSSGGASRITDEQINDLVSKLQQLLPEINRTTRRSDKVSSARVLQETCNYIRSLHREVDDLSERLSELLANTDTTQAALIRSLLMQ
AS08G00927	MAMETLSSSELLDFIIYDTFSVNPYTCNATSDTCNFQLQEKNSQKYQQEYTAAAGAKSINNTSSSVNLSVKPETTQEQRSSLAVQGRKKRRRRPKVCKNKEEAETQRMTHITVERNRRKQMNEHLSVLRCLMPESYVQRGDQASIVGGAIDFVKELEHTLQSLETKKFLQLQALGEKDPAEATPFAQFFAFPQFTCSQTPNKHYTCSTTNGAIADIEVTLVETHANIRVLSQRRLRQLSKLIGGFQALYLTILHLNVTSLEPMVLYSISSKVEEGCHLKSSDEMAGAVHQLLIIIEGEEEAAMGLPYAHDLP
AS08G02582	MAVAVLGNSAFDYLMSSSVSTECSFMAVGNDENLQNKLSDLVECPNLSNFTWNYAIFWQVLRAKSGEVVLGWGDGSCRELREGEESEVAGILNLRCEDESLQRMRKRVHQKLHSLFGGSDDDCHAFGLDRVTDLEMFFLASMYFSFPQGEGAPGKCFGSKKHVWISDALKSSSDYCFRSFLAKNAGIQTLVLIPTDVGVVELGSVRTIPENIELVQSITSEFSSFSAACKSMIPTAVPVMREMEGGNIQFLDGGVMERPRITKIFGQDINSNRSENRPKLAVRKPGNKPQFLNTKNGHYGLNCTQITNEKQGNTAEIYRPQTLTNNIVNKGAHEELIFKNFKTQIPAQMQIDFSGAKTRPSQPVIIDSEYSDDAAYKEEQALLADDKRPRKRGRKPANG…
AS08G03399	MNALPEMLQWLNSSGNGTDISVLQRQQARMNWQQQQSFFRGNDQHGMHSIPEAEAAQFQSLMNSDPFLSRFGNKAVKPDPGLGLGASGYGNVSGVELNYAISRTTSCPPAVAAAAIAEAAGSYNKGIEPSLLGQMSSTIGRESFKKRKADDNDDQKITEERGIDENKSKGCTEETESKITTDHNCNNKGTSNYTTNENSKNSEVKKPDYIHVRARRGQATDSHSLAERVRREKISERMKYLQDLVPGCNKITGKAGMLDEIINYVQSLQKQVEFLSMKLSTVNPRLDFNVDNLFTEKMFPACTSNFPTIGLLPEVVTPAYIQCNQLQQVATRSGLDLETNAANIVLKRTTSAPVSIAETFFNPSCFNQIQHSHTWDVELQNLYNAEFQQGRSTSYPSQL…
AS09G00237	MDINSHRFPNPTWELEMAIEDQLIHDHHKIPLSTLYPIQDHHLILTHQQPSSSSFVFESVGKYNNHHQLEEVQEEDDEEEELGAMKEMMFKIAAMQPVDIDPATIHKPKRRNVRISDDPQSVAARHRRERISEKIRILQRLVPGGTKMDTASMLEEAGRYIKFLKRQIRQLQPNHQPQCNIGTSSFSSEASQQHLSFNHEKFVRIVLTTRGIGIMITVIA
AS09G02505	MVSPENNPNWMFDCGLLDDVSVPGGHLPSLDPAFQWPTNAFPHSTVLSAEFVDSFGNSDGIKEPGSRKRVKSGSCSASDSKACREKMRRDRLNDRFQELSSILEPGRPPKMDKCVVLSDAVRMVNQLRDEAKKLKESHEDLQDKINELKSEKNELRDEKQKLKAEKEKLEQQVKGLHPQPGFLPSPVPSPYPGPGQFFGGKMVPFMGYPGVPMWQFTPPAAVDTTQDHVLHSPVA
AS10G00233	MSHIAVERNRRRQMNDHLQVLRSMTPCFYIKRGDQASIIGGVIEFIKELHQVLNSLESKKRRMSLSPSPAPSPKVPLQLLSTPPSECNSLIRNIASSNENVKELGACCNTVVANVEAKISGSNVILKTVSQRIPGQIVKIINVLETHFFEVLHLNISSMEDTVLYSFVIKIGLECQLSVEELAAEVQKSFCSDKV
AS10G00742	MQQQNMGDAYFQAAGGVGGSSMMFPEVMPWNLPHGFNPVHFQTNPIRDHDTFLLPPQPPSQYGGMFNRRSFANYDGSSTDHLRFISDTVLGQMAQPCSGPFGLQAELSKLTAQEIMDAKALAASKSHSEAERRRRERINNHLAKLRSLLPSTTKTDKASLLAEVIQHLKELKRQTSIIAESSPIPTETDEITVDNEEDEDGRFIIKASLCCEDRTDLLPDLIKTLKVMRLKTLKAEITTLGGRVKNVLFIRGDDQESSRDDDGQQQPHEYFISSVQEAFKAVMEKSNGDESSPGSVKRQRTNINII
AS10G01003	MDPPAISAFRSDNATPYSLAEIWPFQFGQFVDNPTREDDPIGVDQRGDKKRTSDDVSTSTAPNVTQGESDSKRMKASGSRDENPESKIETEAKSAGKQSEQSVKPTEPPKQDYIHVRARRGQATDSHSLAERARREKISERMKILQDLVPGCNKVIGKSLVLDEIINYIQSLQRQVEFLSMKLEAVNSRMGPSVEGFPSKDFGQQAFDMAGVTFVSQAPRELSRGSSPEWLHMQIGGNFDRSA
AS10G01810	MESFGSILEGDWSSLYALHSTEESEFMEQLLDYCSIPNDLHFDSNFRIPYDNTNIDPHPSDNTCFYPTSNHHSYYAGDFDHILVTNDNYTFYNEEANDEYPSSVQILSSADIHENVLMQLDLENHMADPVLHKVVVSSNPERKSKKRSTNSRDVQKNKRSVKAKKNQKMEMASCMNNKEKSAAVQKRGLSSCSSENDSIASDELNGVASNSSDSKEVTTFNSNGEMRAVRGSATDPQSLYARKRRERINEKLRTLQNLVPNGTKVDISTMLEDAVQYVKFLQLQIKLLSSDKWMYAPIAYNGTDLRLDSNLSLPLY
AS10G02470	MQHNNNNNCSLENTASQYPQTPDLLNLFHLPNCSSSVLPNSSISFTNPTHKSGFFGDLPNTQDTAVGSSTVLYDPMFHLNLPPPPPIFRDLFQSNFPLEDTEGNGEFDAGVLEFSRDLSCLAKGKGSKDIKHFATEKQRRVHLNGKYNVLKELVPISTKPDRASVVGDAIDYIKELQRTVNELQILVEKKRYSRERLRRHKTEDESVLEVESKNMMKPHGDSDQAYNGNALRSSWLQRKSKNTEVDVRIIDDEVTIKLVQQKRINSLLFVSKVLDELQLDLQHVAGGLIGDFYSFLFNTKIYEGSSVYASAIANKLIDVVDREYAASQPTSSY
AS11G00404	MKAASSALRNMKKLDRKTVERNRRIHMKGLCFRLTSLIPPHHLKLSKEFLSQQDQLDQATDYIKQLKERIDELKVKKEVLALMSITGNSSRPISSSFTVPVVELRESGSSNIEVLVVSDIKKNIRLCDVIKVLQEEGAEVVSTNISRVGDRVFHTLHAQVKVCRVGVDTSSIWQRLQNLMCLAYHCKDMQIISWQDERSL
AS11G00647	MSQCVPGWDLDDNIKLTSQSDSLYLTSDVPTLDYEVAELTWENGHLSMHGLGQPRVPNHIWDKPCLGGTLESIVDQATFFPDNKSVGDATNVLVPWTTAVCTAIGVRDALVPCTDNNNVVEGTSTRVMNSGLGRQVESCKDVTVLFEKVRVDDAPPSPQANASFGKQCTADDHNSVCQSKPHLETGHEEKKKKTSEKSSISTKRRRVAAVHNQSERKRRDKINQRMQTLQKMVPNSSKVGFSSCV
AS11G00848	MNQVKETSNGNHSSLVRQSSSPAGFLSSLTHDHIGFTGMNDVGNFRSSNKTNTGLSYTTNRLGNMDFSSRPSSHSRFMPQRAANANENIGSSDSYLANGHYGGNSNRHYVPNFHNDPTSNSLKRNRDGEVKMLSNMTGLDKQNDDFNHYTSGLVHQLSLPSTSAEMATMENFLQFQQDSIPCKIRAKRGFATHPRSIAERVRRTRISARMKKLQDLFPNMDKQANTADMLDLAVVYIKDLQKEVQTLNQTRSKCTCPNKRK
AS11G01287	MDSPSNLQVPIMNHFVKENLPISRNSMYMSPVLPALPNDPGFAERAAKFSCFGSKSFNGRTSQIGLNNAEFQCRSSGLSLGNSKLPRVASSPSLQVLGSHMDLDKKFSNISCFGANSNEESSVSAQNTSGKNVLSTPMGLNSRKRKGFPKGKEKSFIQEAGGDDDLNVNRSKMKNCNANKNDGVKPEEGKGDSSDEDDKQTNDNEKPLEPLKDYIHVRARRGQATDSHSLAERVRREKISKRMKTLEDLVPGCNKVTGKALMLDEIINYVQSLQRQVEFLSMKLATVNPRLDINLESLLSKNTIQPSATIPHQSYPVDSSSSAYYGHRHSQQIPQVHKTLEPIDAAFCRNLGMHIDRHGEGLSQFPSLSEDDLQSIVQMGFGKLMNS
AS01G00346	MDIDMLKSAPEDQIDMLMMMQMDKLSEFCGGSYNDVVSGMPSMEFPQGNNIGNNKISALPQYIENSPTFLNLPSTNISFTGSPPVQEPNEHPFLSNSNMGRWRNGGEFPSQAQKRNSMAAMREMIFRIAAMQPIHIDPESVKPPKRRNVKISKDPQSVAARHRRERISERIRILQRLVPGGTKMDTASMLDEAIHYVKFLKNQVQTLERRIQRHREEDDVDGVDPLRIKRSALGDGTIYVLYFESVS
AS01G01976	MNFDMNNIIQDDYHHNLSNENCSGNGLNSQLLSHYPRHSSSLATTQGGNLDHSSFYRMGIDNEVKMSSDLMRQNSSPAGFFSNLTNQSGYGGMRGGIANYRLGNGSNGDLGPTASRFNSQMRLSSRIPSSLGMLSQISEIEGGNIGPTSNDDTKNRIVDGDTQYYNSEYPLRSWNDTLHFSERYTLKRERDDDDADRLFSSVQNGEIENRPSLFSHHLSLPKTLSDISCMDKLLQFQDSVPCKIRAKRGCATHPRSIAERVRRTRISERMRKLQDLVPHMDKQTNTADMLDLAVEYIKDLQKQYKTLGDNRANCKCSAMQKQGLK
AS02G00184	MEDIISSSSSSSFLCHGSPSPTIQQRLQFILQNRPEWWMYYIFWQTSKDSATDRLVLSWGDGQFRGSKDLMLKSSNGGAPNINANNIGFELERRKVAKGIQSLFTDTITSGVDGVVVDSSYVWLVGDQELQFNACDRAKEANLHGVKTLVCISTPCGIIELGSSYVIKEDWGLVHLAKSVFCPDSTNMNMSTSPPAHPNPNRSLSFLDINAGYPREHIKSTNSGGDDDNIEKQAKMARSSSDLGNSDFESPLDNHHEMTMNTRSFNKRGRRTVASGRELAQNHVEAERLRREKLNHRFYALRSVVPNVSRMDKASLLGDAVTYIKELKSKVEELDGKLREEVRKSRYTTTSTTTHAYNAPAARSSVLNYGSIQMEVDIKILGSQAMIHVQSPDINYPWA…
AS02G00185	MEDLISSSSSSSFLCHGGASPTIQQRLQFIVQSRPEWWMYYIFWQTSKDSTTDRLVLSWGDGHFRGNKDFMLKAANSNIFGFELERRKVAKGIQSLFTDSLPGIDGVVEADFPDSEWFFMVSVTRSFAAGEDNTVGRAFSSGSYVWLAGDHELQFQNCDRAKEAYLHGIKTLVCISTPCGIIELGSSYVIKEDWGLIHLAKSLFSPDNNNGTTSNNPTRSLSFFDINAVSGEQNRTSGDEEGNIKAEKKLAKIGRSSSDSENSDFESTLAPDSGTNTRMKKRGRKAATSGRELAQNHVEAERLRREKLNHRFYALRSVVPNVSRMDKASLLADAVTYINELKSKVEDLEGKLREEMKKSKCITDVVYDTQSTSTNVYHTARSSMSYGPVNMEVDVKILG…
AS02G01478	MLDSFISSTDFWPPQQSTSTQEGLQHGLQSLIETAKEPWTYAIFWQPTSQVLGWGDGYYKGSQENYNQTPTSAAQQQHRRQVLKHLNSLISGGDTSATDDNVVTDTEWFFLISMTQSFLHGSGLPGRAWMSDSLIWFTGADCLMSSECDRAAQASTFGLRTLVCVPLGNGVVELGSTDLIFQNLDLMNKVKGLFDFNHGQSGSWPVGLDHNECDLSASWIREPSPSNSVVVENHSCSTLTENFNLSFSSARHVPSQEFDRNDGGTNGVVSEQVNFWRFGNDGISSTNVENGNGCKAKSSEILNFGESERSNGNEFTGNSQYGGVVEESKKRSGDDSMWSFCGVKSSGDSDHLDLEPSMLKEVDSVRVVEQEKKPRKRGRKPANGREEPLNHVEAERQRR…
AS02G02316	MLPKIMQSSSYMNSPNTSSYNTTTDSPLKLQMPIMNYHFVKENIPISGNPMPMTSALPILPTDPGFVQRAAQLSCFRRHSFNDKPSSIGINNAEFQYRDSSLFKENEKLPGVSTSPSLDADGSPIIKNNYLQMNVTNGSNEQFSVFEQNPILDSGLQTSAELGSRKRKGKAREAALPQSANVAVEDGNLETRKRSKMTSGNQSGGIKKEEETNIAAENKKQDDNNQKPPEAPKDYIHVRARRGQATDSHSLAERVRREKIGERMKLLQDLVPGCNKVTGKAVMLDEIINYVQSLQCQVEFLSMKLSTVNSRQNVSMVNLLPKNMFQPNGSYSNQMYSAESSDSAYHGQQVCDDSLQPLDVTLRRNLGLRLHGFGNGLSQFSAFSEDDLQSLVQTGFAPN…
AS03G02824	MKSGKGHHEEEDEAFDDFGSKKDATPSTNTKDGKNSDKASATRSKHSVTEQRRRSKINERFQILRELIPNSDQKRDTASFLIEVIDYVQYLQEKMQKYEGSYQGWSSEPTKLMPWRNSHWRVQSLVGNPQAVKNDAVPGSTFSGRFDENVTILPPMHTNTQIPVDSDLSRDVSCKLMDQQPELANKGMVMPMPLHSNMGVPIQGDSVFSRPLQRPVSDANISECAINGDAPSHQEDLTIEGGTISISSVYSQGLLNTLTQALESAGVDLTQATISVQVDLGKRANRGLTSGISVAKDHVDPSEDQQVGRYQDSNAGEVSDQVQKRQKI
AS04G00726	MALVKDQRPHDHAQDDKELAHYQQRISSWGMYEFNDGNKSSGGNTNASIITRSSSLSSPSSTNSSGALGVHRALNNYHQQEEGHSVISFKPYYDSDNYLLQAGHNGSFLSFANDDYSSILNQDQVRGMSNVRLLENINSIQTAGSTMEGNLNYGNHESFAWLNTEATMPSNGTDQDLTAEELGLNKRPHTGESMQSLKKQCTNASKKGKPKSSSTQSASKDPQSIAAKNRRERISERLKTLQDLVPNGSKVDLVTMLEKAISYVKFLQLQVKVLATDELWPVQGGKAPELKQVKDVIDSILASQRDATDSSSK
AS04G01536	MAQYTSDMQTFSSPLSLLEFDPNMELIMNQLVQLNPSAMHTASNSNLNSLMGFSIDNFITQVPEFPGNLADKFPEFSEDNKNLMQEFAPVAENDFHKSKKRIALHEVESCSDNLTPQASDSGNKRKNSSGRGKRSKNSDKEEEKPKDVVHVRARRGQATDSHSLAERVRRGKINEKIKCLQDIVPGCHKTMGMAVMLDEIINYVQSLQNQVDFLSMKLTAASTFHDFNSDTHAFESLQIMQIAKASEAQKMQRVARRGYEEGAGTQFGPLDLTFGSYPTLSLPYNS
AS04G02682	MEYNGHDFLEELLTLRSEPWDSYTNLNIPTQAHDFYNTIPNIPQSCCFDELPTLAFDHQYNQTLNSSSFFNELCVPFGDDQAMSAPEHTDSSNNMLDTPPFFPCQEEYSLLSIVDEFEVQAAADACKMEPFQSPEVPSFNMGVSMEKRSKVKKLDGQPSKNLMAERRRRKRLNDRLSMLRSVVPKISKMDRTSILGDTINYMKELLERINNLQEENEIDSNEHHQPSLFKDVKPNDVLVRNSPKFNVERKDMDTTRIEMCCATKPGLLLSTVTTLEALGLEIQQCVISCFNDFGMSASCSEEREQRGNMSSEEIKQALFRNAGYGGRCL
AS04G02991	MESMGVLQHEDCEFFSKMFTNDEEADFTFQFWKGFGNPTDFFPTNEANVNANANFACFDENLYSSSENFNSSFYHSNNYSACFPNVNHETPQFCGSNIIPVMNDISKSTHNFLMDEANFLPNDHSMQDVVTPEVGKGIEDVTDLGTTTKFEVLQQAETVAIFENIPKKRCRIPRDTPKYKKNVQAKRTKRVTQSVNSDAENNFNVPNGQSSSTYSSEDDSNGSQELNNGATSDSTEDVALNLSGKPRAGRGAATDPQSLYARKRREKINDRLRILQNLVPNGTKVDISTMLEEAVHYVKFLQLQIKLLSSDEMWMYAPIAYNGMDMGLYQNISPAL
AS05G00108	MESVGVLLKEEWEYNSLSKMFSGGDEEEDDCMLHFFQNFGTPSDFLATGEATHGNVAMFEENAHFYSSENPNPNVYLFQEITADSSTGASNYSTSVCFPNHFSNFNYLTPLMMNEMIPHESFDLATRDEQNINLNALGNVMQDNADNSSTDLVMKRKFEDQPQQSEAVKDNTNPKKKSRVPRDTPKSKKNSHGKKNQPQLVQINKNDEESPNVLISSGSSCISEDDSNGSAEPNGGSDKKDSVALNSSGKARAGRGAATDPQSLYARKRRERINERLRTLQHLVPNGTKVDISTMLEEAVQYVKFLQLQIKLLSSDDTWMYAPIAYNGMDMGLYQNISP
AS05G01804	MEYFHSQEFVANPSSSNIYQGQSSLMEILKVGNSNLVTKSTAEKTKSMAACKNHSEAERRRRKRINGHLSTLRSLLPGTIKTDKASLLAEVVRRVRELKETTSELAAAAASTNNGCTRSQDNTNYDEYTIIPSETDELDLFYCDQHYGTIKAVICCEDRSELISDIISALNSVQAKVVGAEMATIGGRTKIVLWLLHGSLDRDEGLTAMRRALVVVMGSAVVVLSESGQGGKRIRMSRY
AS06G00990	MLTLSPPLFPSFGWPLVDDQNIISHDTDCYFGNLESIETSFSVLPSPQSTNFEPIGSGDIHTTGVVKKLNHNASERDRRKKINNLYSSLFSLLPDADRMKKLSIPATVACVVKYIPELQKEVERLVQKKEELSSRMCRQREDSADYQVGKRRKVERKETSSSAAVTVSPVGGNEVVVQISALKANKGLLSEALNKLELGDGLFLLNASSFQSIGDRVFHSLHFQAQGKYELELEAVKGKIMSLYEKNKQVLF
AS06G00996	MLTLSPPLFQTFGWPIEDPIINYECNDFYAHTDNIPNPFLHLPSTLDEQPQVGLGSDSSAFEPNAVKKINHNANERDRRKKMNSLYSSLRTLLPASDQAKKLSIPNTVSRVLKYIPELQNEVERLIRKKEELTSKISKRGELMQFESQINNSSIQSCSSTVSASLLGDRDVTIQISTYEAYMSLLSQAIGILEKEGFHFVNASFNSFGERVFYNMHFQV
AS06G00999	MLTVSPPLFQTFGIWPIEDPIINYECNDFYAHTDNIPNPFLHLPSTLDEQPQVGLGSDSSAFELNAVKKINHNANERDRRKKMNSLYSSLRTLLPASDQAKKLSIPNTVSRVLKYIPELQNEVERLIRKKEELTSKISKRGELMQFESQINNSSIQSCSSTVSASLLGDRDVTIQISTYEAYMSLLSQAIGILEKEGFHFVNASFNSFGERVFYNMHFQVQRPDQVMEIEMLRRKLSTLFEKPEYQIHSTSISLKDI
AS06G01504	MDFDMLKSAPEDQIDMLMMMQMDKLSDFPGGSYNDVVPEIPQDNISFTGSPSGQEPVEHHFLTISNIGSWRNGEEFPSQGQKQNSMAAMREMIFRIAAIQPIHIDPESVKPPKRRNVKISKDPQSVAARHRRERISEKIRILQRLVPGGTKMDTASMLDEAIHYVKFLKNQVQMLERVAMNRPAPEIGFPVPMSSGSFISMQQATKGYQSSVVQNVQHFLDA
AS06G01855	MEVSQITGLTELGMDDSFFNNQWPMSSYDELNALSLAAAFGENLHNNFAQPMYDMRPSSETSFTISERPMKQLKTNSWSSDTNDHLSNIQQFSYANYNNQVGIVKPKEEVLSSRSTTPLGTDVISSQGSFENQNYVLKSSQGAKRISTNARLSQAQDHIMAERKRREKLSQRFIALSALVPGLKKMDKASVLGDAIKYLKQLQEKVKTLEEQTRRKSTESVAFANKSSSDDHATNIPVEEPLPEIEVRISDIDILIRIHCEKRKGVIEKTLAEIEKFQLSIINNTAMTFGTSTLDITIIAQMDEKFNMTAKDLAKDLRVALKKIMS
AS06G03223	MALEEAIALQDLFSYKTSIDIYDIFGGGYSWGSESDLLQTEEKLGSLNILESGAKNFVNNSSDLSHLLESHVEQRGCNSSVEFETAETKATQEFPPSETSTTISCRPKRRRTRNRRNLEDIETQRMTHIAVERNRRKQMNEYLSLLRSLMPESYVQRVDQASIVGGAINYVKELEHQLQFLSVQNHKNQNFEAKKSSSSPFAEFFAFPQYSTSLTDKGAKENYSSSAMADIEVAMVENHANMKIRSKSRPRQLVKLVHELQILRLTILHLSITSLDQIVLYSLSVKVEDDCKLNSGEEIATAVNQILAKIQMEGGCFSPNFPQ
AS06G03247	MDICCCFLYLTFVSCSILLFFTLIICSNTRYRYIIPYFVKIKSYHSSWAGNMSFLQPIMEKIRPILVGVKGWNYCVFWKLSEDQRFLELMDCCCAGSENKVVNNINGEAGDDEELLFTVVSINNPCRDIMFQHPTTKACQLLSHLPSSLPLDSGIHAQALISNQPRWLNFSNSCHSEIMQEDAVETRVLIPVSVGLIELFVDKQVSEDQRLIDFITSQFNISQDQQSMMTSDFSFKPTSIISENDQKIQKELFQPPVSPATMIQNLNLQDDISTDQIHLHNSSMNFFHQFDDHQMENENKSLLESPHEHLNVDHRPLNAYDQEDLDTFQKSMINNASGASVNTQIINTNVEPTKSKKRQSDDRDSMNRSDSVSDDEDNNDDEDNNDGKYRRRTGKGGTQ…
AS06G03519	MEYSNSVDGYIENHGYKGKVSGGGSSLILDNQRGEIVRAVSNNCKPVIHKTSVNPEKAMVALRNHSQAERRRRERINGHLATLRNIIPGTTKMDKASLLAEVIDHLKQLRRNAADATKGILVPMDIDEVRVEQQDDGLGGDSCSIRASICCEYKHEVLSDLRQALEALQPKTVRAEIATLGSRMVNLFVIKQENIQDAERCQLLLNSVRQALRSVLDKFHASEEFTTNSALSNKRRRVSLFNSSNESSLGSFW
AS06G03731	MESLGAIFENEWSSFSSAMCTNEESQFMAQLFNDSSVSGDFHVGSGFIWPDHDSKITNMVDIDSINASISSNCDNYFTASDWNQMLVANNDSMSSDCNDFLNRNMIMNGSIMEEPPFPESCKEIELKHPVQKSKKRCYNTGDNVQKSKRIVKSRKNQKLNSSGRIDDKDLKCAVSKQSLSSYSSDYEDEPKAVIGGLAVALTDSESKGAASVDTNGKKTRTKGGIANDPQSIYARKRRERINERLRTLQNLVPNGTKVDISTMLEEAVQYVKFLQLQIKLLSSNDLWMYAPIAYNGMDLGLDLNVTMPR
AS06G03884	MNALPDMLHCMSSAANVSSGTEMSVYERQRTRIKWQQQQMSFFSGNEVNVYSTPVNQAQAPEFDQLMRNDTGFASLFNCAVKPDPGMDNGWPDYVKFGGDRDFLSYGYGNVNANVNELSCAISRTISCPPAVAAAIAEPSGDNTNGKKSVFPEKINSAVGRDSFKKRKADKALAHKVGHTRKLHITKKNKKKDESIKEKKSKGLAEEGESKITTDQNCNNRETSNDTSKENSKISEVQKPDYIHVRARRGQATDSHSLAERVRREKISERMKYLQDLVPGCNKITGKAGMLDEIINYVQSLQRQVEFLSMKLATVNPRMDFNIDNLLVKEMFPACGSNFTTIGLTSEMAGPSYLQYNTLQQTVPSGLELGINPSDMTLKRTISAPISHPEALVDSSCFN…
AS07G00024	MEKQQQHQMNSGGLTRYQSAPSSYFANLINSNGYPGEDDCDQFLNTKALSPETDGFFSRFMSSCGDEVSNAPTVLVSEGNQSQFVAPMKNEPDIFDHQQEQMMYRSQTQLDHKTVGTSSGMENPYNVANSVGMDRVSHVKMSVIGESNSNIIRHSSSPAGLFANINVDNDGYAVMGGAGSFRAGRGPNAEASFSSASRLKNQMDHPPGVPSISGMMPHRSEIGGKSTGMGETRSFDQIRRSDGGNMTSGFPSTSWDDSALLSDNFLKDFAEDDRKTFSNLNSSQNQVRRTKISERMRKLQELVPNMDKQTNTADMLDLAIDHIKDLQKQVTDLVLAAMQEELDNLCDQVNYFKDQPDMNSDGSYDDSFSRNIIYVACGCQSCVYHQFSSNDPMGNAVIE…
AS07G00356	MDQNQSSSSKADRKTIEKNRRTQMKGLYTELNSLVPRQNSREVKPLTDQLDEAEKYIRKLQMKVEKMKEKREHLMENNPNARFYGGLATQPQIEIHESGNAVVLNLVTGLECEFMFNETIRVCHEEGLDILNASFSVTENSVFHTIHSKVGEFAQEGAIARVTEKLNTFVSGST
AS07G02039	MWKHNNNNNNNIVMKQMVNDNSTSISSSCLDYIDFGTFLNDVASSDFNWVDQCAVSEFDAPLPICAVSEGKECAEKECSRKRGRSESCSSIGNKACRERQRREKLNERFLELSSTLEPGRPATSDKLAILGDAIRVLYQLNTDIQETKETKVKLEEEIKTLKAEKNELRKEKLALKADKTLMEQQLKTMTALPAGFLPVHPGAAYPAVPNNMPAHPGVTYPAVQNNMPAHPGTVYPVVPNNMPVYPSYSVFPMWHYLPPSVRDTSNDHELRPPAA
AS07G02706	MVRTINSEEGDDEDFASRLTDEAKNGDRKSNTSRSKHSETEQRRRSKINERFQILRGLIPENDQKRDRATFLLEVIQYIQFLQERVRMFEATYQGWSPEPTKLTPWRSNCGAVENFVDQSHLIRSGPGNIVDPPATLTNTHNSIDSDFGCEAYRATDHGAASQAVSLGMSVAANLFEGGTTEPPQVSFSNTELLASQSQPRLWHDRPVESATTSYTPDELEELNTERIAVSDSCSQGLLNTITHALESSGVDLSQTHISVELDIAKHSDSGITSMAFCPKDNRNLPPNNEALSHYGIGNSSNDSIQPHKRLRTEQS
AS07G03095	MDMSSALWLSELEMDDPIVRHQQSLMSAFDHEMATFNSSLSSESYSAYDNQSMISNPKDTPVNSFKSEMEVIMKPAKMSKTNNIVNSSTTKSMISKRPSPASSSAIISFEKADSTPIHWVDEKLTYLVKPAKKENMDSDFGDEGDFSYSYNSNGSLYQTALPVKRTPLQAQDHVLAERKRRERLTQRFIALSSLVPGLKKMDKASVLEDATKYIKHLQERVKTLEEKTVTSNAKNQGVVSLKRSQMYIEEESSSSNEDSDCYPRESFPEIEVRISEGNVLFRVQSKNLPGLAVKLFSKIEKLHMTIISSSIMPFSNSSLLITIISQMDAEFRMSANDLVKTLQLSILELKSN
AS07G03096	MEMSSYARCFSELGMDDCSNFNIHLMQNDEYHANATTNTSTCQQLNSFSSEITQSGIHTTTKHPKVTSVDMGGPDQPGSHQFEWVLKPKDEEIVYHNELMLSFPPFSHKRNNQYLFKSAPLTAKDHIIAERKRRENISQRLIALSAIIPGLKKMDKASVLESATKYVKHLEERIRSLEKEIKKKKSLESVVLIRKSKISVSEDGSCCEDDHNFLELFAGTDHEGLPEIEIRKSDNSVLIKIFCQKYKNFLPKLLAEVEKLHLTILNSTAFPFGSYAMDITISAQMDAEFCLSQKDLIRNLHSTFNGFVEQETQAHTICI
AS07G03351	MDNNVTTIVNESCFSAPNPSSYTLSEIWPPCSSSSPLPNPNPNINNTTHLAAVAADVTTTSNDDNQSSLTHHSRGRNKRPKENNEKDSSSKRLKVLGSEQENCVLKTQVEASPGSGTKPTEPVKDYIHVRARRGQATDSHSLAERARREKISERMKILQDLVPGCNKVIGKALVLDEIINYIQSLQHQVEFLSMKLETVNSRMEPTIEGFPLKNLGTPTLDATGLIYASQTPREYAHGSQHDWLHMQVGSRIEKQPNI
AS07G03385	MMGKMMNMSAAEASTGSGNGNKLDRKTVERNRRIHMKGLCLRLTSLVPPHYFTPSRDLLSQQDQLDQTAAYIKELKERIDELKAKKELLALMNNIDGNMSSSPVSASFIVPVVELKELGSSNIEVVVVSGLDKKFRLCDVISVLQEEGTDVISTNISRVGDRVFHTLHAQVKVCRVGVDTRRIWQRLQELMSFAYLCQDAQFH
AS08G00007	MVWTQEEKAMATAVLGAQALDYLMSSSLSVECSLMPIGNDESLQNKLSDLVESSNFSWNYAIFWQVSRSKLGDLVLGWGDGSCRELREGEESQLVNHRLEDENQQRMKKMVLQKLNSLFGGSDEECSALGLDKVTDTEMFFLASMYFSFPRGQGAPGKCFGDEKHIWLSPAMKSSSDYCFRSFLAKSAGIQTFVLIPTDVGVVELGSVRSIPESAELVESIRSSFSPVIKTKTAPLVTEKDGTTAFSNSGIMEGPRITKIFGQDFNLSRSQLRDKLVLRKAEDRPPFPNTRNGLHDSSWSPFNNVKSGANVEIYSPQTPSNGPREDFRFNNLKTPKPSHMQIDFSGATSRTSVITGPARGESGQSDVEAAYKEEQSALADDKRPRKRGRKPANGREEPL…
AS08G00915	MMDAFISSTDFSPPHPNTTTTSSFNQETLQHRLQTVIETAKENWTYAIFWQPDTSNYSTPGSSILGWADGYYKGEDKEKEMVRNNPSSADEQAHRKKVLRELNSLISGNQNSGSPDEAVDEEVTDTEWFFLVSMTQNFVNGSGLPGQAFMSNSMIWVTGAERLLVCECERARQAQVFGLKTLVCIPSENGVVELGSTEVIYQSLDLMNKVRVLFDFNGGQSGYLAVGNDPEVNESDPSALWIREPSPSNPMQIVFENHSSSALTENVNPSSVVHVPNHQFSRNEGREIGVMGKELNFSGFGYDGISGSSVRNGGLDPNGCKPESGEILNFGESKRSNGSKVMPFGGIVEDSKKRSNEDGMWSFSGVKSSGVGDSDHSDLEASVVKEPDVVRVVEPEKKP…
AS08G01072	MDCSTAFLFQVVIYLLQTHFQWPTDAFPDAIRLRADFGDSLGSSDGFKEHGSRKRMKSGSCIVSDSKACREKMRRDRLNDKFQELSSILEPGRTPKTDKAIILSDAVRMVNQLRDEAKKLKELHDVLQDKMNELKAEKNELRDEKQKLKAEKEKLEQQVKSLHTQPGFLPSAVVPSPFAGPGQFFGGKMVPFVGFPGVPMWQFTPPAAVDTTQDHVLHSPVA
AS08G01428	MALSYYSNWGTQVLDHLKQDQTTTITTHNSNSIFFSQEQLSQDLLLPPELLNFHDNFDTCIDTLFSQNNLFYYPDYNVDAYTALSASPVPLNTLPPLPSPQMVEEESCFDRYPKHMKNQENYFFYPETTVHSNYKDNYEIGFVPNPPLLPEFISTDLPLPVPPVFNEGSNDNYVKKAASGGSGGSLSQQSIAARIRRRKITEKTQELGKLIPGGQKMNTAEMFQAAYKYIKLLQAQVGVLQLMQEENEEGMYSPELEALVTSPLIQEKLYSAEKCLVPTKFVKSLTQKPQLQSNPQLIKDLIKLI
AS08G01662	MDPFSGLIADIGIPVFNQPQYVDGKATASTNTSSFESLDCLQTTTNSNTDTSVEDDDFNSILFSDSSLISETNEAISHCSTKRTNQFSEPISKNDQSKLKKPRLEEHRSSSNINFQLLDDSSNNDEEPDSEAIAQMKEMIYRAAAFRPVNIEELEATEKPKRKNVKISSDPQTVAARQRRERISEKIRVLQRLVPGGNKMDTASMLDEAANYLKYLRSQVKALESLGHKFDFLNCPITTTQFYPFPQHSLFPFNHSFPMQTTHNFSFAKP
AS08G02737	MDINGHRFSNPTWELEMAIEDQLNHDHHKIPLTTLYPIQDHHHILTHQQPSSSSFVFESVGKYNNHHHLEEVQEEDDEEEELGAMKEMMFKIAAMQPVDIDPATIHKPKRRNVRISDDPQSVAARHRRERISEKIRILQRLVPGGTKMDTASMFEEAGRYIKFLKRQIKQIQTNHQPQCNIGMLLQPTYTSVSTPSAGHQHLSFNHEVISDNHNYI
AS08G02947	MDEANFEQFIALIRGETAEPNVRFCHNFLDCDHINGCTIDDQSLNNQFYPGFGLPYDQFNNPPITTFPDNFQELKEVQQEEDEENEYSSGNMTTTTTSTQTKRSTKADRSRTLISERRRRSRMKDKLYALRALVPNITKMDKASIVGDAALYVQELQMQAKKLKADVASLESSLTGMEKQQGGLHDTAHKNQVTNLYPVVKRILQQIDVYQVEEKGYYVRVVSNKGHGVAASLYKALESFSTFTLQSSNLATLNDTFFFTFTLNVREGELDMDLPNLKLWVAGALLNQGFDFKTSPIGLAN
AS09G02702	MEQNPTSFGAADRKTIEKNRRNYMKDLYSKLHSLIPHENSSKRGKSLTDQLDEAAKYIKKLKIKLEKLKHKRETLEDINLLNNIPRVEEAILESACISPQVDIHDSGSSVEIHLISGLDVSSFMFIKIIRMLQEEGFEIQNANCVVSNSTCFQTIHSQVGDCVPSCGSGTISERIKKFVNGDR
AS09G02785	MTMETLSSSELLDFIIYDTISAIPYNYNVSSDTTCNLQENAHLAAATTNCPYSSSSSMNLSIKPETTSQEQRSLAVQGRKKRRRRPKVCKNKEEAETQRMTHITVERNRRKQMNEHLAVLRSLMPDSYVQRGDQASIVGGAIDFVKELEHILQSLEAKKFLQLQESGEKLDPVEATPFSQFFTFPQFITSQTANKHYTCSKTNGAVADIEVTLIETHANIRILLRRRLRQLSKLIGGFQAVYMTILHLNVTTLEPMVLYSISTKMEEGCPMKSADDIGGATHQILRIIEEEEEVVVGLPYAEDLPPSV
AS10G02593	MYTLNGSDSIPKELNNLYFSSNFNHKPEITNTYPGSNLSRYRSAPSSIFDILLDEVKIDSDLKEVVDLDGSDFFHVPDMGYVIPGQHSGIPNVDKSFKGLEEFNLVKKNSNLIRQTSSPAGYLSNLVAAIEFGVMDNLGGSFDANKRIRTDVNTTTSRLSNHVNISSRSSSKSRFMPHTTEKIATSCQQNVQLSSGQNQEWPSNCTFTGSKRIRDGEVKMLSNINGLNNQSEASKHYGSGLLHQFSLPSTSSEMETIENLLHFQQDSGVPCRTRAKRGFATHPRSIAERMRRTRISERMKKLQDLFPNMDKQANTADMLDLAVEYIKDLQKEVKTLNETRDRCTCSR
AS11G00251	MSTRRSSRSSRQSEGATRITDDQINDLVSKLQQLLPEINRTSRRSDKVLISLVLQETCNYIRSLHREVDDLSERLSELLANTDTNQAAIIRNLLMQ

## Sheet: Supplementary_Table 3
Supplementary Table 3: Physicochemical properties and secondary structure prediction of AsbHLHs
Sequence ID	Number of Amino Acid	Molecular Weight	Theoretical pI	Instability Index	Aliphatic Index	Grand Average of Hydropathicity	Subcellular location	Alpha helix (%)	Extended strand (%)	Beta turn (%)	Random coil (%)
AS01G00367	258	28868.8	5.4	70.53	62.83	-0.871	Nucleus	26.74	0.78	1.16	71.32
AS01G00514	169	19095.9	6.32	57.5	88.82	-0.422	Nucleus	50.89	10.65	1.18	37.28
AS01G00658	240	26768.2	6.24	54.25	70.83	-0.648	Nucleus	38.75	0	0.83	60.42
AS01G01480	178	20636	5.94	40.9	73.88	-0.843	Nucleus	34.83	2.81	0	62.36
AS01G02908	357	39594.8	7.13	50.64	80.81	-0.453	Nucleus	33.33	10.64	1.68	54.34
AS01G03392	238	26961.6	6.66	54.3	91.68	-0.58	Nucleus	36.97	10.08	2.52	50.42
AS01G03393	240	27240	8.33	62.83	86.08	-0.635	Nucleus	38.33	11.25	0.83	49.58
AS02G00486	410	45591	8.06	39.13	63.83	-0.655	Nucleus	24.39	3.66	0.98	70.98
AS02G01604	347	37140.9	7.7	54.64	58.04	-0.682	Nucleus	23.63	2.88	1.15	72.33
AS02G01912	388	42294.9	7.09	53.25	58.4	-0.681	Nucleus	24.23	3.09	1.8	70.88
AS02G02483	275	29941.9	5.28	52.13	83.42	-0.34	Nucleus	33.82	2.91	2.55	60.73
AS02G02956	250	27140.8	6.39	54.42	79.32	-0.417	Nucleus	36.4	3.6	1.6	58.4
AS03G02020	277	30452.4	5.65	57.21	70.79	-0.484	Nucleus	37.55	1.44	2.17	58.84
AS03G02812	531	57793.8	5.87	51.99	66.87	-0.497	Nucleus	19.59	1.13	1.51	77.78
AS03G02931	471	53050	6.01	46.88	89.36	-0.323	Nucleus	32.48	8.92	0.85	57.75
AS03G02999	339	38440.3	4.93	67.54	77.08	-0.63	Nucleus	29.2	5.6	0.59	64.6
AS04G00750	347	38860.7	5.96	52.63	82.59	-0.51	Nucleus	37.46	6.34	1.73	54.47
AS04G00751	319	35590.3	5.44	60.77	80.69	-0.387	Nucleus	44.83	5.64	1.25	48.28
AS05G00927	575	63055.8	6.73	53.21	62.42	-0.807	Nucleus	15.83	2.26	0.35	81.57
AS05G01147	284	32051.8	6.15	50.3	64.89	-0.662	Nucleus	29.23	2.46	1.76	66.55
AS05G01812	313	35780.2	6.5	65.09	69.07	-0.624	Nucleus	32.91	7.67	1.28	58.15
AS05G02174	462	50551.3	5.19	46.93	69.63	-0.536	Nucleus	24.03	6.28	1.3	68.4
AS05G02448	219	24857.1	6.19	63.87	88.58	-0.427	Nucleus	50.23	913	1.37	39.27
AS06G00368	320	35702.8	5.07	54.1	63.69	-0.62	Nucleus	18.44	1.56	1.25	78.75
AS06G02507	329	36858.2	7.66	48.16	62.22	-0.74	Nucleus	22.19	1.82	1.82	74.16
AS06G02677	300	33012	7.56	43.93	69.93	-0.575	Nucleus	26	0	0.33	73.67
AS06G03566	207	23818.1	7.09	46.06	82.9	-0.478	Nucleus	52.17	9.66	1.45	36.71
AS06G03796	291	32728.4	5.55	45.6	78.38	-0.467	Nucleus	31.62	9.28	0.69	58.42
AS07G01325	299	33161.3	5.89	44.86	82.91	-0.473	Nucleus	35.45	6.35	0.67	57.53
AS07G02130	601	66301.1	5.28	53.29	75.89	-0.503	Nucleus	29.62	7.99	0.5	61.9
AS07G02493	576	63988.1	6.42	50.9	76.04	-0.445	Nucleus	28.3	8.85	1.56	61.28
AS07G02977	228	25745.2	8.94	54.66	60.39	-0.65	Nucleus	30.26	0.88	0	68.86
AS07G03105	354	39948.7	4.98	58.22	70.73	-0.645	Nucleus	32.2	7.06	1.69	59.04
AS07G03496	236	27084.6	9.48	54.55	67.71	-0.878	Nucleus	21.61	2.54	3.39	72.46
AS07G03597	257	28708.5	8.8	51.35	75.53	-0.572	Nucleus	23.74	0	0	72.26
AS08G00357	479	53857.5	7.24	45.26	89.1	-0.437	Nucleus	32.78	8.98	1.67	56.58
AS08G00484	495	53522.8	5.9	50.51	67.74	-0.56	Nucleus	15.56	3.23	2.02	79.19
AS08G00505	278	30891.1	5.94	60.56	80	-0.475	Nucleus	38.49	6.12	0.72	54.68
AS08G01082	195	22242.6	5.89	44.11	93.95	-0.429	Nucleus	49.23	11.28	1.54	37.95
AS08G01769	349	39152.6	6.92	55.33	66.19	-0.719	Nucleus	22.06	4.58	2.58	70.77
AS08G01811	476	52505	5.91	49.32	76.62	-0.441	Nucleus	32.98	9.24	2.1	55.67
AS08G03538	287	32399.9	5.47	50.91	67.94	-0.761	Nucleus	15.33	2.44	2.44	79.79
AS09G01988	266	30378.2	4.55	52.8	72.97	-0.471	Nucleus	26.32	2.62	0.38	71.05
AS10G00945	95	10660.9	9.09	77.96	91.37	-0.689	Nucleus	63.16	0	0	36.84
AS10G02152	743	80761.3	6.23	52.48	62.64	-0.637	Nucleus	12.52	0.81	0.94	85.73
AS11G00180	293	32231.3	8.65	65.07	65.63	-0.629	Nucleus	29.35	0.34	0.34	69.97
AS11G01183	295	31769.6	5.15	51.83	74.75	-0.437	Nucleus	32.2	3.73	0.68	63.39
AS11G01573	174	20137.6	6.12	60.71	75.11	-0.784	Nucleus	34.48	0	0	65.52
AS11G02126	511	57630.6	6.61	55.48	85.54	-0.259	Nucleus	39.92	10.18	1.57	48.34
ASUnG00114	351	39202.4	6.36	57.87	88.6	-0.366	Nucleus	32.48	11.11	1.71	54.7
ASUnG00174	614	69016.8	6.18	51.56	81.27	-0.575	Nucleus	30.13	7.17	1.47	61.24
AS01G00458	437	45664	5.45	47.86	59.45	-0.621	Nucleus	26.54	1.6	1.14	70.71
AS01G02514	263	29526.3	8.09	61.1	71.94	-0.55	Nucleus	37.64	6.08	0.76	55.51
AS01G03243	322	35180.2	9.76	58.45	93.88	-0.33	Nucleus	30.75	8.07	0.31	60.87
AS01G03510	217	24267.5	8.42	57.68	90.23	-0.375	Nucleus	43.32	8.76	0.92	47
AS01G03511	253	28404.2	5.09	61.07	88.26	-0.392	Nucleus	48.62	7.11	0.79	43.48
AS01G03512	252	28177.8	5.35	66.26	83.61	-0.458	Nucleus	50.79	6.75	1.59	40.87
AS02G00726	301	34065.2	8.39	44.5	70.96	-0.572	Nucleus	37.54	8.31	2.66	51.5
AS02G03012	637	71608.5	5.36	60.03	78.07	-0.557	Nucleus	29.2	6.75	1.57	62.48
AS02G03804	613	69787.7	6.18	48.41	77.55	-0.646	Nucleus	30.02	7.99	1.96	60.03
AS03G00227	531	59092	6.4	58.69	89.06	-0.269	Nucleus	38.79	7.91	0.75	52.54
AS03G00994	253	28183.3	6.47	33.54	90.55	-0.291	Nucleus	42.29	5.53	0.79	51.38
AS03G01771	93	10563.8	7.94	81.67	93.33	-0.654	Nucleus	63.44	0	1.08	35.48
AS03G02750	246	27953.3	5.53	47.3	66.22	-0.613	Nucleus	33.33	2.44	2.44	61.79
AS03G02868	472	52094	5.98	47.76	63.64	-0.741	Nucleus	21.48	1.48	1.69	75.42
AS04G00088	399	44183.6	6.21	40.22	73.83	-0.527	Nucleus	28.32	0.5	0	71.18
AS04G00509	305	34378.9	9.07	67.76	53.21	-0.819	Nucleus	29.18	0.66	0.33	69.84
AS04G00741	330	37546.9	6.34	58.25	64.39	-0.732	Nucleus	29.39	5.45	2.12	63.03
AS04G01620	548	60814.4	6.99	49.89	59.42	-0.85	Nucleus	15.33	1.64	0.36	82.66
AS04G03329	304	34819.3	6.84	56.65	69.24	-0.654	Nucleus	33.88	7.89	0.99	57.24
AS05G00185	328	37319	6.26	61.28	70.15	-0.637	Nucleus	31.1	7.62	0.91	60.37
AS06G00226	255	28766.9	9.49	70.14	59.02	-0.723	Nucleus	33.73	0	0	66.27
AS06G00227	260	29277.5	9.49	71.21	59.77	-0.71	Nucleus	28.46	0	0.77	70.77
AS06G00228	186	20623	8.93	57.4	70.38	-0.359	Nucleus	30.11	0	1.08	68.82
AS06G00304	333	37889.7	4.87	52.28	69.97	-0.526	Nucleus	35.44	4.5	1.2	58.86
AS06G00339	263	29427.1	8.73	57.44	74.94	-0.891	Nucleus	28.14	1.9	3.42	66.54
AS06G00989	140	15807	8.71	40.86	82.93	-0.496	Nucleus	43.57	2.14	0.71	53.57
AS06G02317	267	29483	5.53	38.47	75.96	-0.501	Nucleus	23.6	3	3	70.41
AS06G02346	83	9627.82	5.16	56.33	107.95	-0.54	Nucleus	72.29	0	2.41	25.3
AS06G02347	89	9769.06	4.65	42.78	107.42	-0.094	Nucleus	70.79	0	1.12	28.09
AS06G02857	241	26806.6	8.73	51.46	77.68	-0.563	Nucleus	38.17	2.9	0	58.92
AS06G03654	252	28922.3	5.88	59.78	65.4	-0.721	Nucleus	22.22	0.79	0	76.98
AS06G03659	260	28855.7	6.15	56.14	73.19	-0.547	Nucleus	33.85	0.77	0	65.38
AS06G03896	332	37179.2	5.52	63.88	60.48	-0.955	Nucleus	31.33	0	1.2	67.47
AS07G01244	481	52983.1	6.29	49.08	62.45	-0.769	Nucleus	21.83	1.66	2.08	74.43
AS07G01420	383	41878.6	8.79	60.24	91.67	-0.243	Nucleus	27.15	5.48	0.26	67.1
AS07G02194	213	24009.3	9.3	46.83	93.33	-0.545	Nucleus	46.95	9.86	1.41	41.78
AS07G02874	432	47208.6	6.03	45.97	76.32	-0.548	Nucleus	22.22	6.02	1.62	70.14
AS07G02982	355	39528.8	5.22	63.16	65.44	-0.688	Nucleus	20	0	0.56	79.44
AS07G03277	400	44815.3	9.13	63.95	56.35	-0.802	Nucleus	21.75	2	1.75	74.5
AS07G03304	94	10661.1	8.89	60.81	97.45	-0.559	Nucleus	65.96	0	0	34.04
AS07G03331	96	10890.2	9.75	86.73	90.42	-0.702	Nucleus	62.5	0	1.04	36.46
AS08G00927	312	35039.8	6.52	55.57	80.99	-0.425	Nucleus	33.65	6.73	0.64	58.97
AS08G02582	563	62690.8	6.56	44.91	77.78	-0.454	Nucleus	30.2	7.64	1.42	60.75
AS08G03399	406	44969.2	6.21	50.58	68.74	-0.608	Nucleus	25.37	1.48	1.97	71.18
AS09G00237	220	25470	6.39	60.21	82	-0.621	Nucleus	34.09	0.45	0	65.45
AS09G02505	235	26178.7	6.32	53.65	62.17	-0.729	Nucleus	37.45	0.85	0.85	60.85
AS10G00233	195	21687.2	8.55	66.25	104.87	-0.022	Nucleus	47.69	10.26	3.59	38.46
AS10G00742	306	34177.5	5.8	54.12	73.99	-0.596	Nucleus	35.62	5.56	0.65	58.17
AS10G01003	243	26992	5.76	55.94	60.62	-0.812	Nucleus	25.51	2.47	3.29	68.72
AS10G01810	316	35870.8	5.33	54.51	70.35	-0.736	Nucleus	18.67	2.22	0.63	78.48
AS10G02470	333	37543.2	6.01	40.81	83.09	-0.537	Nucleus	32.13	6.31	0.3	61.26
AS11G00404	200	22870.6	9.46	43.94	101.75	-0.281	Nucleus	48	10	1	41
AS11G00647	245	26968.3	6.65	54.73	69.51	-0.596	Nucleus	22.45	2.45	2.04	73.06
AS11G00848	261	29281.6	9.81	51.51	55.33	-0.882	Nucleus	27.59	3.07	1.92	67.43
AS11G01287	387	42701	8.75	55.95	69.53	-0.689	Nucleus	21.71	1.29	2.33	74.68
AS01G00346	247	28110.1	7.86	65.08	72.23	-0.613	Nucleus	35.22	2.02	0	62.75
AS01G01976	325	36636.7	8.16	43.7	63.94	-0.851	Nucleus	25.23	3.08	0.92	70.77
AS02G00184	452	50413.9	6.9	53.2	82.17	-0.427	Nucleus	31.42	9.73	1.11	57.74
AS02G00185	469	52383.1	6.4	45.14	78.78	-0.4	Nucleus	35.18	8.53	1.28	55.01
AS02G01478	567	62941.2	5.59	46.82	74.59	-0.534	Nucleus	28.57	8.64	1.41	61.38
AS02G02316	403	44641	8.21	56.16	68.24	-0.685	Nucleus	22.33	1.24	2.23	74.19
AS03G02824	328	36273.2	5.55	51.83	68.32	-0.771	Nucleus	24.7	1.83	0.61	72.87
AS04G00726	313	34442	6.51	51.11	69.52	-0.776	Nucleus	19.49	1.92	1.28	77.32
AS04G01536	286	32035	6.08	46.27	66.54	-0.622	Nucleus	30.07	1.75	1.75	66.43
AS04G02682	329	37577.3	4.85	64.5	68.75	-0.596	Nucleus	33.43	5.47	1.82	59.27
AS04G02991	336	37805.8	4.86	48.74	60.95	-0.646	Nucleus	22.62	3.27	1.19	72.92
AS05G00108	339	37855.8	4.95	45.21	61	-0.783	Nucleus	22.42	4.42	2.06	71.09
AS05G01804	239	26322.9	8.56	52.84	87.74	-0.31	Nucleus	44.77	7.11	0.84	47.28
AS06G00990	252	28149.2	8.32	44.65	90.08	-0.351	Nucleus	36.11	9.52	1.19	53.17
AS06G00996	219	24883.2	5.97	53.47	83.7	-0.415	Nucleus	36.07	10.5	0.91	52.51
AS06G00999	257	29441.5	6.1	51.28	87.24	-0.411	Nucleus	37.74	9.34	1.56	51.36
AS06G01504	222	25072.8	6.6	62.6	71.58	-0.489	Nucleus	30.18	0	0	69.82
AS06G01855	326	36696.6	6.56	51.66	81.72	-0.506	Nucleus	38.04	6.75	1.53	53.68
AS06G03223	323	36541.2	5.83	58.12	83.03	-0.478	Nucleus	33.44	6.81	0.93	58.82
AS06G03247	662	75717.8	5.45	39.55	79.88	-0.607	Nucleus	26.44	11.18	0.6	61.78
AS06G03519	253	28214	8.98	56.28	89.8	-0.477	Nucleus	39.53	6.72	0.79	52.96
AS06G03731	309	34529.8	5.41	44.99	71	-0.583	Nucleus	17.15	2.91	2.27	77.67
AS06G03884	452	50189.5	8.28	39.47	66.9	-0.584	Nucleus	19.03	2.65	1.77	76.55
AS07G00024	641	71077.9	5.21	56.99	63.12	-0.693	Nucleus	27.46	6.08	4.06	62.4
AS07G00356	174	19805.3	6.23	41.98	74.48	-0.673	Chloroplast	51.72	11.49	1.15	35.63
AS07G02039	275	30750.9	6.33	58.26	70.95	-0.592	Nucleus	33.09	0	0.73	66.18
AS07G02706	316	35162.5	5.12	56.91	67.63	-0.765	Nucleus	27.85	1.9	0.63	69.62
AS07G03095	352	39647	6.14	61.31	78.66	-0.475	Nucleus	34.09	5.68	1.42	58.81
AS07G03096	319	36322.4	6.28	41.36	81.03	-0.441	Nucleus	36.05	5.64	1.88	56.43
AS07G03351	258	28591	7.12	56.12	73.68	-0.722	Nucleus	23.64	3.49	3.1	69.77
AS07G03385	203	22824.4	8.68	50.13	94.04	-0.227	Nucleus	44.33	9.85	1.97	43.84
AS08G00007	570	62922.9	6.32	47.76	75.09	-0.479	Nucleus	31.93	9.47	2.46	56.14
AS08G00915	588	65004.7	5.41	39.4	74.71	-0.562	Nucleus	30.1	6.46	0.51	62.93
AS08G01072	222	24984.7	8.69	43.58	72.03	-0.532	Nucleus	40.99	0	0	59.01
AS08G01428	305	34606.2	5.04	56.14	81.84	-0.45	Nucleus	30.82	0.33	0.66	68.2
AS08G01662	270	30502.9	5.45	50.27	65.07	-0.696	Nucleus	28.52	0	0.37	71.11
AS08G02737	216	25120.2	6.2	59.23	72.69	-0.808	Nucleus	30.56	0	0	69.44
AS08G02947	301	34056.2	5.37	51.34	76.15	-0.514	Nucleus	37.21	8.31	2.66	51.83
AS09G02702	183	20650.6	7.66	43.09	88.42	-0.479	Nucleus	50.27	11.48	1.64	36.61
AS09G02785	308	34701.6	6.1	70.88	86.75	-0.358	Nucleus	35.06	6.82	2.27	55.84
AS10G02593	347	39006.7	8.49	47.8	69.94	-0.67	Nucleus	23.05	2.88	1.44	72.62
AS11G00251	96	11027.4	7.96	74.57	101.56	-0.621	Nucleus	65.62	0	1.04	33.33

## Sheet: Supplemenetary_Table 4
Supplementary Table 4: Sample details of data used for WGCNA
Sample	Cultivar	Tissue	Biological replication
Pr1	Purple	Root	R1
Pr2	Purple	Root	R2
Pr3	Purple	Root	R3
Ps1	Purple	Stem	R1
Ps2	Purple	Stem	R2
Ps3	Purple	Stem	R3
Pl1	Purple	Leaf	R1
Pl2	Purple	Leaf	R2
Pl3	Purple	Leaf	R3
Gr1	Green	Root	R1
Gr2	Green	Root	R2
Gr3	Green	Root	R3
Gs1	Green	Stem	R1
Gs2	Green	Stem	R2
Gs3	Green	Stem	R3
Gl1	Green	Leaf	R1
Gl2	Green	Leaf	R2
Gl3	Green	Leaf	R3

## Sheet: Supplementary_Table 5
Supplementary Table 5: Weighted gene co-expression network analysis
geneID	moduleColors	kTotal	kWithin	kOut	kDiff	Pr1	Pr2	Pr3	Ps1	Ps2	Ps3	Pl1	Pl2	Pl3	Gr1	Gr2	Gr3	Gs1	Gs2	Gs3	Gl1	Gl2	Gl3
AS01G00002	yellow	1978.01	1184.04	793.964	390.079	62.9673	68.2099	57.2365	112.446	129.51	140.464	118.498	102.634	108.203	62.3462	60.4567	61.8001	62.9021	68.917	64.7156	66.4207	65.2106	66.3772
AS01G00003	blue	1699.27	914.134	785.137	128.997	20.8019	19.5106	18.0347	37.43	34.0124	32.6115	17.4043	15.4193	14.3214	11.1593	11.7224	12.6269	20.4419	26.2754	24.3308	12.704	13.2197	13.9052
AS01G00004	green	5766.52	663.883	5102.63	-4438.75	1.2693	1.4112	1.5773	203.8	228.526	241.28	245.758	228.343	245.847	227.802	227.353	234.24	1.1441	0.6128	1.3692	303.286	298.257	295.947
AS01G00005	blue	170.876	78.7662	92.1102	-13.344	6.3199	14.4433	8.3452	11.4455	13.7713	11.8385	9.6381	7.0613	8.7097	7.3818	9.2854	10.7671	13.4804	14.124	10.2946	8.5749	8.3416	9.0547
AS01G00007	blue	6177.99	1298.82	4879.18	-3580.36	10.2076	10.6497	10.5561	8.2797	8.9518	9.7809	8.336	7.6689	7.2111	2.9092	4.0501	3.4083	9.1839	9.5019	10.953	4.538	4.946	4.7148
AS01G00008	turquoise	5299.05	3317.33	1981.72	1335.6	10.1276	12.4114	8.6368	3.3446	5.3752	5.7398	6.7522	8.0483	7.8743	2.3126	1.3255	1.7669	12.5244	12.9776	13.542	1.753	2.6763	1.4452
AS01G00009	blue	2542.46	1287.34	1255.12	32.2181	13.7776	14.0409	14.3209	18.4223	19.7692	19.9754	14.1437	15.8345	13.3187	9.0828	9.3654	9.6329	12.9621	13.3064	12.4368	10.0886	9.1251	9.8302
AS01G00012	blue	2763.85	1147.29	1616.56	-469.279	12.7929	13.6456	15.3794	15.1204	14.2685	15.4141	13.761	16.0401	15.2622	8.4341	11.5053	10.3541	14.247	14.3811	13.4729	9.2303	10.7444	10.0596
AS01G00013	turquoise	4719.14	3086.95	1632.19	1454.76	28.2986	25.2039	30.6386	20.0261	17.0748	17.0726	22.4653	25.8147	22.0817	15.8823	15.7351	15.402	26.6901	26.409	26.0326	14.9838	14.8482	16.8048
AS01G00014	blue	2182.89	1069.48	1113.41	-43.9284	45.1746	48.0552	39.5662	58.54	67.9434	77.9254	53.5278	49.917	48.364	32.9243	28.9763	27.3681	42.8657	49.0561	46.352	34.0953	33.8597	37.3134
AS01G00015	blue	3828.13	1444.76	2383.37	-938.602	16.7516	14.9154	17.3985	19.2038	15.2287	16.9469	16.415	17.4411	17.1059	8.0339	7.8115	8.8678	14.5313	14.6688	17.382	8.5835	9.3622	9.4688
AS01G00016	brown	7024.7	2658.49	4366.21	-1707.72	1.2242	1.1564	1.5034	8.5709	10.4432	12.6551	12.6881	14.8463	15.6301	45.9564	47.5799	44.5014	1.5819	1.6963	1.3404	43.3292	39.4212	39.7249
AS01G00018	turquoise	4221.85	3153.32	1068.54	2084.78	3.8974	5.8896	4.4919	1.4579	1.0224	1.6628	1.032	0.4085	0.9662	1.222	1.1093	0.6121	6.4175	6.8735	7.2144	0.8253	1.0451	1.0934
AS01G00021	blue	6205.84	1063.64	5142.2	-4078.56	318.94	318.509	274.182	209.408	235.824	238.822	175.6	163.506	170.786	80.34	82.3473	81.1502	243.437	246.707	246.876	87.7384	82.3493	87.464
AS01G00022	yellow	1942.88	1186.09	756.789	429.297	4.8155	3.2561	3.5699	18.2822	18.2952	17.7338	12.8928	14.3613	15.4916	5.0094	5.1214	4.7629	4.0192	4.5811	3.7936	5.6706	6.0507	6.5741
AS01G00023	green	2178.14	319.509	1858.63	-1539.12	5.6213	6.6491	5.5511	7.1931	7.8259	8.3916	6.8522	6.8611	6.9977	6.6925	7.0104	7.3084	5.8375	5.1729	5.2551	7.2139	7.2884	7.9321
AS01G00024	yellow	1338.36	721.276	617.087	104.189	60.3615	87.4622	56.2257	128.574	161.583	165.81	115.363	96.8401	107.369	87.7838	95.2906	102.611	82.0659	79.7348	88.1937	101.117	92.5222	97.8021
AS01G00025	pink	1367.33	41.2318	1326.09	-1284.86	45.6122	45.2136	43.5512	18.0784	21.0077	21.179	20.1392	18.7505	18.969	48.1612	47.3009	49.2201	52.2706	57.4371	54.0208	64.1999	61.0012	55.4145
AS01G00028	turquoise	4686.58	3614.84	1071.74	2543.1	219.211	211.165	212.646	35.4916	38.639	30.8195	36.5928	32.2008	32.1434	19.2173	19.9775	23.5242	132.371	132.258	125.734	24.0825	23.3639	23.2522
AS01G00031	yellow	1567.78	730.577	837.203	-106.626	0	0	0.1275	4.7087	4.6888	4.1713	1.699	1.756	1.9169	1.1786	1.6523	1.5808	0	0.0351	0	0.992	1.9116	1.7778
AS01G00034	brown	7401.14	2093.04	5308.1	-3215.05	25.0364	25.0587	26.8583	43.2607	47.6208	44.1533	61.2223	60.3336	60.7429	79.7896	78.6425	80.6432	25.8326	25.1502	26.0756	79.8342	80.8581	79.609
AS01G00035	blue	1441.07	410.649	1030.42	-619.772	4.1588	3.7432	5.1547	6.2273	6.1819	5.7297	2.3249	1.3246	2.2578	2.8312	2.3259	2.8514	6.128	6.8309	7.8018	2.4949	2.6423	3.2345
AS01G00036	turquoise	1394.09	674.939	719.15	-44.2104	6.8712	6.3349	6.8616	9.4855	8.3687	7.4793	7.6073	6.8797	6.9389	5.0433	4.9607	5.3786	11.4958	10.8383	11.6373	6.4743	6.6886	5.6933
AS01G00037	brown	5576.67	2099.24	3477.43	-1378.2	0	0	0	0.7973	0.8986	0.9743	0.3763	1.0239	0.813	2.6327	3.0334	3.3477	0.2089	0.5245	0	2.0417	2.1168	2.6577
AS01G00039	turquoise	883.441	480.663	402.779	77.8841	5.8148	7.3502	5.3111	4.9354	4.9296	4.7763	5.5089	5.6714	6.2446	4.6269	4.9504	3.9303	4.965	6.4281	5.3089	4.5716	4.2804	4.7111
AS01G00041	yellow	36.2307	12.8651	23.3656	-10.5005	3.7592	2.6695	3.196	3.7562	4.2136	2.9953	2.9971	3.382	3.4932	2.4337	2.9066	2.9994	2.89	2.7119	3.1661	3.3636	3.8158	3.7447
AS01G00043	blue	1435.86	758.675	677.19	81.4858	0.766	0.9111	0.7627	1.2306	1.3584	1.148	2.108	1.9369	2.0332	0.081	0.0434	0.0394	0.5434	0.7521	0.7425	0.2365	0.1059	0.0665
AS01G00044	yellow	2103.4	1169.83	933.571	236.262	3.7594	2.9659	4.4498	26.9249	30.7714	32.8898	11.2833	12.5915	12.0553	0.0443	0.1423	0.0862	4.161	3.7503	5.173	0.2352	0.1853	0.5332
AS01G00047	green	3968.4	491.866	3476.54	-2984.67	0.1561	0.3351	0.3727	4.0092	5.8743	7.0224	4.9667	4.2595	3.2703	5.6517	4.3036	4.555	0.2626	0.7033	0.8839	4.755	6.1204	4.6217
AS01G00048	turquoise	4371.4	3236.68	1134.72	2101.95	123.602	118.561	124.319	28.0223	30.9109	28.706	23.7862	20.484	19.0977	3.7367	3.0355	2.7588	224.93	231.681	229.389	1.7625	1.9529	1.6649
AS01G00050	turquoise	6188.2	3975.15	2213.05	1762.1	2.6328	2.0594	2.4437	1.4604	1.2802	1.0891	0.6865	0.5325	0.5212	0.3395	0.171	0.0971	2.9669	3.0521	2.4272	0.1696	0.2088	0.1747
AS01G00051	brown	6837.08	2685.96	4151.13	-1465.17	18.1052	17.5403	13.7505	61.3589	69.1724	84.4716	87.1168	73.8103	81.7505	295.081	291.507	273.715	23.0482	26.2164	26.0633	284.414	277.571	269.45
AS01G00052	turquoise	5392.66	3033.01	2359.65	673.366	182.82	176.865	196.533	115.634	104.922	103.487	145.106	153.285	147.152	72.0924	72.9403	72.7099	158.081	159.466	158.103	63.7481	67.04	70.5322
AS01G00053	turquoise	5686.32	3922.63	1763.68	2158.95	7.5811	8.4091	9.1159	4.8218	4.7959	4.4508	5.2842	6.4794	5.1499	4.0805	4.6303	4.1883	8.8438	8.4691	8.4277	2.9307	2.628	3.3807
AS01G00054	turquoise	6811.28	4614.41	2196.88	2417.53	21.6938	21.712	23.5145	14.5651	14.007	14.0357	15.6976	15.9106	14.3069	10.692	11.4395	12.0922	22.8791	21.273	22.5534	11.7005	10.2379	9.9825
AS01G00055	turquoise	6963.01	4902.26	2060.75	2841.5	146.64	129.197	148.321	43.1066	40.4774	38.1815	44.8184	47.1594	44.1682	9.7097	9.4075	8.5272	139.088	137.839	136.119	9.1067	8.601	8.6646
AS01G00058	turquoise	5860.76	4388.35	1472.41	2915.93	413.286	429.766	363.489	31.2487	35.1499	38.1111	38.2958	33.5017	29.3781	2.4892	2.1306	1.9364	418.454	408.323	411.886	0.8453	1.1448	0.4356
AS01G00059	turquoise	2405.07	1127.45	1277.63	-150.179	0.9103	0.8048	0.7124	0.8842	1.2919	1.2887	0.6329	0.5781	1.1044	0.1048	0	0.1019	2.4327	1.493	2.5272	0.0556	0.1643	0.1146
AS01G00060	turquoise	3707.87	2851.89	855.983	1995.9	2.6148	2.172	2.5166	0.2741	0.2103	0.1628	0.2547	0.4481	0.7032	0.5179	0.3911	0.8887	1.6655	1.8147	1.7923	0.2263	0.7961	0.4997
AS01G00061	blue	7055.16	1260.91	5794.24	-4533.33	215.888	221.897	202.792	193.725	186.291	171.581	126.161	128.015	124.159	52.0846	48.8006	50.5629	239.044	249.647	240.311	48.2677	50.2927	42.9919
AS01G00062	green	4878.69	415.073	4463.61	-4048.54	0.4098	0.2933	0.7223	58.9775	54.2498	52.2925	25.7311	27.9407	25.135	56.1072	57.6457	56.6818	0.1609	0.0577	0.0645	53.0639	52.242	53.8788
AS01G00063	turquoise	5901.33	3371.01	2530.33	840.678	4.8138	5.0928	5.2342	3.9234	3.5063	3.7533	1.1152	1.2076	1.1137	0.2265	0.3392	0.2643	6.3783	6.7068	6.0508	0.3125	0.5682	0.6688
AS01G00064	turquoise	6250.26	2954.11	3296.15	-342.041	10.1518	11.1261	11.0161	9.3274	8.6394	8.0848	8.3333	8.9892	6.8039	5.2412	5.0775	4.6147	9.7373	9.5901	10.9148	4.898	5.969	4.9334
AS01G00065	brown	7203.42	2598.1	4605.31	-2007.21	0.0677	0.3633	0.1385	15.7475	17.0707	15.8411	38.2377	41.37	39.2234	88.6116	89.6563	93.702	0.2506	0.305	0.4898	80.4468	82.0288	82.3218
AS01G00066	brown	6033.54	2012.98	4020.56	-2007.58	7.758	6.6895	11.5835	22.6805	21.4778	21.025	22.5474	22.0828	25.481	44.184	37.552	51.5572	13.8663	13.0019	12.9645	39.361	35.3861	36.6147
AS01G00067	turquoise	6805.88	4172.21	2633.67	1538.55	48.731	47.4634	48.7775	28.1925	26.8265	25.1072	23.7566	25.8713	24.0508	13.1474	10.8292	11.9512	38.5881	38.3981	37.8862	12.3896	13.0708	12.2112
AS01G00069	blue	1933.47	710.95	1222.52	-511.569	5.9924	6.7317	8.0399	30.0106	28.0226	29.2533	25.419	28.7107	26.1929	6.0348	6.3108	6.1666	13.9806	13.5256	13.2358	5.8616	5.2745	6.0777
AS01G00070	blue	2651.34	906.944	1744.4	-837.453	127.416	118.953	120.68	150.753	144.869	129.772	73.6745	73.2055	72.97	68.9944	71.2846	64.6103	120.738	126.711	129.329	73.9928	75.278	76.0911
AS01G00072	brown	6284.25	2497.53	3786.71	-1289.18	0.4368	0.134	0.3831	0.8243	0.6925	0.6202	0.7375	0.5614	0.858	2.0457	2.45	2.7018	0.252	0.3163	0.2061	2.5598	2.5532	2.2372
AS01G00073	brown	6701.16	2450.57	4250.6	-1800.03	5.0689	4.6573	5.0555	4.7288	6.5082	6.3823	8.3187	7.4201	9.4504	13.4104	13.5833	13.7351	4.6402	3.9197	4.2573	13.1609	12.3037	12.505
AS01G00074	turquoise	872.676	529.17	343.506	185.664	5.4713	4.4216	5.7269	4.0764	2.8306	3.3956	3.5747	4.0988	4.4337	3.7053	3.9861	4.9294	5.4394	5.15	4.6144	4.3427	3.7666	4.7424
AS01G00075	brown	4222.13	1099.23	3122.91	-2023.68	31.3198	33.465	26.9312	33.2065	36.445	41.0758	90.4981	76.4372	79.9947	94.7289	105.684	102.186	16.319	17.5599	17.8006	78.1456	72.4911	75.072
AS01G00076	brown	469.66	54.6677	414.992	-360.324	2.5817	2.1077	2.1582	0.6805	1.1228	1.9022	1.0909	0.8505	1.3927	4.1633	3.5407	3.6678	2.4227	3.2257	2.574	2.5301	2.0085	1.4788
AS01G00077	turquoise	874.285	119.516	754.769	-635.253	7.961	9.0927	8.2034	6.3681	7.0444	6.8741	6.1359	6.208	6.1278	8.7344	8.0903	8.0345	8.3983	7.9364	8.2031	7.7673	7.6081	7.3115
AS01G00078	black	130.517	38.3885	92.1282	-53.7397	21.2152	23.1625	14.6595	8.9824	11.5488	18.2134	32.4765	27.0798	28.8498	11.0019	7.4044	9.8355	12.2646	12.5625	8.5574	17.7019	20.7741	18.8242
AS01G00080	green	144.39	23.1729	121.217	-98.0438	9.1996	8.8877	9.2576	9.1707	10.7518	9.6256	9.5256	9.8858	9.9386	9.5031	8.027	10.0189	7.1718	8.4204	8.2008	7.9088	11.0312	11.979
AS01G00081	brown	1850.06	243.555	1606.51	-1362.96	4.8102	4.3922	3.8677	2.0974	2.1702	2.353	3.6917	3.7655	4.2027	5.3187	6.2792	5.1719	4.383	4.8294	4.2159	4.8334	5.0802	5.148
AS01G00082	brown	6460.91	2657.33	3803.58	-1146.25	4.6006	5.8266	4.0306	6.4125	6.0365	5.8871	12.4878	11.7914	11.3446	32.8436	33.7882	30.4881	6.3818	5.6487	5.8106	31.8988	32.5359	32.3761
AS01G00083	blue	4330.64	1625.1	2705.54	-1080.44	25.9962	24.5702	24.9534	25.5866	27.3636	24.2783	27.7109	25.7582	26.4585	12.9704	13.0536	11.8264	24.338	22.4291	23.8687	11.7225	12.5518	11.5751
AS01G00084	blue	2346.05	1113.02	1233.03	-120.018	5.8747	6.7962	5.4201	15.112	16.743	16.4337	7.5826	6.983	8.221	2.2639	1.5617	2.4331	6.5759	7.6381	6.8952	2.8767	2.3664	3.1925
AS01G00085	brown	1496.04	351.471	1144.57	-793.101	7.7787	7.1487	8.3235	5.9189	7.2167	6.2541	5.3103	6.5316	6.2189	8.8144	9.3734	8.7269	8.1007	6.8719	7.7285	8.6455	8.8225	9.3182
AS01G00086	turquoise	1158.58	835.962	322.621	513.341	453.889	670.334	436.053	179.834	199.286	189.006	474.66	443.461	451.7	472.636	490.076	514.656	911.808	941.76	850.953	127.507	133.163	120.538
AS01G00088	turquoise	725.895	501.784	224.111	277.673	21.6517	22.2898	26.0521	22.5331	21.5358	21.3011	18.6435	19.346	18.8696	18.5493	20.7359	22.9597	28.833	25.9414	26.3649	24.3283	22.4504	20.4045
AS01G00089	turquoise	5371.35	3662.47	1708.88	1953.59	8.4887	8.6648	8.6604	5.5609	6.3573	5.9666	5.8237	6.5593	6.4445	5.2239	3.9805	5.1044	9.0164	7.744	7.5452	4.7325	5.3005	5.6293
AS01G00091	blue	4789.55	1906.05	2883.5	-977.451	199.657	180.862	184.166	287.496	306.245	275.426	154.754	155.81	160.793	7.7101	7.236	6.7738	246	246.755	247.874	10.6225	10.1092	8.8757
AS01G00094	turquoise	5592.47	4268.65	1323.82	2944.83	12.5033	11.6673	13.9901	0.514	0.1001	0.5971	1.2971	1.4936	0.9681	0.1777	0.0543	0.1975	10.3441	11.5502	9.8917	0.2694	0.0265	0.0555
AS01G00095	green	5628.95	472.702	5156.25	-4683.55	7.1746	10.3361	8.3083	17.4586	21.3171	26.6688	32.0992	30.7444	32.2646	32.5192	33.8043	35.9336	14.6764	10.8473	14.2565	38.2363	34.7638	33.543
AS01G00096	yellow	2267.28	1039.19	1228.09	-188.904	1.5642	2.2247	1.8809	12.2254	12.1888	11.7018	6.7905	7.3528	7.1434	0.574	0.5323	0.4465	4.4214	4.6585	4.3553	1.1371	0.8	1.4229
AS01G00097	turquoise	2934.01	2212.25	721.762	1490.49	2.7845	4.1043	3.6576	0.6862	0.2807	0.6957	0.9068	1.0843	1.347	0.0813	0.0435	0.2373	1.5943	1.3694	1.216	0.1295	0.085	0.2224
AS01G00099	turquoise	2559.29	1760.83	798.46	962.368	45.2763	46.3077	50.8114	17.8084	17.6731	20.2265	30.5257	25.9044	27.9792	26.4855	28.0176	26.3353	40.9826	42.9814	42.5427	33.4965	30.3904	32.2318
AS01G00100	turquoise	5126.94	3844.07	1282.87	2561.2	157.877	154.668	144.453	62.7923	59.7603	60.1368	59.6254	59.4578	60.6781	42.6457	42.4817	43.1906	108.555	111.891	107.815	48.7531	50.1667	49.6208
AS01G00101	yellow	2312.87	923.538	1389.33	-465.793	1.7426	1.7605	1.1889	6.0181	6.8253	6.006	2.889	4.1498	3.3893	0.3678	0.1073	0.4227	2.2076	2.8291	2.0962	0.5678	0.6291	0.4754
AS01G00102	blue	2347.09	1185.32	1161.77	23.5481	26.0011	26.2275	23.6001	26.6809	34.8629	33.3569	28.1532	26.1544	26.3704	17.134	16.2798	17.034	28.623	24.5622	24.1716	22.322	19.3798	18.6682
AS01G00103	brown	7214.2	1706.4	5507.8	-3801.4	8.0721	6.936	8.9278	68.2593	75.3891	74.5482	82.2001	77.0972	82.2908	138.289	141.974	136.533	8.9232	9.5173	9.103	113.722	114.874	111.744
AS01G00104	brown	4183.98	1127.42	3056.56	-1929.14	0	0	0.0801	4.3078	6.4197	5.4866	2.1347	1.5491	2.2291	9.4974	9.9975	9.6821	0	0	0	7.8844	4.8035	6.1984
AS01G00105	yellow	1353.23	693.947	659.287	34.6606	0.3981	0.2849	0.6791	3.5062	3.7139	3.3325	4.1023	3.343	3.9101	0.7792	1.5285	0.2526	2.1436	0.897	1.0021	0.4135	0.4073	0.9942
AS01G00106	turquoise	1164.28	696.924	467.351	229.573	12.4577	12.5226	14.441	9.2454	7.1183	7.3404	12.7748	15.22	12.8452	8.994	9.0666	8.8315	11.6859	12.4052	11.9192	7.7961	7.5045	8.3665
AS01G00108	turquoise	4221.75	3170.01	1051.73	2118.28	18.796	26.5137	20.5914	3.5811	2.6742	3.908	3.2863	2.1679	1.8933	0.2358	0	0.4586	40.2609	39.803	37.3013	0.7508	1.2325	0.7737
AS01G00109	brown	6625.99	2667.51	3958.48	-1290.97	0	0.0665	0.0634	2.5925	2.0036	2.0751	14.5374	15.5284	13.6345	53.5856	49.0257	46.533	0.0313	0	0	45.1526	47.104	48.0227
AS01G00112	blue	4054.27	1150.81	2903.47	-1752.66	23.4378	27.2772	26.2528	35.5952	34.8451	33.3976	8.6242	10.5274	9.8943	3.2186	2.9361	2.5038	39.4233	39.3706	39.016	4.1348	3.6122	3.6681
AS01G00115	turquoise	6472.65	3537.35	2935.29	602.063	46.1933	49.4604	44.6463	23.1139	31.7441	27.0953	35.3157	33.7921	31.9635	8.5617	8.6717	5.9943	48.0463	48.4896	45.5821	15.8703	12.887	13.4831
AS01G00117	green	2121.55	338.626	1782.92	-1444.3	14.6922	13.4179	15.744	25.8692	26.0365	26.8818	19.0573	20.4151	21.2477	19.817	19.8735	20.2033	14.4439	15.5654	14.2487	25.3646	21.1665	25.6033
AS01G00118	yellow	1359.15	814.126	545.028	269.098	21.2066	20.0277	20.2035	31.5244	34.8054	33.9922	25.8878	23.031	27.0065	25.3711	23.7375	22.7094	20.7516	23.7369	22.0127	22.8692	24.7442	24.0894
AS01G00119	blue	5591.23	1460.07	4131.17	-2671.1	12.9215	13.5375	12.5886	12.8018	13.3671	14.0605	8.3174	9.9509	8.8326	5.5639	5.8988	4.9185	12.4705	14.236	14.6353	5.0458	6.556	4.8678
AS01G00120	brown	6631.53	2352.06	4279.47	-1927.41	1.5892	3.0463	1.8974	4.2903	4.0166	4.7905	13.5542	12.8338	12.4122	22.1069	21.9092	23.7291	1.6426	1.7903	2.8215	20.0811	20.3982	21.4228
AS01G00121	brown	5718.82	2408.3	3310.52	-902.221	0	0.7916	0.0943	0.8118	0.5338	0.3858	1.6762	0.7464	1.5391	5.5031	5.9843	5.5266	0.5584	0.6231	1.3051	6.223	6.5065	5.3276
AS01G00122	turquoise	4087.18	3110.85	976.333	2134.51	5.0399	5.029	4.9397	0.0781	0.548	0.1485	0.1291	0.3193	0.2789	0.9031	1.1149	0.5404	3.2964	3.3585	4.556	0.1474	0.8713	0.7597
AS01G00125	brown	5642.69	2381.73	3260.96	-879.234	0.4064	0.6107	0.7278	2.2591	1.7255	2.0622	0.7759	0.8043	1.2772	15.9473	16.8495	15.0624	0.5333	0.618	0.537	13.2311	13.697	15.07
AS01G00127	turquoise	3900.34	2459.67	1440.66	1019.01	3.4037	3.7998	3.8252	2.6705	2.8785	2.7972	1.114	1.069	1.3007	1.3203	1.3607	1.8727	3.711	3.5973	4.0421	1.3626	1.7725	1.775
AS01G00128	green	5883.42	455.642	5427.78	-4972.14	0.3027	0.528	0.2711	6.2064	4.4913	5.424	10.8709	10.553	12.3751	12.4791	11.4895	11.7746	0.3056	0.2877	0.2857	14.7366	16.334	14.3763
AS01G00129	brown	6113.79	1835.4	4278.39	-2442.99	0.1984	0.2663	0.1777	7.6182	6.6304	6.9035	18.5372	17.1829	18.2465	21.9197	21.8159	23.5806	0.3005	0.2096	0.1639	29.7538	27.3522	31.7766
AS01G00130	turquoise	1667.39	670.243	997.144	-326.901	2.9467	2.703	2.2205	3.1258	3.1021	1.8779	2.6059	2.3377	2.2626	1.5467	2.356	1.7844	3.137	3.0328	3.2111	1.6414	1.3153	2.2649
AS01G00131	turquoise	4522.13	1584.47	2937.66	-1353.19	161.066	211.016	153.926	172.016	193.934	193.441	171.125	157.684	178.293	98.131	89.6802	101.982	230.929	240.571	210.981	97.4147	101.077	92.3381
AS01G00132	brown	4142.88	1658.83	2484.05	-825.226	0	0	0	0.3252	0.8552	1.8544	1.8799	1.8602	2.611	5.4924	7.1135	10.4004	0	0.7487	0.5576	6.1355	4.2302	4.742
AS01G00133	turquoise	6104.31	3897.41	2206.9	1690.5	5.7918	5.7874	5.8452	4.0252	3.2839	3.2674	1.5045	1.6808	1.599	0.653	0.5589	0.6731	7.2077	7.0921	8.0363	0.8316	0.8464	1.0426
AS01G00134	yellow	1794.29	1065.71	728.578	337.134	6.3549	5.1537	5.4671	16.7203	15.702	15.0519	13.0949	14.5601	12.877	7.0562	6.599	6.6123	5.0231	4.2039	4.6964	6.5455	6.697	6.465
AS01G00135	yellow	1705.17	1127.9	577.275	550.622	0.2673	0.082	0.4689	4.0769	4.1634	4.674	2.3257	2.164	1.3124	1.0836	0.5997	0.5813	0.424	0.1613	0.3243	0.8327	0.2734	0.6538
AS01G00136	brown	7056.65	2739.32	4317.33	-1578.01	9.1028	9.7079	8.6803	201.323	188.406	179.044	518.803	527.418	527.436	1513.56	1497.39	1515.68	6.8623	6.1926	7.5876	1453.43	1464.96	1467.88
AS01G00137	turquoise	4091.81	2797.3	1294.51	1502.8	7.3061	6.6575	7.6097	5.3618	5.1077	4.4507	5.4616	5.755	4.401	2.7011	2.2779	3.1518	11.2438	10.8368	12.7193	3.6421	3.3548	2.7802
AS01G00138	blue	3246.79	1533.48	1713.32	-179.841	35.0065	34.9199	35.5577	45.2774	49.0377	44.4891	48.2137	47.4751	47.3908	20.4019	19.0088	19.3428	46.5206	40.7321	39.1907	19.4862	19.7705	18.5933
AS01G00139	black	101.251	38.4529	62.7977	-24.3448	0	0.2427	1.1569	0.2489	0.8727	0	3.289	3.2546	2.8867	0.4425	0.7102	0.6455	1.1413	1.5282	1.2804	1.6437	2.5441	1.4519
AS01G00140	green	1767.12	368.846	1398.27	-1029.43	0.4841	0.866	0.2477	20.871	18.9188	21.2723	56.846	46.1626	49.1264	31.8184	28.8055	27.6388	0.4887	0.6135	0.4569	22.4554	22.6952	24.0904
AS01G00141	turquoise	4026.74	3056.69	970.046	2086.65	68.4898	60.6939	64.5777	4.1327	5.0405	4.6112	6.0844	6.8137	6.22	1.0543	1.0938	1.1184	118.609	121.249	127.842	0.4747	0.5343	0.594
AS01G00149	turquoise	2833.03	2246.48	586.549	1659.93	14.9865	13.1244	14.0432	4.9123	5.974	5.8566	5.3234	5.407	5.4213	5.5787	5.9687	6.4802	8.9838	9.6327	8.9838	6.0543	6.0687	7.012
AS01G00151	brown	1041.82	334.469	707.346	-372.877	0	0	0.595	0.16	0	0	1.0572	0.6538	0.7138	1.4224	1.3697	0.6916	0.1467	0	0.4116	0.4529	0.8921	0.4667
AS01G00157	brown	7154.23	2710.97	4443.26	-1732.28	1.9231	1.6832	1.9378	14.6237	16.4454	14.0851	35.5871	33.3518	35.7989	86.0513	87.8852	89.0816	1.9713	2.1748	1.871	88.5556	83.5002	91.1942
AS01G00158	green	3012.42	280.002	2732.42	-2452.41	3.8707	3.0008	3.0809	6.5097	6.2254	6.7498	5.4741	6.8678	6.1246	5.9976	7.3175	6.7528	4.4502	2.7252	5.7845	6.9232	6.709	8.4002
AS01G00159	pink	1764.17	60.4741	1703.7	-1643.22	3.3129	2.777	3.1998	1.0039	1.2752	1.3826	1.6752	1.7246	1.8645	3.151	3.7805	3.312	3.1566	3.4909	3.5485	3.344	3.5792	3.1472
AS01G00160	yellow	1851.48	1176.03	675.45	500.575	25.6424	24.1864	26.0694	44.2852	44.1355	52.208	32.7529	34.6039	35.4227	22.5849	23.5476	22.5614	24.8681	22.1622	23.5285	24.9284	26.1012	24.9692
AS01G00161	turquoise	2125.53	1633.61	491.913	1141.7	3.8692	3.5995	3.1676	0	0	0	1.6416	1.3924	1.2667	0.2524	1.0803	0.7364	5.208	1.0897	4.3824	0.5358	0.7916	0.8282
AS01G00162	brown	4019.45	1760.93	2258.51	-497.577	59.3818	57.3882	39.9448	21.586	32.6685	31.5495	82.5791	74.5593	84.4825	247.476	269.813	258.6	51.5434	58.1421	51.3341	451.103	436.933	407.055
AS01G00164	yellow	485.75	193.243	292.508	-99.2648	3.6477	3.3563	3.4663	5.2967	4.4253	4.4164	5.4799	5.7039	4.572	4.3007	4.4195	3.9836	4.3138	3.5516	3.6233	3.3193	3.6781	3.8296
AS01G00165	green	4988.34	434.207	4554.14	-4119.93	0.1994	0.2141	0.5612	2.5246	1.8283	2.0866	2.8103	2.5567	2.1545	3.5617	3.6541	2.7518	0.2517	0.337	0.847	2.4336	2.805	2.2944
AS01G00166	blue	4032.92	1081.66	2951.26	-1869.59	1.6393	1.3864	2.186	1.914	1.9655	2.0791	0.5871	0.4469	0.1952	0	0	0.1418	1.6048	2.0566	2.1568	0	0.0508	0
AS01G00167	blue	1781.51	925.462	856.051	69.4113	13.5364	13.6758	10.5423	14.4629	14.6956	17.9123	17.3743	15.1331	15.5916	9.3509	9.5878	9.9452	13.3137	13.9596	13.5751	10.2853	9.1633	11.1318
AS01G00169	brown	6333.25	2525.52	3807.73	-1282.21	11.9648	11.2934	13.4055	11.7708	11.3471	11.3317	19.3803	20.6624	22.32	35.9684	34.2351	34.7465	12.0788	11.1547	12.0072	36.3857	35.1347	35.8401
AS01G00170	green	379.685	42.4295	337.255	-294.826	1.7496	2.1128	1.6164	1.605	1.407	2.1357	2.9604	2.0113	2.3149	2.0927	1.781	2.2893	1.8889	1.9504	0.9174	2.4227	2.5851	2.7827
AS01G00171	black	571.447	102.309	469.137	-366.828	9.2465	10.1315	9.7767	8.2359	9.5524	7.6675	38.8935	34.3447	40.093	0.9011	0.9641	1.3874	12.5107	9.9193	10.2485	0.9165	0.471	1.1087
AS01G00172	green	672.051	110.38	561.671	-451.29	1.1184	0.8504	1.1922	1.8468	1.7089	1.8041	1.5676	2.8089	1.373	1.6874	1.8053	1.8625	1.1291	1.2599	0.8797	1.3067	1.5254	2.0947
AS01G00173	blue	5262.78	1178.53	4084.25	-2905.72	7.5962	9.8295	10.7553	8.7057	8.4349	6.097	5.014	6.1786	8.0735	2.2403	1.0895	1.4853	7.1432	8.1762	9.9198	1.621	0.6387	1.225
AS01G00174	brown	6766.1	2725.33	4040.77	-1315.44	15.8993	19.5916	18.6296	64.8829	66.9551	69.3474	94.2998	85.1885	92.0735	343.275	351.956	343.826	25.5482	23.5279	25.3074	330.49	335.188	329.599
AS01G00175	yellow	1723.19	1123.71	599.48	524.234	1.1156	0.6804	0.8303	4.4656	6.8262	5.9423	2.6278	3.6268	3.4612	0.9677	1.115	1.0857	0.5887	0.6426	0.5743	1.3956	1.0893	1.7638
AS01G00177	brown	4527.1	1183.97	3343.13	-2159.17	0	0.0356	0	0.8765	1.3447	1.458	0.7239	1.0447	0.9775	2.1429	2.6054	2.8731	0.134	0	0	1.8607	1.2218	1.4913
AS01G00179	brown	3097.4	1168.28	1929.12	-760.845	8.9252	9.1576	11.6247	11.8666	9.9775	10.721	11.6553	12.889	12.8866	14.7918	14.7579	14.957	12.7781	10.6942	10.8092	14.7346	14.1097	13.3729
AS01G00181	turquoise	1730.55	1213.04	517.508	695.533	3.4829	4.9175	4.367	2.7633	4.5722	3.874	3.3662	2.9923	3.4515	2.1802	3.0882	2.3589	6.1452	6.3095	7.8483	3.9756	2.2468	3.3246
AS01G00182	brown	6347.52	1238.22	5109.29	-3871.07	17.1718	15.3398	18.5692	34.5057	34.983	34.4671	29.6662	30.477	29.37	36.2769	41.7485	41.3894	20.0477	20.101	19.5891	41.4101	39.2335	41.0484
AS01G00186	brown	5251.57	2204.57	3047	-842.432	7.8686	5.8285	7.7699	7.4969	7.238	7.6552	6.6936	6.0027	6.5529	16.5266	16.1884	16.7272	5.946	5.404	6.2542	14.7669	14.9682	15.3652
AS01G00187	yellow	213.671	29.5938	184.078	-154.484	0.7877	1.2683	2.4183	3.6852	1.9003	5.1511	2.1484	2.4803	2.7077	2.3126	1.4433	2.6235	1.7892	1.6638	2.4163	3.4768	4.4317	2.7398
AS01G00191	turquoise	5313.46	4049.48	1263.98	2785.5	94.2721	102.807	87.2573	0.1102	0.2897	0.1047	0.5459	1.2605	0.5897	0	0	0	78.8031	78.8884	79.1565	0	0	0.1071
AS01G00192	blue	1375.4	736.847	638.551	98.2961	83.7188	77.618	83.3427	138.175	123.487	117.234	182.383	189.799	180.65	52.856	53.6427	50.8112	112.358	113.133	110.498	37.7119	35.2557	38.0793
AS01G00194	yellow	1475.56	615.326	860.235	-244.909	15.0689	13.6371	15.3857	21.6616	20.0884	20.0469	13.9512	14.9234	15.1555	14.0542	12.4523	13.1735	15.0207	14.1462	14.5978	12.7279	11.7418	13.0054
AS01G00195	turquoise	2815.61	1407.57	1408.04	-0.473578	4.3095	3.6245	4.1677	3.4398	3.387	2.8356	2.9755	3.5173	3.7525	2.3043	2.4654	2.6071	3.8273	2.9403	3.8439	2.4147	1.9693	2.948
AS01G00197	blue	3178.43	1267.05	1911.38	-644.336	74.5522	74.0128	63.7567	77.3278	80.3764	83.2103	72.3797	78.8829	80.7755	58.9234	58.5335	55.5859	79.9898	82.3476	85.4038	59.1447	57.784	57.593
AS01G00198	yellow	1326.4	802.447	523.949	278.499	71.0095	76.4602	75.6173	156.741	155.806	151.942	120.526	112.895	117.081	107.918	104.724	101.732	103.732	102.825	101.895	92.4123	85.4513	90.4755
AS01G00199	brown	6046.77	2338.22	3708.55	-1370.33	8.7511	8.4632	8.5754	9.4062	8.5046	9.2859	15.5182	16.4144	14.8987	24.1772	23.123	23.0188	9.2511	8.44	8.8053	22.9999	22.5059	27.7881
AS01G00200	brown	5866.62	2439.42	3427.2	-987.787	8.9337	15.823	6.8568	36.3872	35.7773	34.5851	30.0519	34.1581	30.7088	217.256	198.771	196.806	12.1753	12.0767	12.6483	154.48	180.484	217.517
AS01G00201	brown	6066.38	2521.45	3544.93	-1023.48	6.9794	4.1955	5.0855	26.6757	26.3481	22.083	14.9752	18.2344	15.7931	132.179	130.779	124.864	6.4822	5.661	5.8498	139.635	136.448	138.816
AS01G00202	turquoise	1140.8	665.533	475.265	190.268	1.8722	2.4198	1.9159	0.9253	1.143	1.2792	1.2158	1.2718	1.2758	1.5704	1.4402	2.0361	2.1214	1.9691	2.4523	1.111	1.8369	1.4312
AS01G00203	brown	5255.16	2170.98	3084.18	-913.205	48.6664	49.3902	55.0215	54.4366	51.6801	44.1957	67.1226	75.4325	67.7387	110.34	117.106	116.597	56.8968	57.2792	58.0091	97.7952	95.6135	98.7771
AS01G00204	turquoise	2871.71	1498.34	1373.37	124.975	28.4105	30.47	25.7925	22.2289	24.4668	22.2552	30.3169	30.631	29.4774	21.7228	19.4378	20.2172	32.1713	31.9203	32.2309	19.9828	19.3745	19.4664
AS01G00207	yellow	1960.59	853.091	1107.5	-254.413	45.4998	45.2303	43.5432	88.0911	92.8836	89.8411	47.0002	45.7123	47.2366	24.0828	23.7274	26.1697	39.618	33.8551	37.4313	26.2318	29.9419	27.5374
AS01G00208	turquoise	4120.6	2218.97	1901.63	317.344	7.096	9.4434	7.2618	5.8928	6.247	5.7746	6.7909	6.2719	6.4393	4.1828	3.2587	4.1858	6.9122	7.538	8.0294	4.9561	5.2211	4.7077
AS01G00210	turquoise	300.278	239.777	60.501	179.276	15.8832	13.94	17.1062	14.4422	13.2709	12.403	12.3213	13.0612	14.2912	14.3706	12.6558	13.5937	13.547	13.729	13.4831	13.6945	12.9774	13.0432
AS01G00211	blue	1070.06	520.822	549.235	-28.413	21.5505	18.7753	19.3189	18.8818	21.0249	19.3272	23.1608	23.3752	23.624	14.4351	14.6296	14.6162	20.3896	19.2082	19.0635	18.1651	16.992	17.9228
AS01G00212	yellow	2185.6	1028.35	1157.25	-128.899	9.1032	9.387	7.7021	49.8291	45.4798	41.6989	21.375	29.0189	25.6951	2.876	2.8144	2.592	14.6894	14.0198	14.8842	2.9405	3.0062	3.759
AS01G00214	brown	6676.88	2605.51	4071.37	-1465.86	0.9982	0.7919	0.7106	11.3223	12.3126	11.2157	22.332	18.936	21.1407	74.3233	72.6579	72.1477	1.8401	2.1633	2.4577	56.6096	61.4843	58.2439
AS01G00215	turquoise	4982.73	3726.95	1255.78	2471.17	4.8968	4.941	3.6081	0.2156	0.2835	0.7173	0.089	0.4405	0.8657	0	0	0	6.6242	6.1231	4.8068	0	0	0
AS01G00217	brown	6709.33	2711.57	3997.76	-1286.2	13.3404	12.2161	10.8052	53.7999	63.2084	69.4595	84.8421	75.2524	79.791	342.776	345.49	349.318	18.0629	16.6129	15.4559	340.523	339.861	326.012
AS01G00218	turquoise	5873.43	3152.6	2720.82	431.782	21.4957	22.0469	19.2184	19.2777	18.3471	16.645	15.1217	16.9184	16.5639	14.9101	12.7295	13.2185	22.9277	20.8496	21.3877	11.4443	12.3305	13.8698
AS01G00219	brown	5053.72	2031.86	3021.86	-989.998	0.3061	0	0.1044	0	0.3446	0.854	0.6029	0.5507	0.501	2.0968	2.7241	1.8447	0.0515	0	0.1926	1.5364	2.4004	2.7299
AS01G00220	turquoise	4880.16	3697.23	1182.93	2514.29	5.5418	5.9187	5.2416	2.8654	1.8366	2.3428	2.5701	2.2159	2.5564	2.383	2.2565	2.7167	6.414	5.6044	5.3628	2.4998	2.0041	2.3964
AS01G00221	turquoise	4453.69	3390.12	1063.57	2326.55	22.814	21.1942	23.0258	3.1489	3.9049	3.5769	3.3935	2.7304	2.9806	4.3697	4.3099	5.1121	19.4392	18.3027	18.2737	5.8328	6.1019	6.4215
AS01G00223	turquoise	6336.19	4236.53	2099.67	2136.86	266.037	258.643	246.121	148.376	158.447	157.385	162.104	162.318	162.026	95.1497	89.9534	88.7683	320.278	319.121	325.412	97.0334	97.7815	95.6118
AS01G00224	pink	1163.97	56.3893	1107.58	-1051.19	38.2176	35.1009	36.8447	4.2371	4.7004	4.5975	10.1884	10.9399	9.5007	29.0338	26.9979	26.5468	18.7062	20.4904	18.9363	21.9327	22.6827	22.2008
AS01G00225	turquoise	7207.72	4862.4	2345.32	2517.08	193.091	186.036	180.548	83.3805	88.25	86.4642	79.6547	84.6195	81.0133	37.8104	34.177	37.1089	188.122	182.058	195.861	39.7523	40.2578	39.1688
AS01G00226	yellow	1416.83	924.715	492.11	432.605	11.1793	11.3661	13.0682	20.0604	19.7343	19.9703	14.7911	16.4354	16.3799	13.5197	13.2754	12.7141	13.5337	9.9444	10.9807	12.3182	11.0637	10.7
AS01G00229	turquoise	5394.77	3505	1889.77	1615.23	16.6287	16.1131	15.8444	14.8668	13.0976	11.4737	11.7676	12.433	11.6968	11.6771	11.4347	9.2164	18.9875	17.7895	17.7314	9.9885	9.9531	10.2211
AS01G00230	blue	4796.5	1564.45	3232.05	-1667.59	16.4195	18.5743	18.4834	20.1605	18.892	16.3868	13.0906	13.181	13.3969	3.8317	3.9673	5.8894	13.2607	15.4733	17.4052	5.3781	5.4264	6.8939
AS01G00231	brown	6822.19	2141.18	4681	-2539.82	600.965	831.066	671.307	2809.46	3413.91	3629.96	6275.04	5828.61	6259.77	8782.47	8674.83	8997.3	1269.44	1236.87	1112.23	11251.6	9990.04	9465.9
AS01G00232	turquoise	7410.64	3344.86	4065.78	-720.927	63.4217	61.4057	65.3531	51.1952	46.0448	48.4528	46.3561	49.409	47.1636	19.2196	20.1952	20.4242	63.4268	63.4399	64.3403	19.233	17.7526	18.4562
AS01G00233	blue	2271.59	956.582	1315.01	-358.427	12.6056	13.388	13.8759	15.8919	12.6982	12.6705	13.8705	15.6813	14.6652	9.574	10.0237	10.6527	13.2647	12.8255	13.014	9.4473	9.7538	8.8784
AS01G00234	brown	3863.51	1211.78	2651.73	-1439.95	5.2509	3.0245	3.9319	8.177	6.4266	7.638	9.082	7.4892	7.421	15.9172	12.2026	14.5028	3.8787	4.6528	5.8023	11.0396	8.3844	9.7317
AS01G00236	turquoise	5592.67	3832.72	1759.95	2072.78	4.9202	4.5926	5.9838	2.3549	2.4428	2.089	3.1766	3.3359	2.8363	1.3957	1.3439	1.2214	6.8387	4.7595	5.9901	0.9998	1.7506	1.0303
AS01G00237	turquoise	5751.61	2927.46	2824.15	103.313	8.1066	8.5619	9.8084	7.8473	8.2843	7.6405	5.2954	4.9663	5.3149	4.275	3.9595	4.4466	10.2023	10.5032	9.7028	3.1374	3.7349	3.3494
AS01G00238	black	1267.57	184.609	1082.96	-898.355	0.025	0.1341	0.2557	26.2939	23.6526	23.1878	34.7091	38.4596	37.5927	6.3328	8.4759	7.6083	0.0504	0.1055	0.0707	3.2435	3.3736	2.9414
AS01G00239	blue	393.187	194.841	198.346	-3.50417	6.3926	4.7602	3.772	1.0778	1.2227	1.2654	10.1578	10.6733	10.7467	0.9018	0.7236	1.0961	2.907	3.2114	2.2287	0.5981	0.2946	0.7396
AS01G00240	turquoise	7165.08	4322.52	2842.56	1479.96	23.1627	22.5742	22.3506	12.9133	13.6665	12.2292	14.0003	13.2399	15.1657	6.3452	6.6995	4.8711	23.4694	19.9303	23.0301	6.7781	6.0216	6.8936
AS01G00241	yellow	2143.47	1209.34	934.13	275.208	4.8697	5.1044	5.218	24.2178	26.1503	22.8985	19.1158	16.6996	17.1614	4.5974	4.6789	4.7431	7.8079	7.6963	7.5164	5.117	4.5125	3.6789
AS01G00243	blue	2331.27	1168.99	1162.28	6.70284	6.2545	5.6326	5.6359	15.4333	13.0275	12.6292	12.3475	12.8614	13.3543	2.3688	2.2453	2.1025	7.9049	7.6451	7.4674	2.0584	1.6618	1.8951
AS01G00245	turquoise	4068.05	3168.09	899.952	2268.14	54.2786	57.4878	44.0671	0.5311	1.3968	0.5679	0.7128	0.8681	1.1846	0.118	0	0	27.6413	28.1271	26.6405	0	0.0617	0
AS01G00246	blue	1483.64	692.612	791.032	-98.4205	18.8947	17.5132	18.6505	56.3141	51.0797	49.8796	72.0331	75.5899	69.3252	7.1472	6.6296	6.7905	32.4675	28.5879	28.3954	7.9676	9.7667	9.107
AS01G00247	yellow	1815.65	961.632	854.013	107.62	2.194	1.7353	2.2216	17.2622	15.1102	14.1359	4.4303	4.9242	5.1261	0.339	0.3627	0.4176	3.0309	3.3171	3.4005	0.9834	0.567	0.6179
AS01G00248	blue	1925.36	1044.21	881.153	163.056	18.0444	17.3212	20.1428	25.7543	25.639	25.5204	18.8566	18.8087	19.6569	17.273	16.5044	15.4738	22.5714	23.061	22.7674	16.6076	15.9757	16.1598
AS01G00249	brown	4455.91	1859.4	2596.52	-737.12	48.7253	44.1875	37.8277	59.3717	74.2596	71.0224	32.537	32.9525	28.0525	147.984	144.96	152.693	26.2909	30.0948	30.2901	197.53	203.666	203.017
AS01G00251	brown	7354.32	2701.33	4652.98	-1951.65	0.1613	0.2308	0.3851	16.3335	15.5634	18.0558	23.6559	26.5039	25.7127	66.6045	69.9662	73.1046	0.2714	0.4088	0.3552	69.3433	69.8944	66.2809
AS01G00252	blue	2868.66	1328.18	1540.47	-212.292	27.5854	27.3404	29.3122	30.2407	30.0958	28.085	31.5768	31.8124	30.5735	16.0296	16.0428	16.1311	22.567	24.3934	24.9307	16.1503	16.7844	16.4595
AS01G00253	blue	4761.78	1421.45	3340.33	-1918.88	7.6283	7.3843	8.5965	9.872	7.3176	9.003	6.2955	6.7199	5.8865	3.8215	3.6608	4.3425	8.3427	8.5551	9.2144	3.5604	2.8565	3.7905
AS01G00255	yellow	2334.97	1085.08	1249.88	-164.804	6.8799	6.7581	6.4429	29.4726	31.9118	27.7074	19.1779	21.5174	20.0477	2.2231	1.8349	1.9765	8.8456	9.0756	10.2307	2.3593	2.5561	2.2923
AS01G00259	blue	1876.03	730.63	1145.4	-414.771	2.7249	3.0611	3.6965	4.7436	3.4857	4.575	1.6708	1.3113	2.1161	1.5504	1.2607	2.2312	3.4546	3.8014	3.8878	1.5137	1.3613	1.6277
AS01G00260	yellow	1847.53	872.726	974.802	-102.076	4.1007	5.0733	5.5834	8.9517	8.2162	8.3629	7.2352	5.7214	6.0752	3.4689	3.5295	4.2329	5.122	4.551	3.9689	3.7535	3.9814	3.5333
AS01G00261	blue	4242.14	1690.81	2551.33	-860.524	21.8224	22.8978	24.307	23.6364	26.7467	27.2746	27.304	22.9784	23.1896	10.7123	13.2245	10.3498	24.5804	21.7871	23.2467	11.5505	9.7976	10.3634
AS01G00262	turquoise	4993.72	1978.1	3015.63	-1037.53	9.9107	9.1546	8.7755	6.0352	7.5516	7.8691	8.0944	8.7686	8.2148	4.7692	3.9986	3.8349	8.1365	8.5318	9.5091	3.4066	2.8999	4.2377
AS01G00265	turquoise	6348.89	3857.64	2491.25	1366.39	29.6151	28.1938	27.77	20.4309	20.3349	18.5427	20.0109	21.7306	22.0446	14.7861	14.3466	14.4736	25.9401	25.3045	24.3163	14.439	16.4149	15.274
AS01G00267	blue	144.301	42.3973	101.904	-59.5065	5.6702	3.6729	5.8527	8.6633	7.5001	8.1831	1.8221	2.2867	1.3922	5.549	4.4015	6.0005	6.4644	5.6579	6.1824	5.7365	6.0002	4.8129
AS01G00268	blue	5376.72	1645.37	3731.35	-2085.98	6.917	6.4851	7.7506	9.1565	7.9423	8.016	3.5423	3.8992	4.7725	0.3427	0.7334	0.2083	7.9552	8.4333	7.4791	0.9093	0.6269	0.4685
AS01G00269	turquoise	605.118	430.925	174.193	256.732	1.852	4.6386	1.8952	2.0387	0.3971	1.0765	0.3742	0.3703	0.4042	0.2014	0.8618	0.1958	0.4155	2.0863	0.9711	0.4274	0.421	0.4405
AS01G00270	blue	4507.44	1056.87	3450.57	-2393.7	18.9096	16.8619	14.9326	15.653	13.65	14.4883	16.4473	14.4	15.3544	9.107	10.1334	8.4305	16.6095	15.2846	15.7401	5.8761	5.4831	7.1709
AS01G00272	turquoise	6402.16	3582.41	2819.75	762.665	18.1448	21.3842	20.5598	9.1258	9.7957	10.9307	15.1891	12.6331	15.1204	0.5381	0.31	0.2415	23.0998	25.6578	25.2703	0.6589	1.298	0.679
AS01G00273	blue	5732.5	1311.23	4421.28	-3110.05	5.2613	4.7423	4.6033	4.1559	5.5422	5.4628	2.4829	1.7343	2.8005	0.3537	0	0.1147	6.2033	6.7865	6.3685	0.292	0.2465	0.129
AS01G00274	blue	5951.33	1091.34	4859.99	-3768.65	4.8497	6.3703	5.9426	4.3552	4.1874	4.874	1.7405	2.2963	2.1935	0.2498	0.2673	0.7894	5.218	4.4749	5.3002	0.4639	0.0653	0.2732
AS01G00279	turquoise	1940.66	1378.24	562.414	815.83	3.9125	3.3198	4.3471	1.1485	1.7619	1.3255	1.1687	1.2403	1.5736	1.8779	2.2238	1.9325	2.5203	2.6445	3.0598	1.9156	1.639	2.3927
AS01G00282	blue	2566.9	1258.17	1308.74	-50.5669	5.7588	6.2463	6.3396	10.8416	9.6491	9.4551	6.8351	7.4806	6.0546	3.5757	4.109	4.3927	9.3353	8.6005	9.5087	4.4349	3.8452	4.2162
AS01G00283	brown	5385.89	1159.14	4226.75	-3067.61	5.5126	5.6215	6.989	14.8675	12.2944	12.4329	15.7037	16.614	17.7159	18.8217	22.2859	21.2164	8.2549	8.7975	9.1055	16.6028	17.0421	18.3549
AS01G00284	turquoise	6073.73	3588.31	2485.42	1102.88	78.9397	91.3463	88.6201	64.9132	68.331	66.4888	62.7259	57.88	69.388	36.9266	37.7725	35.8321	109.974	109.38	96.0415	41.8934	44.0084	45.0303
AS01G00285	turquoise	5246.75	3466.48	1780.27	1686.21	6.8589	9.1843	9.1177	3.3471	3.8895	3.7732	5.7216	4.7075	6.0418	1.384	0.5923	2.0187	10.9931	11.2913	13.3482	1.1015	1.085	0.9081
AS01G00286	turquoise	4381.32	3425.41	955.906	2469.5	203.13	205.703	209.553	12.9952	12.3837	12.6713	22.8038	23.265	22.315	9.4324	10.3245	9.78	112.389	114.665	111.66	9.0293	8.7229	9.9885
AS01G00287	brown	6950.37	2731.52	4218.85	-1487.33	15.7812	15.4344	14.5948	54.0472	58.2649	56.4463	80.2937	76.9827	82.3174	257.97	250.975	240.559	21.714	23.3581	24.3843	237.468	243.042	232.39
AS01G00288	turquoise	6798.83	3249.36	3549.47	-300.113	34.6108	37.337	37.5294	26.8783	25.9386	25.3673	29.4882	29.7638	29.5298	13.6567	13.792	13.7157	34.1695	34.0972	36.0375	14.9293	13.0642	13.6072
AS01G00289	blue	118.692	26.672	92.02	-65.348	13.2619	11.4489	12.8536	12.8224	16.2512	15.9316	7.8467	8.5222	8.2697	8.9956	8.449	9.4818	14.8049	14.0505	14.6368	16.6153	15.3603	12.9168
AS01G00290	turquoise	145.363	90.7252	54.6383	36.0868	9.9741	10.2075	11.2451	8.7931	10.8486	8.1807	6.6858	9.9238	9.5882	9.3473	8.5847	10.0143	12.4583	10.2481	11.0497	11.6315	9.8136	8.9107
AS01G00291	turquoise	4818.99	2762.53	2056.46	706.072	59.4941	56.4011	65.398	42.4963	40.5222	41.0561	57.1695	57.3018	56.8016	21.2031	20.5426	20.2485	91.2309	88.8447	89.1943	17.3709	17.3983	16.6547
AS01G00292	turquoise	6478.22	4605.26	1872.97	2732.29	15.8303	14.6681	17.0445	5.7047	6.1951	5.0445	5.274	4.5694	4.4312	2.1951	2.7535	2.7724	13.3002	13.8541	16.5721	2.3563	1.767	2.2626
AS01G00297	blue	2382.46	1077.3	1305.16	-227.86	16.505	17.5506	16.8906	17.3536	19.0531	17.2692	29.6511	29.1396	27.4283	2.293	2.3812	2.4428	18.7841	18.0498	17.6762	2.3976	2.5378	2.563
AS01G00298	turquoise	2961.27	1998.63	962.644	1035.98	2.1495	1.569	2.6397	1.7037	0.7468	0.8996	1.7198	2.7847	1.0978	0.1683	0	0	5.2948	5.2304	4.4635	0.0893	0.1759	0.2761
AS01G00299	blue	5063.22	890.548	4172.67	-3282.12	17.0595	15.216	17.0083	17.0558	17.3904	14.1128	3.097	4.3744	4.1549	0.1344	0.2013	0.0784	24.3215	24.9275	25.1252	0.6277	0.3091	0.294
AS01G00300	turquoise	6209.25	4594.2	1615.05	2979.15	2.9098	2.3643	2.8123	0.5116	0.3705	0.3383	0.4776	0.9998	0.5755	0.0989	0.0423	0.1538	2.4071	2.3901	2.6511	0.0839	0.062	0.1298
AS01G00301	turquoise	3442.68	2649.8	792.875	1856.93	6.6545	5.9832	6.4025	2.1287	3.0187	3.0945	2.482	3.2236	2.1226	3.117	3.0371	2.3814	5.225	5.5742	4.7241	2.9534	2.4435	3.8349
AS01G00307	turquoise	6633.23	4457.5	2175.74	2281.76	178.596	189.614	210.3	107.156	98.9344	87.9169	89.9863	97.6311	93.2804	50.9213	53.0063	54.6186	163.047	161.798	153.901	55.7388	55.4577	59.6281
AS01G00308	turquoise	6173.35	4183.35	1989.99	2193.36	35.0757	35.5132	40.2478	17.1873	15.5343	17.0402	20.5091	21.4087	20.7009	10.7482	10.2877	10.3235	29.8115	28.93	29.5496	9.1699	10.3812	10.6309
AS01G00309	turquoise	5818	4083.64	1734.36	2349.28	92.1156	110.759	78.5564	23.4205	26.4721	29.1915	37.481	36.2478	37.2744	2.3642	1.7952	1.7057	128.239	130.042	128.799	3.5612	3.8265	2.5022
AS01G00310	turquoise	5065.95	3467.16	1598.79	1868.37	7.066	3.8699	6.1981	2.3812	2.7832	1.9615	1.3111	0.5189	1.133	0.1411	0.151	0	9.0258	5.8482	6.8055	0.1498	0	0.463
AS01G00312	blue	2122.81	1068	1054.81	13.188	12.1774	12.557	11.8731	37.1544	41.8233	40.2302	12.466	9.7477	8.7579	0	0	0	13.7453	13.9341	14.7519	0.3983	0.1962	0.1026
AS01G00318	black	1573.12	147.224	1425.89	-1278.67	0.2325	0.4991	0.3172	2.6445	3.2903	3	3.734	3.7647	2.9682	1.1375	1.8662	1.3274	0.7041	0.2619	0.3657	1.6096	1.2683	1.327
AS01G00320	yellow	1910	1090.71	819.296	271.41	3.7511	2.8423	3.0484	98.4948	109.978	113.125	65.3978	62.2326	60.7861	35.1973	32.1132	29.2913	3.7868	4.381	5.6231	26.2386	25.5051	24.0873
AS01G00321	blue	2028.04	1027.25	1000.79	26.4573	7.3972	6.9158	6.8374	9.7191	10.5924	12.8579	12.9081	8.8553	8.4367	0.1168	0.3123	0.6244	4.0349	3.3769	3.5473	0.8674	0.3661	0.5746
AS01G00322	turquoise	5850.81	4323.62	1527.18	2796.44	70.4557	69.7982	67.3447	17.756	19.2945	21.213	23.6262	25.7977	23.5971	6.9059	9.2066	7.5147	54.0517	53.0919	53.0738	13.9597	15.0673	17.2628
AS01G00323	brown	1990.61	708.735	1281.87	-573.137	44.7311	40.4743	50.1861	32.2774	34.4423	32.8841	36.0261	40.4532	32.8911	49.6422	50.0231	47.6478	33.7142	28.6117	29.5763	55.0658	57.3514	56.0442
AS01G00324	brown	6130.34	2593.42	3536.92	-943.506	15.6977	13.6591	20.2632	19.7677	21.3455	20.6551	27.4623	33.006	30.1334	136.107	130.244	133.424	18.9086	18.3369	16.3319	127.953	127.913	132.176
AS01G00325	brown	5096.47	1766.67	3329.8	-1563.14	3.543	4.0711	3.6769	8.8992	10.4498	11.4868	4.7184	4.3997	5.4891	15.2366	16.0406	16.6205	4.2317	3.0778	3.2971	17.7763	16.743	19.2266
AS01G00326	turquoise	3730.57	2499.43	1231.14	1268.28	86.5596	85.4051	84.6795	26.2467	29.3322	27.3097	33.3905	31.3427	34.0703	7.4999	4.4967	5.8132	37.1886	39.3818	37.7752	6.1136	6.5518	6.9341
AS01G00327	brown	6685.38	2649.39	4035.98	-1386.59	3.7348	3.5261	4.0523	4.8544	4.3206	4.7552	6.5456	6.882	6.7395	12.9245	12.1319	12.5249	4.2246	3.8208	4.2472	11.2391	11.5993	12.6175
AS01G00328	blue	6946.21	1466.09	5480.12	-4014.04	37.4164	38.9572	38.5287	30.8169	31.879	33.9155	23.9356	25.8481	26.2373	8.1202	9.0938	9.335	35.9722	33.4145	36.6336	10.349	11.2244	11.1627
AS01G00329	turquoise	5509.47	2649.46	2860.01	-210.541	10.1379	9.5678	10.5488	8.9131	7.1896	8.0089	7.6086	7.7433	7.8183	4.8274	5.6636	4.9532	8.2769	9.054	9.3762	5.335	6.4031	4.624
AS01G00330	turquoise	5384.6	3985.51	1399.09	2586.42	6.4638	6.9983	6.1586	1.9629	1.2368	1.8657	0.5066	0.8522	0.9851	1.0361	1.4586	0.9545	7.4254	7.3914	6.9424	0.5208	1.14	0.7156
AS01G00331	turquoise	6433.98	4531.95	1902.04	2629.91	28.8607	27.9102	29.2052	11.7504	11.564	10.6838	14.5202	13.698	14.7954	8.3765	8.9411	8.8161	25.2725	24.6053	25.2826	6.1495	4.4294	6.6389
AS01G00332	brown	5697.09	2172.26	3524.83	-1352.58	4.5622	2.5885	1.4673	22.4563	23.7738	28.7089	25.3607	26.4441	26.6919	70.6696	65.1694	64.9975	5.5926	3.3039	4.9828	98.2141	102.269	99.4669
AS01G00333	turquoise	5892.44	4463.98	1428.46	3035.52	83.9582	79.7672	83.4744	24.5842	20.5108	20.904	25.3186	29.2241	26.5741	21.1694	19.7336	18.7728	75.1265	75.2312	76.8711	18.7713	20.2164	19.0364
AS01G00334	brown	6272.03	2631.41	3640.63	-1009.22	2.7859	2.7128	2.8103	7.4479	7.9692	6.9749	14.2381	12.3169	12.9965	79.259	77.841	80.5932	3.6963	4.7412	3.4935	76.0321	75.926	75.1148
AS01G00336	turquoise	5139.56	3929.43	1210.13	2719.3	382.725	423.437	380.155	35.3261	35.2555	35.3107	29.3358	30.5837	31.8979	20.1542	20.3817	17.1817	259.419	278.4	290.111	15.6751	15.367	15.1721
AS01G00337	turquoise	104.935	51.4232	53.5119	-2.08872	10.6203	11.4826	12.2025	9.7074	10.4337	11.1923	8.9584	7.554	9.4891	8.1421	9.7952	9.6686	8.7862	10.0096	10.1689	10.7511	9.8833	10.2584
AS01G00339	red	51.1818	16.4515	34.7304	-18.2789	0.7793	0.8366	0.7975	0.8579	0	0	0	0	0	0.3813	0	0	0	0	0.3678	0.4047	0	1.2511
AS01G00341	blue	4506.7	1109.42	3397.28	-2287.87	20.4376	16.5625	19.4453	20.8766	18.2654	17.0686	10.8138	11.032	11.2477	8.1805	7.7884	8.0948	17.9184	18.2942	17.3787	7.1517	9.1535	8.631
AS01G00342	brown	6977.14	2723.16	4253.98	-1530.82	14.2861	14.9109	12.2506	24.9261	28.1717	26.8819	38.9649	37.2367	42.0365	91.2336	99.0308	96.6677	15.6192	15.362	14.0171	101.336	97.5006	91.2538
AS01G00343	turquoise	6772.99	4127.13	2645.86	1481.27	21.6677	22.6254	23.238	14.2619	13.6955	15.0552	16.3267	16.9398	15.1529	7.8382	7.4446	7.5951	26.6687	23.1981	23.661	9.4273	9.7454	8.9029
AS01G00344	turquoise	6104.12	2982.96	3121.15	-138.191	14.6122	14.3259	15.8708	14.67	13.3113	11.5176	10.3268	12.0066	11.7296	9.2282	9.139	8.8251	15.1841	16.033	14.5276	8.1341	7.8921	8.3823
AS01G00345	turquoise	4204.71	2500.66	1704.04	796.622	3.4759	3.3705	4.2182	2.6457	1.8953	2.3524	2.42	2.7318	3.1219	1.4921	1.3123	1.537	3.2089	3.1005	2.7075	1.664	1.8373	1.7701
AS01G00356	turquoise	4968.61	3169.65	1798.96	1370.69	10.5658	9.4185	8.4621	5.8661	6.7383	6.1523	1.7541	1.7771	2.1656	0.2248	0.0962	0.0874	16.2315	15.4086	16.9536	0.5248	0.188	0.1967
AS01G00359	turquoise	6113.54	3895.83	2217.7	1678.13	23.5719	24.1615	21.0846	15.9008	17.6161	17.5703	15.3076	16.1839	17.4934	13.572	11.9692	12.607	22.1414	24.5576	25.4689	14.2191	11.059	13.5622
AS01G00360	turquoise	7350.03	3921.55	3428.48	493.07	103.952	104.409	103.707	72.5679	78.9523	77.8215	55.6667	58.9083	52.7423	27.4254	26.9322	23.8877	109.277	102.939	104.51	31.9096	31.5652	32.8832
AS01G00361	brown	4531.27	1919.62	2611.66	-692.04	14.2506	15.7886	16.282	43.975	42.7469	38.3839	53.6454	58.1303	54.1846	404.825	404.723	377.094	33.7991	30.7048	31.2768	218.077	236.515	248.374
AS01G00362	brown	4323.79	1637.07	2686.72	-1049.65	2.7494	1.8508	2.2891	3.8474	4.2272	4.0957	2.7962	2.9766	2.3341	6.0654	6.9286	5.5875	1.9288	1.693	1.9353	8.7599	7.198	9.2267
AS01G00363	turquoise	5983.22	3198.85	2784.37	414.481	8.212	8.7731	8.724	5.9836	7.1321	6.751	6.6838	5.1364	6.6058	4.5922	4.5448	4.8376	8.6455	7.4668	8.4523	3.7769	3.6001	4.2688
AS01G00364	blue	4029.36	904.23	3125.13	-2220.9	6.5058	7.1047	5.6187	6.4166	5.6975	7.5153	3.419	3.6539	3.3979	3.0914	2.3625	2.1829	6.34	7.1806	7.8798	3.2416	2.9236	2.9381
AS01G00365	turquoise	4852.9	3667.07	1185.83	2481.23	60.6189	59.0912	61.9417	17.357	17.6976	16.163	17.1854	17.0194	15.9189	10.0833	9.9915	10.1815	37.489	37.8431	37.1624	11.0169	10.1661	10.2454
AS01G00367	green	2196.31	370.922	1825.39	-1454.47	6.9305	6.2535	5.0367	35.6033	36.8325	37.7285	25.98	24.2626	25.4016	19.954	20.6128	21.3148	4.1574	4.5402	3.5078	18.5681	15.8227	18.0059
AS01G00370	turquoise	6135.51	4076.99	2058.51	2018.48	88.8274	85.3549	87.8017	62.2832	62.0267	63.2253	49.4484	48.9711	48.6377	47.7718	44.0249	47.0213	99.4534	99.8476	99.3735	39.9008	38.1691	37.5675
AS01G00371	turquoise	7398.6	4609.84	2788.76	1821.08	41.5651	36.2253	39.0864	18.1602	16.0927	15.9475	12.5856	14.3898	12.6446	0.3159	0.1877	0.2048	34.5391	33.6635	39.2658	0.6704	0.6236	0.7293
AS01G00372	turquoise	7030.44	4459.52	2570.92	1888.6	20.0184	17.7893	21.7047	13.3855	11.5042	11.0809	9.2974	11.1158	10.0298	6.2103	6.1751	7.0387	19.1625	18.4165	18.5245	5.7904	5.3307	6.6268
AS01G00373	green	2298.11	408.151	1889.96	-1481.8	16.4977	18.0342	18.587	27.8248	37.5371	36.582	39.9058	35.4035	38.3516	27.8466	31.5366	27.2219	22.1555	22.3787	16.5717	32.6957	40.8738	37.419
AS01G00374	turquoise	390.561	276.562	113.999	162.563	1.9509	1.3584	2.1044	1.335	1.3229	1.4344	0.8629	1.6128	0.9839	1.2384	1.0489	1.8565	1.7033	1.8711	1.9409	1.0404	1.8338	1.2415
AS01G00376	turquoise	306.603	205.26	101.343	103.917	0.5629	0.4834	1.0369	0.4957	0.1086	0.4712	0.3071	1.2155	0.5529	1.5425	1.6504	0.9642	3.6371	2.3781	3.0817	0.5846	0.5758	1.0844
AS01G00377	turquoise	5047.74	3647.69	1400.05	2247.65	12.1724	12.7093	13.7161	4.5764	4.7499	3.8278	3.961	3.022	3.6256	1.725	1.5322	2.0572	7.9908	8.3736	7.785	2.3833	2.0752	1.4238
AS01G00378	turquoise	5632.7	4208.13	1424.57	2783.56	17.9685	16.197	15.7951	2.0287	2.3342	2.8924	2.8274	2.3834	2.3756	0.2254	0.1206	0.4384	12.4419	10.8021	11.7414	0.8374	0.3535	0
AS01G00380	turquoise	3862.77	2967.29	895.476	2071.81	1.9329	1.8155	1.533	0.1064	0.2798	0.1011	0.0879	0.3478	0.0475	0	0.0506	0.046	0.5366	1.1431	1.0946	0	0	0
AS01G00381	green	2205.04	269.947	1935.09	-1665.14	16.1712	15.336	16.2345	33.367	29.1084	28.9038	22.4907	25.7184	23.0094	27.0604	26.3074	29.2003	20.1569	20.0652	19.6533	24.3176	24.5941	26.5185
AS01G00382	turquoise	5800.83	2985.42	2815.4	170.017	13.1928	12.9068	11.9629	9.1304	8.5411	10.7167	11.134	8.7139	10.9341	4.0312	4.721	4.0788	16.072	14.1564	14.081	3.9312	6.833	4.7065
AS01G00383	turquoise	5106.13	3810.46	1295.67	2514.79	82.7592	78.2131	82.4838	24.3002	25.311	26.3353	39.5832	39.1327	40.3999	15.3052	17.7825	17.712	60.2758	58.2915	59.8154	22.9256	25.5386	24.7148
AS01G00384	green	3552.93	620.447	2932.49	-2312.04	3.8705	4.3912	3.7033	351.423	331.629	312.749	386.391	382.748	381.056	267.36	253.268	250.607	2.2555	2.7916	3.2671	273.014	280.75	284.812
AS01G00386	turquoise	1656.49	937.136	719.356	217.78	11.2428	9.2495	9.112	0.8582	1.2671	1.1162	4.402	4.9097	4.3925	8.1113	7.5184	7.1065	13.3382	15.9818	15.8788	5.7955	6.8416	5.2258
AS01G00389	blue	3382.57	1700.05	1682.52	17.5293	22.6436	22.0697	24.2389	31.3494	33.045	36.4102	24.6282	26.0579	26.2636	13.3909	13.2362	12.9552	24.4019	26.8191	24.8472	11.5419	15.0629	12.0427
AS01G00407	blue	2121.58	507.659	1613.92	-1106.26	2.6083	2.0022	2.7314	1.9198	1.7415	1.19	2.9505	2.5103	2.1894	0.5639	0.5716	0.5484	2.2045	2.2294	1.9037	1.4017	1.1169	1.0874
AS01G00409	turquoise	108.257	56.0669	52.1898	3.87703	22.3838	8.7373	10.4122	4.4801	1.9637	6.3873	18.5004	7.3228	37.9717	21.9053	21.3061	13.5549	41.0854	20.6311	26.8893	0	6.2446	4.3556
AS01G00410	magenta	115.231	30.4729	84.7582	-54.2853	1.6207	1.3048	1.9074	2.2301	1.7204	2.0349	7.2201	4.8846	5.6507	4.1238	5.2605	4.6268	5.072	5.0665	4.2068	1.4307	0.9947	2.6886
AS01G00412	turquoise	4130.78	3235.51	895.275	2340.23	4.2597	3.7237	3.9937	0.4212	0.4431	0.0801	0.371	0.5966	0.3507	0.2746	0.4006	0.1942	2.1115	2.2844	2.4316	0.4503	0.3653	0.5187
AS01G00413	brown	5970.02	2401.72	3568.3	-1166.58	1.7686	1.7486	1.1431	2.1006	1.9986	1.9965	3.8505	5.0873	4.1138	11.4322	11.7685	10.9394	1.8089	1.4549	2.1745	8.5312	8.7599	9.1651
AS01G00414	turquoise	3137.92	1710.46	1427.46	282.995	7.5278	5.7288	5.2891	6.1842	4.0117	4.3497	0.3064	0.3538	0.938	1.1545	1	1.0692	5.2176	5.4584	6.3099	1.4003	1.3792	1.3227
AS01G00416	brown	6136.27	2291.28	3844.99	-1553.71	3.7177	3.4015	4.5706	13.2664	14.0615	12.2438	7.9169	8.3055	9.1158	28.9349	31.0361	31.8639	5.3904	4.8907	5.3224	25.6538	27.4882	27.7984
AS01G00418	brown	1229.92	442.604	787.313	-344.709	0.666	0.5362	1.0223	0.7331	1.4995	2.0904	1.0596	1.1983	0.327	1.6836	1.8013	1.3731	1.1205	0.7502	1.1	2.5936	2.6114	1.9006
AS01G00420	turquoise	3562.36	2807.28	755.074	2052.21	426.188	394.159	335.707	0.4592	1.3226	0.9352	1.842	1.93	1.5216	0	0.1248	0	177.344	167.756	171.379	0.0619	0	0.1913
AS01G00422	black	621.364	159.242	462.122	-302.879	7.0306	7.1247	7.6225	9.0384	7.7098	8.3593	10.8171	10.7483	10.116	7.1931	7.3099	7.8133	6.7005	6.4386	6.6824	6.2805	7.2169	7.9191
AS01G00423	blue	4046.75	1389.85	2656.9	-1267.05	111.026	100.481	91.2937	137.624	143.13	149.93	97.6694	94.0791	95.3552	44.7132	38.9291	40.8158	158.381	161.891	166.301	43.418	45.2183	40.4029
AS01G00424	turquoise	513.972	441.667	72.3048	369.363	9.3116	7.8587	9.3738	4.3082	4.3627	4.5007	5.0457	5.2358	4.8377	4.3252	4.6805	4.5429	4.4958	3.4918	4.2512	4.8879	5.332	4.5857
AS01G00425	turquoise	6204.46	3576.32	2628.14	948.175	59.4918	60.3088	64.9594	34.3613	31.0799	27.3509	43.8592	45.41	47.1894	0.9175	1.126	1.1152	85.0977	83.882	84.4302	1.8471	1.6783	1.5493
AS01G00428	turquoise	7582.31	3790.18	3792.13	-1.95667	115.651	103.869	115.977	84.9168	81.3126	78.6863	72.3138	79.7581	73.5937	34.1279	33.5149	36.5191	110.462	110.221	110.529	30.5099	32.3272	35.8938
AS01G00429	turquoise	1932.5	1467.76	464.739	1003.02	2.1132	2.5924	2.4406	1.4622	0.9613	1.6425	1.5918	2.0641	1.6307	1.4771	1.8965	1.5513	2.6818	2.9586	2.5074	2.1006	1.3896	1.2277
AS01G00430	brown	6607.24	2331.72	4275.52	-1943.8	31.4467	29.3485	29.2467	59.1541	56.9188	51.826	43.6109	43.8292	42.9822	101.348	98.9825	96.7521	24.0481	23.1273	24.6064	98.6202	101.369	104.21
AS01G00431	turquoise	1208.9	932.157	276.746	655.411	2.801	2.6597	4.4099	1.3045	0.8317	1.9162	1.4691	0.9692	1.5871	1.5814	1.3536	1.0252	4.894	1.6383	2.0336	0.8951	0.6612	1.7294
AS01G00432	turquoise	1176.23	963.179	213.046	750.132	2.7471	5.1113	2.6239	0.6048	0.1767	0.3832	0.8325	0	0.5396	0	0	0.8714	0.5547	0.9284	1.3829	0.1902	0.1873	0.392
AS01G00433	blue	689.905	357.134	332.772	24.3619	14.23	16.1596	15.7432	14.0317	14.8454	16.3835	15.4349	17.3001	16.0261	11.7213	12.1381	11.2409	11.3704	11.605	10.3197	9.1867	9.9477	10.4666
AS01G00436	green	2250.21	393.656	1856.56	-1462.9	3.8707	5.6553	2.6407	15.0316	18.2611	19.1245	15.0538	12.5748	12.038	9.8907	9.2313	11.0501	4.8844	6.268	5.2771	13.3997	11.9882	11.0468
AS01G00437	turquoise	5288.39	3936.39	1352	2584.39	27.3871	28.3179	25.4947	5.2171	4.8567	4.9148	2.7073	2.4903	2.595	0.9851	0.7904	0.5588	16.2585	19.4184	17.7742	1.1761	0.6864	0.8528
AS01G00438	blue	1229.17	518.7	710.472	-191.772	35.6784	34.0391	33.1801	40.993	40.8446	38.9272	35.6749	36.7665	35.6068	28.5433	27.2008	26.4644	28.1777	27.5654	27.6255	24.5148	28.8293	30.9614
AS01G00440	brown	7044.4	2736.47	4307.94	-1571.47	23.301	25.5589	17.656	44.0821	46.7529	49.4926	63.5531	60.1393	63.0261	158.624	155.315	155.214	26.158	23.6671	25.7787	162.784	153.887	150.512
AS01G00443	brown	6814.15	2670.23	4143.92	-1473.69	6.6962	5.355	7.1952	12.2363	11.7282	11.8055	19.603	19.9402	20.124	47.0835	47.3954	46.7396	7.0641	8.8257	7.8688	39.4658	47.8107	46.009
AS01G00445	brown	2774.56	788.137	1986.42	-1198.28	11.4019	11.6676	13.3672	6.6205	6.5292	5.8338	10.1383	9.5532	9.2292	19.067	17.7762	17.4377	11.0045	10.8242	10.2592	15.0296	16.3093	13.946
AS01G00446	brown	2945.16	1207.6	1737.56	-529.966	24.4164	26.0334	28.7003	21.4619	19.7834	18.4255	24.9569	28.3293	25.1276	32.5615	34.7735	37.5543	25.0835	25.1152	25.9096	45.3076	42.969	45.0444
AS01G00447	blue	5982.04	1417.12	4564.92	-3147.79	52.484	50.8854	60.5139	60.6103	56.1143	54.7182	32.2011	32.6226	33.4519	12.5313	13.8975	14.012	67.7541	65.9609	64.6733	13.0799	11.8533	13.028
AS01G00448	turquoise	5537.71	3988.26	1549.45	2438.81	8.8376	7.3039	7.8836	3.4438	3.1321	3.6415	3.8397	3.6588	3.3413	2.2961	2.2929	2.0467	6.5137	6.2444	5.5733	2.1931	2.0801	2.8459
AS01G00449	yellow	1622.52	794.888	827.635	-32.7474	12.855	16.0674	14.8373	37.8655	37.7253	35.4374	41.6793	37.8637	35.2238	20.3352	18.3151	19.0477	10.9627	12.7456	11.0808	18.6543	20.0548	17.8414
AS01G00450	turquoise	2072.45	814.169	1258.28	-444.112	6.3587	5.2918	7.3603	5.3219	6.4579	6.2046	3.2694	3.6852	3.6254	3.6125	2.4437	2.3343	5.4816	5.0303	5.2824	3.4874	3.5567	4.3075
AS01G00451	turquoise	289.813	215.955	73.8573	142.098	2.0733	2.5965	1.0609	0.1902	0.6669	0.5423	0.7854	2.1761	1.1878	0.8454	0.7236	0.4932	1.0465	0.8758	1.9569	0.1794	0.8837	1.4793
AS01G00452	turquoise	6988.17	3853.01	3135.16	717.856	10.1859	9.4161	10.6357	8.2009	7.3999	8.1676	7.097	7.0022	6.7859	4.8378	4.9835	4.9887	11.2114	11.2771	10.8621	4.2983	4.1513	3.5559
AS01G00453	turquoise	6642.06	4422.47	2219.59	2202.89	20.2396	23.3093	27.3372	13.3952	11.1495	10.4169	7.8968	8.6989	10.3413	3.2477	2.9171	3.8209	28.4978	26.7581	27.8045	3.6593	3.6043	3.4641
AS01G00454	brown	6519.19	2606.99	3912.19	-1305.2	19.834	18.9972	18.9268	48.336	52.404	53.1153	90.0163	88.9604	88.816	313.556	323.658	313.548	19.8297	18.805	18.0284	252.35	259.12	256.432
AS01G00455	turquoise	5303.08	3183.45	2119.63	1063.83	10.3594	9.373	12.267	9.5637	8.4899	7.0649	4.9991	5.7977	4.6227	2.7121	2.418	2.093	16.8305	16.2042	16.421	2.3528	1.6874	2.2127
AS01G00456	yellow	681.14	263.616	417.524	-153.909	123.137	132.966	125.877	199.332	188.428	183.816	134.959	132.349	135.325	125.392	117.633	116.988	106.09	103.249	99.7558	157.97	169.967	165
AS01G00457	black	581.63	165.894	415.736	-249.841	8.1581	7.5061	9.3142	10.6301	10.1219	10.6262	18.164	15.4777	20.2213	9.0156	8.4256	9.4532	4.9302	4.5013	5.9191	8.4726	8.6857	6.7117
AS01G00458	blue	832.492	295.992	536.5	-240.508	2.3819	2.3523	2.4375	2.9017	3.2792	3.6552	4.9662	5.4	4.7098	2.1445	1.6959	1.1484	1.1221	1.8514	1.8285	1.3853	1.9167	1.6995
AS01G00459	turquoise	5341.7	3530.55	1811.15	1719.39	10.1324	9.8295	11.5461	5.8815	5.3525	5.5445	8.034	8.4477	8.4357	4.388	4.6796	4.6548	11.6104	10.2704	10.2094	3.7496	4.6016	4.16
AS01G00460	brown	7585.05	2152.66	5432.39	-3279.73	0.8262	0.7918	1.2984	65.1913	63.1848	68.2916	94.4564	83.8325	88.3295	166.991	164.485	169.71	0.6553	0.6233	0.4456	144.673	147.476	147.13
AS01G00461	turquoise	1331.19	623.282	707.908	-84.6264	35.3302	37.6151	34.4585	31.59	33.1893	45.1137	37.7583	32.8877	36.5397	30.4118	32.3115	31.3563	45.3476	41.7292	43.6233	28.0808	27.5107	32.6416
AS01G00463	turquoise	6853.64	4654.7	2198.93	2455.77	24.3403	22.4605	21.7612	13.3035	13.5276	12.3393	13.0101	13.9897	12.2153	8.8879	8.2745	8.1103	24.658	24.345	26.1413	8.1948	8.4321	8.5359
AS01G00464	green	3092.51	532.913	2559.6	-2026.69	10.2735	9.8194	10.5423	14.0669	15.4278	14.0475	15.8144	16.0289	15.2315	12.9461	14.529	12.803	9.8314	8.4897	9.3249	14.8205	14.3671	15.0016
AS01G00466	turquoise	5466.79	4037.11	1429.68	2607.43	13.9549	16.5813	19.4904	2.6086	3.7266	3.2141	1.955	1.3423	1.7671	0.0859	0.1838	0.0418	11.6512	12.3094	11.1006	0	0.2693	0.2348
AS01G00468	yellow	1338.01	857.128	480.882	376.246	0	0	0	4.9373	4.3281	7.0391	3.398	2.3538	1.1012	0	0.7827	1.4227	0	0	0	0.7763	1.5293	1.2
AS01G00469	green	3362.86	597.242	2765.61	-2168.37	15.6977	16.7791	15.1796	185.838	204.311	202.802	183.537	181.498	189.97	126.933	125.569	121.34	12.6912	11.6893	14.6282	148.661	162.141	158.82
AS01G00470	blue	3569.39	1337.89	2231.49	-893.599	35.8569	32.0751	31.0721	31.7262	43.1596	44.3751	30.1459	28.2698	30.3879	19.1488	21.6986	16.1436	37.7553	41.9408	36.3005	22.1234	20.3114	17.2277
AS01G00471	turquoise	1071.99	319.789	752.204	-432.414	8.2859	10.0101	9.8471	2.0269	2.7226	3.1695	6.4261	8.1758	7.2627	6.5102	6.7788	6.5566	10.4035	10.6138	9.1102	8.266	8.2935	8.8043
AS01G00472	turquoise	5987.86	4403.91	1583.95	2819.96	73.0633	69.8295	70.8246	24.0747	22.8614	19.8792	33.4955	31.1026	34.0588	14.4009	14.69	15.3894	58.4709	57.4231	58.6914	18.019	17.4411	18.2708
AS01G00473	turquoise	7465.3	4414.39	3050.92	1363.47	9.5687	9.7698	10.1338	6.761	6.2275	6.007	5.0376	5.3052	4.7425	2.3737	1.9339	2.3082	10.3337	9.833	10.1237	2.6808	3.0957	2.6912
AS01G00474	blue	2958.55	1166.17	1792.37	-626.2	5.4828	5.7025	5.64	7.5054	6.9907	6.569	4.1066	4.1659	4.2688	3.1971	2.9447	3.2441	7.3132	5.5925	5.9795	3.865	3.5453	3.4356
AS01G00475	turquoise	3992.72	3088.73	903.988	2184.74	13.7119	13.3509	13.3802	5.6636	6.0125	5.0621	6.1366	6.9217	6.7218	6.8364	6.5236	7.6808	10.9596	11.266	10.425	5.4658	5.5284	7.1481
AS01G00476	turquoise	1541.41	1140.12	401.291	738.824	2.6644	2.0053	3.1028	1.6857	1.9505	2.1149	1.7541	1.4327	1.8648	1.8882	1.8598	2.2732	2.597	2.7945	3.2375	1.5267	2.1303	1.6716
AS01G00477	blue	2300.05	896.536	1403.51	-506.976	1.9554	1.4405	1.2163	2.0681	2.2199	1.6447	0.8017	0.6209	0.7154	0.4127	0.6423	0.4743	1.1999	1.4577	1.6285	0.5575	0.1177	0.4103
AS01G00478	green	1304.43	240.19	1064.24	-824.049	2.3002	2.1517	1.9168	4.3046	4.5346	3.6101	4.4514	4.0501	4.615	2.7977	3.2341	2.6892	2.7534	2.4154	2.8844	3.4468	3.6975	3.6575
AS01G00479	turquoise	5860.64	4450.47	1410.17	3040.31	25.7487	24.774	28.0247	3.1283	3.7396	2.7932	5.872	5.8106	4.3134	1.3484	1.2623	1.7209	22.8642	22.5551	22.0274	3.0408	2.1142	2.8571
AS01G00480	turquoise	5966.8	3544.54	2422.26	1122.28	5.5278	5.9879	6.1728	3.6252	3.4536	3.0061	3.8189	4.3534	3.8778	1.7923	1.8296	2.1425	5.0546	4.6704	4.6625	1.7101	2.0796	2.3017
AS01G00481	turquoise	6239.48	4390.04	1849.45	2540.59	34.0988	32.9475	38.2283	13.6234	12.4278	10.9639	19.2823	21.6405	18.9106	7.2689	7.5139	7.2966	40.8145	39.5457	39.972	6.1238	6.6511	7.0811
AS01G00482	blue	5572.54	1883.49	3689.04	-1805.55	15.9368	15.8573	20.0824	21.282	19.3351	19.5427	14.7979	16.629	14.5799	1.7804	1.8033	1.8467	19.1496	18.1376	18.6139	2.5192	3.1513	2.1807
AS01G00485	brown	5904.31	1486.7	4417.61	-2930.91	22.6994	29.7079	22.7414	36.3939	43.0865	43.1501	36.2548	33.852	34.9467	50.0986	47.9626	45.7317	28.0079	27.1839	25.4786	50.4056	50.3443	53.1838
AS01G00486	brown	5151.69	2124.06	3027.63	-903.563	1.0257	0.5744	0.7302	1.0309	0.8392	0.8166	1.9664	2.2668	2.0366	6.1754	4.8795	4.9652	0.1576	0.2261	0.3367	8.4062	7.527	8.0661
AS01G00487	brown	7163.55	2724.5	4439.05	-1714.55	0.1624	0.1992	0.1662	13.7667	12.2921	12.0167	22.2333	23.6707	23.1972	71.0922	68.7986	70.2557	0.3279	0.098	0.3285	65.1567	61.8264	66.4494
AS01G00489	green	6596.69	485.479	6111.21	-5625.73	10.2799	10.7739	8.1389	16.554	17.1928	15.2618	15.5032	17.7781	16.6109	20.5622	20.3997	20.8208	9.5013	9.683	8.5884	20.3787	18.2957	19.588
AS01G00490	turquoise	4982.77	3185.14	1797.64	1387.5	1.9426	3.1732	1.9448	1.1157	1.2226	1.5907	0.4223	0.3039	0.2074	0	0.0884	0.1607	2.9843	3.4253	2.7105	0.1754	0.0432	0.0452
AS01G00491	brown	1777.16	654.711	1122.45	-467.735	3.1108	3.0937	2.6685	2.9208	2.7371	2.6804	5.1573	3.2514	4.2683	5.1484	6.4663	5.4416	2.6786	3.2853	2.418	7.7442	3.884	4.0147
AS01G00492	turquoise	914.856	410.897	503.959	-93.0619	10.7151	13.5559	12.5878	10.2307	10.9204	10.7536	11.2328	12.5416	12.9933	10.486	8.5861	9.3642	12.3624	11.5934	10.9392	11.1282	9.2271	9.8295
AS01G00493	turquoise	2223.21	1210.18	1013.03	197.151	5.2243	3.9256	4.9008	4.9842	3.8091	3.7656	1.979	1.5667	1.7958	3.0676	2.7654	2.7343	4.688	4.7082	4.6297	1.899	1.9595	2.0812
AS01G00494	blue	5507.5	1842.87	3664.63	-1821.77	3.5107	2.6615	3.0762	3.8646	3.896	3.811	2.9125	2.2504	2.5428	0.2577	0.1149	0.1253	3.8321	3.9672	3.4172	0.1595	0.0673	0.0704
AS01G00495	yellow	1798.18	795.049	1003.13	-208.078	7.0478	4.8057	6.4413	21.3478	19.2701	19.4557	9.0271	8.7732	7.836	4.7933	3.5272	4.2603	10.0236	8.2766	8.0956	4.2352	3.5367	4.4356
AS01G00497	turquoise	4027.99	2500.33	1527.66	972.665	24.3054	24.7219	24.9819	15.2958	15.5409	14.227	23.411	22.6119	21.9929	13.286	13.5029	12.899	24.3652	24.8075	23.6429	14.5409	12.5399	12.8926
AS01G00500	blue	2362.28	1207.45	1154.84	52.6093	5.8653	5.6536	5.6348	11.2003	14.7854	14.9038	6.4207	4.6306	6.5833	0.5857	1.6293	1.0252	7.2504	6.1691	4.6322	1.2431	1.3469	1.153
AS01G00502	turquoise	4685.82	2823.31	1862.51	960.801	16.6374	16.3111	17.0621	8.0151	7.0941	9.2007	9.3059	9.5883	8.6018	2.6849	3.3514	2.9455	10.3687	10.3419	10.3251	4.3836	3.5621	4.4797
AS01G00503	blue	2397.57	1134.6	1262.97	-128.372	3.1614	2.4661	3.0142	10.1163	9.0008	8.8756	4.8916	5.2821	4.0306	0.442	0.4318	0.4485	3.3699	3.3844	3.9107	0.6322	0.5022	0.5884
AS01G00504	turquoise	6074.7	4514.31	1560.39	2953.92	44.8274	42.9156	53.0408	6.786	6.1221	6.7631	2.9383	4.9536	3.9382	0.0586	0.188	0	48.517	44.7512	48.525	0	0.1224	0
AS01G00505	brown	6480.13	2598.43	3881.7	-1283.27	6.404	5.3466	4.9932	8.7281	9.1717	8.2958	9.2416	8.322	10.5823	23.9243	23.3618	21.2809	6.4136	6.1407	5.4209	25.1255	22.3558	24.3147
AS01G00507	turquoise	5095.56	3858.96	1236.6	2622.36	6.7934	5.5112	8.1055	0.7926	0.9667	0.8189	0.4554	0.4788	0.5534	0.5208	0.4261	0.4171	6.7949	7.2209	7.8599	0.6503	1.0568	0.9046
AS01G00511	turquoise	4422.21	3384.24	1037.97	2346.27	11.9252	11.3911	13.7501	8.0224	6.3036	6.0563	7.5872	9.5992	8.0021	7.439	7.022	7.6871	12.1561	12.1377	11.179	6.4943	6.8127	7.3144
AS01G00512	turquoise	5749.43	4292.24	1457.19	2835.05	3.6018	3.211	3.7171	0.3696	0.4418	0.3513	0.222	0.1648	0.1499	0.0299	0.032	0	3.6361	3.9973	4.1486	0.0317	0	0
AS01G00513	turquoise	4293.93	3256.56	1037.37	2219.19	3.1296	2.6129	3.44	0.2552	0	0	0	0	0.3415	0	0	0	5.4997	4.309	3.1727	0	0	0
AS01G00514	blue	1659.85	830.962	828.886	2.07631	2.1546	0.9251	1.8742	2.8462	1.4554	2.9307	1.8609	2.6168	2.3277	0.1054	0	0	0.5438	1.3653	1.2202	0	0.2204	0
AS01G00515	brown	1825.81	684.543	1141.27	-456.727	63.7121	66.7912	60.1559	60.86	66.3503	61.9541	58.9147	58.8917	59.1672	77.4399	77.4223	81.6024	68.572	66.2276	68.1159	73.5205	70.9482	73.2178
AS01G00516	turquoise	4248.22	2687.76	1560.45	1127.31	19.1233	20.6885	20.8891	14.9471	15.2434	15.2731	15.2061	16.3145	16.2792	13.1706	13.1184	12.9211	18.5792	15.5746	16.4655	12.9187	12.6936	12.5109
AS01G00521	green	5845.37	447.534	5397.84	-4950.31	6.0257	7.2676	8.5568	10.6578	10.911	9.9175	11.4798	12.0298	12.3679	13.152	12.2284	13.24	6.8349	6.0349	6.8058	14.9418	14.3361	15.3253
AS01G00522	turquoise	4115.84	1772.55	2343.29	-570.74	9.1221	7.6687	9.6686	7.7875	6.9839	6.0627	7.8915	9.2954	8.1134	4.623	4.8243	4.4511	8.2458	8.5526	8.6979	4.9544	3.8801	5.4044
AS01G00523	yellow	1775.29	1097.08	678.208	418.873	2.1156	1.5592	2.4881	28.1899	26.2964	23.556	8.0381	9.1756	8.8072	1.1742	1.9176	1.1719	2.9645	3.3881	3.3976	2.0004	1.6796	1.9938
AS01G00524	brown	2036.3	555.209	1481.09	-925.879	1.5663	1.2934	0.1233	0.3979	0.8139	2.5213	1.424	1.8427	1.5383	2.2403	1.5139	2.4078	0	0	0	3.5037	3.2045	2.0632
AS01G00527	blue	934.88	308.684	626.196	-317.512	9.1497	8.5467	8.9583	13.8734	11.2703	11.1612	12.0578	11.0611	11.9887	9.277	9.8334	8.8534	10.5024	10.1091	9.6741	8.6801	9.2694	8.7802
AS01G00528	turquoise	5469.49	2244.53	3224.96	-980.436	8.6447	8.0423	8.4928	7.1901	7.2299	6.9144	6.9512	6.1527	7.8864	3.6096	3.1378	4.168	6.9429	9.1217	9.2111	4.2296	4.6769	3.4541
AS01G00529	yellow	1921.37	929.264	992.107	-62.8431	0.9306	1.0374	0.696	168.678	169.42	185.491	153.921	159.653	158.048	54.0128	51.193	51.4318	0.6504	0.6048	0.6757	48.176	50.6729	48.1902
AS01G00530	turquoise	6107.28	2344.25	3763.03	-1418.78	7.5308	7.3855	7.8859	7.4362	6.4222	6.9894	6.7102	6.8876	6.7818	3.7461	4.139	3.4046	7.4762	8.0537	8.7138	4.729	4.1204	4.3378
AS01G00532	turquoise	5588.19	3796.42	1791.77	2004.66	3.7746	3.6145	3.3846	2.1633	1.3876	1.7678	0.5774	0.5175	0.3413	0.2111	0.3137	0.2851	4.6574	4.4547	4.7956	0.2987	0.5026	0.4617
AS01G00533	brown	182.433	28.0116	154.421	-126.409	8.0423	9.1561	9.6711	7.154	6.6895	7.1964	10.4629	7.6981	8.9889	7.7909	9.2712	8.993	8.1462	8.2133	7.003	9.8428	8.4482	9.9113
AS01G00534	turquoise	6785.31	4077.33	2707.98	1369.35	16.5074	15.9181	14.2465	8.147	9.1065	9.7873	10.6306	8.8363	9.3491	5.1964	4.6378	5.2362	13.5816	15.1091	13.8149	4.7717	4.4747	4.5051
AS01G00535	blue	3549.32	1653.32	1896.01	-242.691	7.899	8.1022	6.6465	10.048	9.0907	10.2238	7.6602	8.0539	7.8153	4.0082	4.3497	4.4544	8.5058	7.1187	7.8974	4.7398	3.2919	4.5087
AS01G00536	turquoise	5720.15	2484.61	3235.55	-750.94	15.9417	14.8512	18.1787	16.0918	14.7658	13.5077	14.403	16.0067	15.8664	8.1626	8.2266	8.0728	20.2462	19.6503	20.0177	7.3321	7.5712	8.2261
AS01G00537	turquoise	1137.93	514.046	623.881	-109.835	56.1062	51.6708	57.0047	8.2318	6.9137	9.1359	3.5825	3.3839	4.3537	60.9541	62.2618	57.3114	86.2943	90.078	92.3891	20.2757	19.8331	21.1819
AS01G00539	blue	3249.46	737.045	2512.41	-1775.37	17.0374	18.6048	18.5912	12.2692	16.3938	16.4392	17.8556	17.3155	18.2277	9.6099	9.0994	9.9988	18.4388	17.4645	16.4518	13.4109	11.6521	11.7182
AS01G00544	turquoise	7054.52	4428.43	2626.09	1802.34	16.7849	16.1709	17.8372	11.4019	10.2257	9.3498	7.1793	8.2543	8.1779	4.0802	4.3029	4.2518	20.4904	18.4711	18.718	3.4244	3.6661	3.8868
AS01G00545	blue	3779.75	1825.92	1953.84	-127.921	333.325	363.401	312.173	465.497	495.462	506.23	384.917	340.054	358.746	190.127	178.117	172.437	408.945	390.039	403.979	201.084	192.047	187.802
AS01G00546	turquoise	4236.65	1766.83	2469.82	-702.99	6.7737	7.2065	6.9011	5.6007	5.8394	6.1108	4.6256	5.6064	6.0317	3.0346	2.4902	2.6643	6.7166	6.4352	5.7683	4.5648	4.5885	4.0597
AS01G00547	turquoise	6254.29	2716.86	3537.43	-820.575	467.323	429.538	485.585	302.154	285.319	274.455	318.132	332.521	313.553	43.2051	40.3948	40.1549	369.768	354.625	352.168	60.0415	65.4803	69.1852
AS01G00548	purple	58.8064	9.51229	49.2941	-39.7818	22.328	26.1221	30.2951	17.1226	22.5151	27.0368	17.3346	16.702	18.9722	19.6411	18.3875	15.7566	16.4623	22.892	17.7596	22.9283	24.3796	21.7484
AS01G00550	turquoise	2699.53	2119.14	580.395	1538.74	2.3182	2.6129	3.0841	0.9783	1.566	1.3745	1.1241	1.877	1.404	1.3234	1.2136	0.8824	2.3403	2.1872	1.8234	1.4847	1.4228	1.4473
AS01G00551	turquoise	4725.81	3660.77	1065.04	2595.73	145.27	141.778	132.834	9.169	12.2314	11.5297	28.0799	26.9019	25.7097	4.4047	3.7918	4.8739	82.5711	86.0647	84.4278	13.486	11.6425	9.3019
AS01G00552	blue	5057.4	1071.13	3986.27	-2915.14	20.6404	22.9	20.8187	17.5995	17.8642	19.4727	20.5204	18.5247	21.195	12.6426	10.8834	13.5654	23.1855	21.7044	19.6219	10.4353	9.5188	11.6013
AS01G00553	brown	5889.45	2512.92	3376.53	-863.605	0	0.0716	0.1366	0.2938	0.161	0.2094	0.7279	0.9904	1.0812	10.4466	10.688	10.9519	0.0674	0.0846	0.2834	11.0171	10.2029	11.9245
AS01G00554	turquoise	5673.68	3930.7	1742.97	2187.73	6.5871	5.9294	7.5874	3.5443	3.6772	2.9052	4.1357	4.5708	4.8738	2.804	2.6598	2.3893	7.6041	6.1394	6.6913	2.6076	2.5381	2.2762
AS01G00555	green	1329.3	275.481	1053.82	-778.336	54.0303	56.8381	55.7419	62.749	63.9035	65.6478	82.8936	74.5229	82.8799	63.5495	63.608	64.1732	41.2836	43.4241	43.0609	66.7048	63.7664	60.1023
AS01G00556	turquoise	3071.79	2263.9	807.892	1456.01	4.519	5.0424	4.0161	0.7855	1.3771	1.1821	0.4865	0.321	0.7592	1.6293	1.8677	2.037	7.3834	6.7319	5.5001	1.4203	1.7639	1.0182
AS01G00558	blue	2126.94	847.224	1279.71	-432.489	64.1614	56.666	56.7046	92.3707	95.742	89.5097	83.9042	79.6587	89.3049	47.7222	49.6865	52.2833	61.3236	65.8735	63.431	55.0675	54.8611	51.9895
AS01G00561	pink	1105.38	38.9581	1066.43	-1027.47	29.9771	30.2614	32.23	23.6979	21.886	20.6556	26.6255	30.9254	29.3658	30.182	32.4931	31.5235	34.7409	34.965	34.1853	30.2354	30.1143	30.7674
AS01G00562	blue	1220.79	552.826	667.963	-115.137	0.6451	2.3083	1.3204	2.8406	1.9714	1.4625	1.564	1.6444	1.7951	0.5261	0.3377	0.5116	1.5196	2.6344	1.0148	0.335	0.6599	0.4603
AS01G00563	blue	2369.89	913.821	1456.07	-542.253	57.8148	54.0942	46.916	37.6856	50.5937	57.9869	46.7951	43.506	50.6681	6.3256	8.6478	7.0622	32.5058	35.9021	33.7811	26.9762	20.9378	20.6253
AS01G00567	yellow	2142.1	1272.04	870.058	401.982	38.1627	40.7456	37.9811	709.333	713.812	809.514	543.927	478.709	511.337	9.0364	8.2487	8.0324	41.1341	41.1036	39.0142	8.5803	7.2214	7.0353
AS01G00569	blue	5846.75	1732.85	4113.9	-2381.06	51.9093	52.8066	49.405	44.2935	49.1059	53.6118	44.5328	40.6407	44.0891	15.4608	15.1016	15.8394	45.1411	47.3137	47.4976	18.2754	16.6657	16.6063
AS01G00573	green	3743.69	362.956	3380.73	-3017.78	1.6951	1.8591	2.5643	4.7055	3.556	4.511	9.1125	10.7411	11.2914	11.2872	10.3401	11.5718	1.5252	1.8369	1.2869	7.5392	8.6696	8.5579
AS01G00575	black	728.716	162.74	565.976	-403.237	2.8216	2.8064	2.938	4.5396	4.2937	4.5832	5.8122	6.5591	5.7555	3.4564	3.5638	3.5018	3.446	3.7093	3.6503	3.33	3.0074	4.1179
AS01G00576	turquoise	3609.18	2689.65	919.521	1770.13	16.6597	15.6242	18.4847	11.7372	11.1522	10.2385	14.4448	14.0572	12.0906	11.4983	11.8799	12.1655	16.9954	14.6979	15.6749	10.5087	10.9246	10.0035
AS01G00578	blue	1349.49	711.891	637.595	74.2955	2.9947	2.8437	1.6502	6.3398	8.2252	5.6642	11.205	9.1189	8.8236	0.6763	0.1206	0.4384	5.5814	4.2819	5.8707	0.957	1.1782	0.3698
AS01G00581	turquoise	6264.53	2297.31	3967.21	-1669.9	22.8875	22.1887	23.9741	21.8643	21.8553	20.6561	21.5983	22.6661	22.0664	13.8084	14.0837	14.3109	24.1035	25.5132	24.8262	13.7206	13.9125	13.5621
AS01G00582	blue	2016.06	1030.76	985.301	45.4608	14.4065	14.7001	14.4068	19.5374	22.3601	22.3525	17.0322	16.2134	16.2471	12.812	10.7826	10.269	15.5944	18.2347	17.3204	13.5966	12.7756	13.9528
AS01G00583	yellow	1734.53	960.698	773.837	186.861	16.2287	16.999	15.081	50.3099	50.7208	50.9678	51.0458	55.3631	50.3094	16.804	17.3484	16.3152	11.7854	13.4461	12.8965	16.6097	16.3062	17.0605
AS01G00584	turquoise	6473.46	4540.67	1932.79	2607.87	38.1362	32.6107	28.8846	13.045	12.0593	13.5261	11.1655	11.2426	12.908	6.7473	6.091	6.9711	32.4091	33.6772	32.3349	3.804	5.7303	5.7648
AS01G00587	blue	4851.51	1849.33	3002.19	-1152.86	160.45	155.401	166.998	184.422	174.776	169.056	155.793	165.346	153.881	113.305	118.935	114.717	164.524	165.807	164.293	112.479	112.185	114.806
AS01G00588	green	5031.75	476.093	4555.66	-4079.57	1.9738	1.2157	0.8609	4.1674	4.871	2.9115	7.6486	8.3837	7.0866	7.5047	7.0807	7.3899	1.2739	0.6014	0.733	7.897	8.374	9.1769
AS01G00590	blue	5685.4	1519.24	4166.15	-2646.91	38.4594	41.2311	38.6552	36.5049	42.4629	45.0649	29.1233	26.568	26.9799	15.9382	14.8953	14.9381	44.8674	44.0574	41.3474	17.8313	17.1113	16.6429
AS01G00591	green	6838.93	568.023	6270.91	-5702.89	0.5668	1.0736	0.8871	67.2709	67.5933	65.9972	70.1679	70.754	67.9736	102.609	100.218	98.634	0.2356	0.4788	0.3461	80.6392	88.8379	89.0939
AS01G00593	blue	4237.16	862.966	3374.19	-2511.23	16.1998	16.6526	17.5898	16.5636	17.3552	15.2836	13.0806	14.0555	13.2405	11.4199	12.1608	10.8956	16.1046	17.5611	18.1153	13.8872	10.701	12.6066
AS01G00595	yellow	1061.81	493.994	567.818	-73.8246	0.8551	0.8414	0.8386	4.2753	4.4355	4.3618	0.8746	0.1603	0.5249	0.5928	0.7088	0.8137	1.151	1.746	1.6479	0.407	0.8747	0.4576
AS01G00596	blue	4806.89	1530.61	3276.28	-1745.67	12.9345	15.6146	16.234	14.4333	13.9804	13.6773	14.6726	14.3954	13.2631	5.7904	5.5983	6.4349	13.8316	13.1703	12.5795	6.3287	5.5699	6.627
AS01G00598	turquoise	90.0563	59.2695	30.7869	28.4826	49.3196	74.5416	52.8945	45.6054	56.0654	66.0521	66.3623	52.2685	56.5755	56.6635	61.9675	59.8865	77.1733	87.006	78.5783	74.7828	59.5312	63.3407
AS01G00600	brown	4175.97	1813.61	2362.37	-548.762	0.1113	0.1195	0.1424	0.1532	0.188	0.0291	0.1012	0.1252	0.0547	1.2257	1.3114	1.4567	0.2529	0.3292	0.289	0.9828	1.7367	1.549
AS01G00602	yellow	1494.36	692.471	801.886	-109.415	496.276	485.111	445.614	783.014	875.157	915.49	1043.48	1011.72	1030.93	350.271	354.05	343.882	399.047	409.508	407.603	423.595	420.949	403.751
AS01G00603	green	4927.6	565.434	4362.16	-3796.73	4.5145	4.6913	4.0302	12.1597	12.0035	9.1957	10.1299	10.4993	10.7542	11.4679	10.2079	11.7455	4.6544	4.8286	5.077	11.9707	11.4466	10.4341
AS01G00604	yellow	1110.9	668.203	442.702	225.501	13.1256	12.0341	12.6105	19.0046	17.7327	17.8371	15.9484	16.6152	17.3496	12.8752	13.8723	14.1068	10.7563	10.1242	11.6309	11.3222	10.3936	10.1142
AS01G00605	green	373.612	63.4317	310.18	-246.748	1.0321	0.4562	0.6834	1.2029	0.9374	2.0962	1.711	1.0377	2.2061	1.2476	1.7163	1.271	0.7355	1.231	1.0887	1.6393	1.1178	1.4294
AS01G00611	turquoise	6792.85	4723.91	2068.94	2654.97	55.0325	51.7685	57.1975	20.7578	20.8805	21.646	26.1061	25.2636	25.7808	11.2403	11.3869	11.0376	47.3166	46.8784	47.7818	10.8485	12.0729	10.9859
AS01G00613	green	7576.55	435.659	7140.89	-6705.23	4.0012	3.785	3.3526	39.1464	37.8641	38.6729	53.3842	56.6733	56.244	85.1912	87.5859	89.003	4.1656	3.9088	3.7766	85.7592	80.529	82.2201
AS01G00614	yellow	1292.16	592.211	699.95	-107.739	0	0	0	3.3434	3.2372	2.6561	4.9044	4.4861	5.1645	0.2662	0.1899	0.0431	0	0	0	0.0471	0	0
AS01G00617	blue	465.408	239.07	226.338	12.7311	17.7868	18.3795	17.7802	22.28	21.3449	22.0639	22.7979	23.7349	22.9391	16.1505	16.6316	18.0167	22.8618	22.6967	25.0744	19.3296	19.9765	19.625
AS01G00620	turquoise	6776.51	3734.84	3041.66	693.179	22.8413	24.4924	23.8777	13.5455	12.135	12.8746	14.1792	15.6882	15.293	4.062	4.7317	4.6978	19.2653	19.2154	20.516	4.2087	4.5474	5.4149
AS01G00621	turquoise	807.567	541.105	266.462	274.643	4.4715	4.1029	4.3646	3.7039	3.3039	3.6131	3.0591	3.0138	3.2466	4.4915	4.2492	4.7326	7.2553	7.0821	6.7974	4.6439	3.6834	3.601
AS01G00623	blue	2523.76	1265.12	1258.64	6.47567	0.7538	0.786	0.7053	1.2803	1.3717	1.5549	1.0965	1.182	0.973	0.0632	0	0.1025	0.3696	0.6005	0.6708	0.0671	0.2203	0.0922
AS01G00624	turquoise	6398.23	3329.12	3069.12	260	18.0288	17.006	16.9909	11.5103	12.6586	12.2	14.461	14.937	14.0345	5.5194	5.9053	7.5681	18.4244	17.1866	18.7813	7.1408	7.7463	7.5621
AS01G00626	pink	828.274	31.1132	797.161	-766.047	7.4597	8.074	10.0098	4.6341	4.0026	3.5625	6.0786	7.8808	6.7792	6.7247	7.2921	6.9809	6.7808	7.218	7.3624	5.7542	6.2059	6.6586
AS01G00627	turquoise	715.997	136.467	579.53	-443.063	2.7211	3.2646	3.358	0.2203	0.4634	0.7118	2.3648	1.728	2.4366	1.8797	2.891	1.8278	1.7775	2.9752	2.4928	2.6182	2.5379	1.8844
AS01G00628	blue	5671.69	1473.24	4198.45	-2725.21	30.9783	28.5697	26.9622	32.0326	32.1938	30.9378	24.3805	26.6922	24.3923	13.1381	11.1047	10.1245	38.2869	37.1756	39.6933	10.8753	9.0293	8.1539
AS01G00629	blue	3530.15	1030.95	2499.2	-1468.24	9.3229	9.8133	9.2938	8.3698	8.2979	8.997	8.7229	9.2017	7.9414	5.551	5.6231	5.6561	7.5842	9.024	7.4327	5.7029	4.8146	6.3935
AS01G00630	turquoise	4663.88	3507.95	1155.93	2352.02	9.639	7.4497	10.0614	0.8489	0.9302	0.8068	0.8763	1.9078	5.3013	0.1887	0.2018	0.3669	6.4223	7.6552	6.1866	0.4004	0.3944	0.4126
AS01G00631	turquoise	5584.41	4258.23	1326.18	2932.05	764.842	750.941	751.809	75.0876	73.8445	70.8502	138.657	141.117	147.837	32.4994	33.973	31.2757	546.261	563.159	555.646	46.8045	48.8692	50.6401
AS01G00633	blue	2448.35	1260.08	1188.27	71.8166	109.699	92.1389	88.4087	330.764	323.249	312.399	240.001	231.25	233.326	40.0089	36.8015	38.5524	195.389	204.083	210.4	29.6348	29.1415	31.4795
AS01G00634	turquoise	6567.72	4539.31	2028.41	2510.91	26.4811	26.1012	22.6042	7.9688	9.1351	9.6457	4.1626	5.6776	5.7727	1.1504	1.8139	1.7663	23.2354	21.7985	23.3594	1.7349	2.6582	1.2581
AS01G00637	turquoise	201.246	25.2456	176	-150.755	4.4259	6.8806	6.7158	4.8721	5.5965	6.068	2.4976	1.6476	2.3982	6.1235	7.3506	7.2616	6.7791	7.2209	6.0501	4.121	6.2446	3.4301
AS01G00640	turquoise	5667.4	4301.96	1365.44	2936.51	31.2652	28.717	30.8569	8.0472	7.7553	6.0316	9.2315	10.0387	9.3955	5.9893	5.4533	5.5592	23.2782	23.569	23.5148	5.3609	5.8336	6.335
AS01G00641	turquoise	5577.36	3196.25	2381.11	815.141	29.8048	27.1845	30.3093	27.0732	24.945	23.7907	23.6036	25.3805	24.8535	20.931	23.3953	22.3154	29.4074	30.2339	30.6618	18.7475	19.0598	20.1822
AS01G00642	brown	1700.49	221.637	1478.85	-1257.22	15.8885	19.9934	15.2349	23.2225	27.1861	25.3553	19.0579	21.1409	19.6694	23.7806	24.2548	26.0464	21.6335	17.0902	20.7936	23.9889	24.1059	25.2924
AS01G00643	brown	1306.36	281.196	1025.17	-743.972	0	0	0	0.4383	0.7684	1.8745	0	0.1791	0.1955	1.1689	0.4169	1.1366	0	0	0	1.8607	1.0181	1.0652
AS01G00644	yellow	1623.18	1045.92	577.255	468.667	1.3316	1.1808	1.8367	31.6109	34.1916	34.4068	7.0005	6.719	7.9604	1.6431	1.4548	1.5977	1.3443	1.8588	1.1475	1.2025	1.7174	1.8588
AS01G00647	blue	1359.28	612.048	747.235	-135.187	6.1947	5.5243	4.6814	6.8192	9.0128	7.8277	7.0183	7.9309	9.4067	2.2384	2.9936	2.358	3.6079	2.939	3.5082	3.3157	1.9497	3.4679
AS01G00648	turquoise	452.327	226.389	225.937	0.451783	132.34	140.145	142.646	150.744	150.804	151.294	173.664	168.564	167.489	161.275	160.153	157.221	205.576	207.101	210.64	109.665	109.126	106.6
AS01G00649	turquoise	2626.91	1732.35	894.563	837.787	26.0776	26.8563	29.491	19.3835	16.0906	18.0163	25.5488	27.7888	25.5503	17.1252	18.3061	19.1118	26.4674	26.1367	27.538	17.7859	16.0052	18.7618
AS01G00651	turquoise	6081.43	4543.4	1538.03	3005.37	9.5109	8.8798	10.1858	1.2661	0.8111	1.3886	0.5228	1.2337	0.9124	0	0	0.0421	9.5122	8.4094	8.9353	0	0.0453	0.1894
AS01G00652	blue	5744.14	1350.53	4393.62	-3043.09	12.2902	15.9968	14.5056	12.6808	12.3147	13.0385	12.2639	11.9045	13.921	6.3281	6.2324	5.9496	14.1365	13.3869	15.3997	7.1603	6.3517	6.508
AS01G00654	turquoise	4311.76	3203.21	1108.55	2094.66	1.6864	1.3758	1.5187	0.4455	0.2278	0.3882	0.092	0.0303	0.2319	0.132	0	0	2.7239	2.7641	2.6104	0.1051	0.069	0.0722
AS01G00658	turquoise	3995.69	3007.49	988.2	2019.29	56.6007	59.3329	51.9822	11.7768	12.3245	12.1914	25.0321	28.7247	26.593	27.2287	24.5736	24.8592	59.3583	59.2072	62.073	21.2738	20.1053	21.4347
AS01G00663	turquoise	6182.01	4182.67	1999.33	2183.34	164	186.686	171.636	67.7574	71.4708	71.3789	11.911	8.4417	13.7942	0.9818	0.8651	1.5163	177.179	174.461	177.297	5.3322	5.433	4.6738
AS01G00665	blue	1476.67	664.67	812.003	-147.333	1.1325	0.9663	0.6241	0.959	1.2891	0.9723	0.528	0.5748	0.3137	0	0.0608	0.0829	0.4691	0.2699	0.4934	0.2714	0.1782	0.1554
AS01G00667	brown	7145.67	2691.18	4454.49	-1763.3	16.8784	15.8688	14.8307	50.1022	44.9317	46.8291	75.1912	82.0497	80.1966	181.067	185.011	183.269	16.8628	17.4566	18.6776	169.972	197.777	191.727
AS01G00668	brown	900.199	126.579	773.619	-647.04	25.978	24.2531	21.6958	29.8024	38.3238	43.1145	32.9388	31.0721	33.1384	41.8842	41.1648	39.9702	35.2687	32.2921	34.1022	43.6222	34.2096	30.6789
AS01G00669	yellow	1577.53	1037.2	540.332	496.869	0.3455	0.2226	0.0707	5.7058	6.269	4.1939	2.6389	1.9274	1.9005	0.1353	0.5789	0.8549	0.0698	0.0584	0.2609	0.646	0.2828	0.8876
AS01G00670	blue	2125.15	1011.43	1113.73	-102.299	13.6852	12.4219	15.0347	14.8434	18.7413	26.3214	20.5842	20.4595	19.6667	5.4161	4.0037	4.7879	20.3169	17.0036	19.2805	10.6596	8.5435	7.5386
AS01G00671	brown	7515.56	2122.3	5393.26	-3270.97	0.982	0.8045	0.767	8.0225	7.3818	7.1384	9.6801	10.8576	10.5585	15.4525	17.3716	16.3293	2.1132	1.7249	1.4391	17.5529	16.6807	16.5949
AS01G00673	turquoise	3391.12	1318.02	2073.1	-755.077	24.5953	26.8889	26.7963	22.2432	21.6167	20.2705	20.4345	22.6038	17.2434	13.7752	15.7683	12.0986	20.0164	18.4784	20.6432	14.2258	11.4571	12.797
AS01G00674	blue	2129.02	1128.93	1000.1	128.83	27.8711	25.5757	30.9787	45.0675	42.8102	42.5099	31.5629	30.913	30.8654	24.9262	23.7367	21.2771	33.0278	34.1389	36.3341	23.2673	22.2805	24.1675
AS01G00675	yellow	1751.85	923	828.848	94.1521	0	0.0432	0	7.8369	7.7239	8.9217	3.8396	3.2928	3.8712	2.1255	2.0214	1.8372	0	0	0.038	2.9658	2.0572	3.1854
AS01G00676	turquoise	6887.02	4840.63	2046.38	2794.25	14.8539	15.7059	16.3138	5.3054	4.5554	5.2495	5.5277	6.4482	5.5586	1.427	1.8632	1.5523	17.191	15.8909	15.0465	1.4888	1.5928	2.0632
AS01G00677	brown	6857.26	2731.95	4125.3	-1393.35	3.1233	2.5907	0.8717	125.495	141.933	144.235	200.192	189.286	204.127	863.06	833.615	862.878	1.0032	0.9596	2.01	828.332	866.549	801.338
AS01G00678	yellow	1071.51	446.407	625.107	-178.7	0.2289	0.1229	0.2343	4.1581	5.1915	5.7486	11.1349	7.8262	8.5436	0.112	0	0.7625	1.04	0.677	0.8643	0.5944	0.3513	0
AS01G00679	green	2855.36	473.438	2381.92	-1908.48	13.518	13.2177	14.8954	24.3473	22.6027	21.9861	33.0979	34.9493	34.5054	28.3901	29.6041	27.5427	15.0655	15.4639	13.6751	27.4181	25.4652	26.2493
AS01G00680	turquoise	3340.58	2656.29	684.293	1972	44.6369	46.8929	40.5215	6.7202	8.8636	7.9109	13.748	14.612	11.9911	4.5491	4.7499	5.223	24.2554	24.7478	25.0039	11.8076	14.0933	12.7672
AS01G00682	blue	1704.72	546.863	1157.86	-610.993	2.8955	3.8075	2.2224	2.789	2.864	2.9538	1.053	2.084	1.9906	1.346	1.0611	0.62	2.0461	2.691	1.3665	1.0525	0.8145	1.0846
AS01G00683	yellow	2037.37	1083.75	953.628	130.118	12.4195	13.7704	13.808	105.716	116.889	107.058	42.2842	43.0375	46.3803	7.3524	8.9367	6.3226	27.552	31.4792	30.8736	6.3164	7.5807	7.3843
AS01G00684	brown	3867.5	1556.97	2310.53	-753.555	1.9559	1.8158	1.8033	1.4548	1.0373	1.1984	2.3069	2.1718	2.3536	4.0352	4.6678	3.7225	1.6366	1.7865	1.5468	2.7999	3.2625	4.1678
AS01G00685	blue	843.291	450.658	392.632	58.026	39.4654	39.8716	32.7323	31.2345	40.5735	40.2132	102.247	86.5584	93.9863	2.5243	3.511	1.9637	23.436	20.7037	22.8857	6.6972	5.0133	3.3127
AS01G00687	black	1318.76	180.732	1138.03	-957.297	18.0841	20.946	21.5574	58.5287	51.7831	49.804	66.1012	69.1338	67.4135	39.6626	37.8179	41.475	28.0062	28.1434	27.0219	35.3876	32.5616	35.0962
AS01G00693	blue	1104.55	578.247	526.308	51.9394	5.4255	5.5845	5.9515	7.1588	6.2576	5.4628	6.8921	6.7866	7.3905	4.1276	4.5329	4.4026	5.102	5.1333	5.156	4.6119	4.4285	4.9912
AS01G00695	brown	3168.47	1309.19	1859.28	-550.096	0.436	1.3106	0.4462	0.192	0.3366	0.365	1.3479	0.7061	2.7408	3.3285	2.3741	2.9046	0.088	1.0316	0.4116	3.4417	5.2633	4.4801
AS01G00698	blue	3764.18	1481.8	2282.37	-800.567	16.4369	18.8965	19.8321	20.4397	21.198	25.3193	14.8977	16.0655	14.7978	9.8301	10.0924	9.1242	21.7661	19.8024	17.9563	11.96	9.4967	9.7731
AS01G00699	turquoise	4395.97	3000.31	1395.66	1604.65	10.1018	8.45	10.1179	5.8559	6.1186	5.7627	7.7919	7.7587	8.47	5.0744	4.8384	6.1615	9.7912	10.5551	9.0783	5.441	4.5071	5.7507
AS01G00700	brown	1714.41	393.614	1320.8	-927.181	8.3006	10.3759	9.708	10.9966	11.7898	10.8656	11.0422	9.5366	11.1872	11.8155	12.6039	12.3442	9.8669	9.8062	11.0567	10.9717	11.8358	11.5757
AS01G00702	green	4261.89	456.451	3805.44	-3348.99	1.1004	1.5477	1.0096	2.0467	3.0025	4.0494	3.0012	2.6967	3.3539	2.7849	3.8139	3.1052	1.0725	1.0259	1.146	3.6254	3.8425	3.4111
AS01G00705	turquoise	2887.56	2196.66	690.897	1505.76	5.2807	5.0052	5.8065	2.9684	2.548	3.0565	4.4946	3.3862	3.3104	3.5735	2.8822	2.673	4.4236	4.6989	4.295	3.5006	2.2986	2.7657
AS01G00706	brown	2822.76	1172.78	1649.97	-477.191	0	0.6143	0.2928	2.2051	0.5523	0	1.0406	0	0	5.8808	4.4943	5.4462	0	0	0	2.3775	8.1961	3.3688
AS01G00707	brown	6517.67	2626.98	3890.69	-1263.71	3.2839	2.9375	3.576	5.7469	4.9363	4.9557	7.0621	7.367	7.8562	21.5276	20.6963	20.3524	3.2302	3.3792	3.8943	20.3974	16.882	18.4965
AS01G00710	blue	5686.86	1319.16	4367.69	-3048.53	10.5942	9.5606	10.8417	11.364	10.3067	10.0149	8.0975	8.6999	7.8278	5.7143	5.9461	5.9786	12.3615	11.1366	12.011	5.5525	4.486	5.0759
AS01G00711	brown	1380.19	377.582	1002.61	-625.027	25.7986	22.6354	22.3534	22.3163	18.0474	19.9025	29.0346	28.6786	25.6231	28.6343	26.2204	25.1037	20.7884	21.2809	21.4405	28.3942	28.3239	29.4162
AS01G00712	brown	5773.31	2336.3	3437.01	-1100.71	19.9478	25.5118	17.8476	20.1396	23.6497	28.8623	29.5872	26.2526	25.6365	45.6801	45.2335	45.8293	22.4968	23.3062	21.6792	51.6147	46.0572	44.5889
AS01G00713	green	3228	455.899	2772.1	-2316.2	23.7752	28.9567	25.8123	34.9802	37.2092	35.6397	35.8179	40.6536	38.9918	34.6022	32.1542	35.9675	19.9244	20.86	21.7933	39.7285	43.4957	36.6998
AS01G00718	turquoise	6216.31	3874.55	2341.75	1532.8	12.1488	11.726	13.2685	10.9013	9.8519	8.492	8.1679	8.8479	7.921	7.0269	6.3423	6.752	13.7589	14.4334	14.6307	6.1849	6.527	6.3554
AS01G00722	blue	205.37	102.173	103.197	-1.02428	42.6301	41.0525	28.9791	49.3847	55.5441	50.7229	35.3995	36.2755	36.7289	39.4597	38.2705	39.6885	52.2026	49.9306	54.1095	41.3167	41.7969	45.1304
AS01G00726	blue	3070.36	514.01	2556.35	-2042.34	20.7396	21.7899	22.2542	15.9745	16.8772	15.9293	19.0653	18.998	18.5358	13.2982	13.9645	13.45	17.1476	17.6466	16.5668	13.0019	12.9564	13.5333
AS01G00727	turquoise	4630.82	3493.23	1137.59	2355.64	0.7777	0.9426	1.1296	0.0552	0	0.0787	0	0	0.0246	0	0	0	0.8611	1.4413	0.9945	0	0	0
AS01G00729	blue	4252.96	1883.26	2369.7	-486.437	35.4935	32.8461	31.6788	41.6055	41.9463	39.5788	35.1278	34.9647	33.6174	14.4332	13.0665	14.4358	31.0213	32.6172	32.1244	16.2597	15.3518	14.7784
AS01G00730	blue	2104.04	443.255	1660.78	-1217.53	15.7268	14.0074	15.1924	11.6784	11.0552	10.5326	14.2057	15.0939	13.8145	9.6855	9.9722	7.5474	11.4968	12.4569	12.8285	9.9618	8.7371	8.2344
AS01G00731	brown	6671.9	2716.46	3955.45	-1238.99	8.299	8.3368	7.2666	18.1249	20.2998	20.8491	30.705	33.6978	32.2538	112.834	120.35	120.362	9.0053	8.4741	8.5452	118.914	121.119	110.905
AS01G00732	turquoise	6638.68	3049.99	3588.69	-538.698	55.8594	64.5025	52.2617	46.5673	53.0686	51.3534	42.6762	42.9636	45.2001	27.4324	29.3503	27.2087	61.8967	60.3717	60.3245	30.8062	28.1529	31.037
AS01G00733	brown	6878.02	2700.81	4177.21	-1476.4	21.2313	21.3117	20.981	66.7258	77.8869	84.3636	100.565	89.8175	98.5284	335.611	311.984	303.367	28.2235	27.7972	31.6655	292.371	296.509	299.644
AS01G00734	blue	4576.17	1293.77	3282.4	-1988.64	26.1941	27.1175	26.347	25.074	26.3099	28.9958	27.4229	26.0495	28.6746	19.994	18.1758	18.5225	31.2515	28.5167	29.1538	15.6629	16.2038	16.1777
AS01G00736	turquoise	755.102	216.23	538.871	-322.641	8.0965	7.2714	8.8161	6.3944	6.5024	6.6575	4.1111	4.84	5.2661	8.2558	8.964	8.5551	10.6095	10.7971	11.2522	7.6662	8.1542	7.9384
AS01G00737	blue	4776.18	1918.35	2857.83	-939.472	30.7947	34.9212	28.8086	36.0061	36.0833	37.8849	31.4999	29.1544	30.7388	12.9614	12.312	13.4422	31.088	30.9324	30.1118	12.4999	14.089	14.8485
AS01G00739	turquoise	5928.86	4021.77	1907.09	2114.68	4.5124	5.5357	4.77	1.8559	2.0576	1.8678	2.8402	2.5428	3.409	1.2617	1.298	0.8494	5.8068	5.6977	6.0376	0.9785	0.4058	0.743
AS01G00742	blue	6012.77	1631.62	4381.14	-2749.52	625.927	577.127	610.572	720.528	629.575	601.241	507.557	506.085	485.425	257.561	257.149	236.427	698.111	703.47	729.864	227.416	226.321	246.184
AS01G00744	turquoise	1225.54	496.109	729.435	-233.326	18.2105	14.5498	19.589	15.6044	14.5778	15.5894	10.818	13.2182	12.1943	11.5433	10.5086	9.3539	12.8479	10.7526	13.4772	10.5309	10.9016	7.9731
AS01G00745	turquoise	4200.85	2533.23	1667.63	865.604	6.9371	6.553	6.8152	4.2765	2.6777	2.3227	5.0456	2.9957	2.9978	0.8147	0.8716	1.8484	5.8827	5.8611	3.1429	0.2882	1.4192	1.1879
AS01G00747	black	29.59	7.87661	21.7134	-13.8367	0	0	1.9388	0	1.2188	0.6608	2.8708	11.3629	3.7214	1.236	3.3061	3.6057	0.6375	3.7349	2.9803	5.9028	0	1.3518
AS01G00781	brown	1481.41	296.847	1184.57	-887.721	3.5392	3.4537	3.6412	2.2501	2.009	2.3367	3.0112	2.6562	2.5651	3.9451	4.0029	4.4125	2.5029	2.6384	3.1797	3.597	3.7558	3.2206
AS01G00782	blue	5692.5	1135.55	4556.95	-3421.4	19.8691	21.5965	21.2711	16.7367	16.0787	19.0022	15.8298	17.1258	16.8548	9.498	10.2492	10.0682	18.5445	18.4061	17.3777	11.5505	9.374	11.68
AS01G00783	blue	4834.34	1891.92	2942.42	-1050.5	25.3937	31.9003	29.4577	36.7742	41.6055	40.2757	32.1445	28.1851	30.8104	4.9785	5.9923	5.6075	37.148	40.0443	33.8517	6.8684	6.9818	7.5316
AS01G00787	turquoise	3896.54	2963.2	933.336	2029.87	3.9556	3.6808	4.2659	3.1209	2.7467	2.7553	2.8424	2.853	2.6413	2.4893	2.5343	3.1457	4.1856	3.7303	4.1355	3.0258	2.7396	2.9503
AS01G00788	green	5438.2	678.206	4759.99	-4081.79	6.5076	6.7989	9.0998	57.5011	54.4575	50.6771	59.1871	57.518	57.4482	59.9416	55.8621	54.127	8.2997	7.5758	9.1197	54.0422	59.2504	60.5291
AS01G00790	turquoise	831.081	553.988	277.092	276.896	6.8908	6.8478	7.3136	1.9081	1.8921	2.0961	6.0324	6.2888	6.5583	3.4482	3.4215	3.7587	5.0488	5.0777	4.3316	3.5709	3.3718	3.7407
AS01G00791	blue	3952.19	1029.09	2923.09	-1894	8.3994	8.3209	10.3373	8.1222	7.2473	7.2949	8.5648	8.2678	8.26	4.1475	5.1503	4.8794	7.6037	7.4305	7.8036	4.3559	3.8411	3.8308
AS01G00792	turquoise	744.348	503.433	240.915	262.519	18.3971	21.0861	18.3167	17.2334	19.5816	17.1102	19.9442	18.4349	18.4599	16.9792	17.9053	17.4594	23.0015	20.4298	20.3291	19.7795	16.2179	16.2744
AS01G00797	brown	7082.14	1937.89	5144.25	-3206.36	0.0628	0.236	0.1286	7.0544	6.5782	6.8694	8.5108	9.8632	9.1938	13.0038	13.5511	14.6178	0.0634	0.0265	0.0593	18.0087	17.3842	16.0367
AS01G00798	blue	6652.97	1566.2	5086.78	-3520.58	35.5386	34.6648	36.2052	34.5177	33.1261	34.0516	24.6015	25.3724	23.8375	13.7774	13.927	14.1365	35.1157	35.5487	35.5067	13.3631	13.7698	14.1377
AS01G00799	brown	2073.7	439.237	1634.47	-1195.23	10.2136	13.232	8.6501	12.6003	17.1633	13.8187	19.3721	11.4066	19.889	17.7502	16.963	17.7629	11.9108	11.3074	9.3078	19.5687	23.9577	15.8311
AS01G00800	blue	2995.2	1466.35	1528.86	-62.5104	22.6971	21.8016	23.5702	23.8791	27.52	25.9388	26.1939	24.639	24.5122	15.6139	16.0916	15.8205	21.3913	22.8208	21.9764	17.9183	17.4345	17.2101
AS01G00801	yellow	1648.02	879.107	768.909	110.198	9.4477	10.9216	10.4865	14.4803	15.8497	17.7933	15.2628	12.4226	13.2758	7.1121	8.142	7.1924	8.6573	8.4121	7.8884	10.1139	8.0288	8.7891
AS01G00802	brown	7392.27	2392.19	5000.08	-2607.89	12.1	11.4349	14.1601	29.1891	30.3367	30.4088	44.7402	37.5534	48.8424	69.9149	71.7112	71.1803	13.0919	12.7178	11.8033	77.0825	71.5399	70.388
AS01G00803	yellow	1912.28	1021.48	890.795	130.686	668.461	894.789	680.858	1210.89	1376.02	1403.92	1233.17	1154.88	1184.87	722.782	702.004	764.371	888.021	900.594	849.444	791.711	718.911	755.535
AS01G00805	turquoise	3930.74	1559.82	2370.92	-811.104	20.0521	21.7067	20.2603	22.3072	17.8777	20.2709	21.9692	21.2056	20.4431	14.0642	13.4495	13.7163	22.383	26.2186	25.1287	14.089	15.8717	15.5624
AS01G00806	blue	3319.5	996.882	2322.62	-1325.73	7.4149	8.1805	9.0109	7.1988	7.702	6.3843	10.3694	9.8904	8.5972	3.8297	4.0436	3.969	8.7071	8.353	8.5053	3.4493	3.3447	3.1137
AS01G00813	brown	4854.99	1835.82	3019.17	-1183.35	0	0	0	1.008	0.8837	0.9581	1.0406	1.4417	0.2248	4.0326	1.9176	3.4856	0	0	0	2.853	3.0442	4.4101
AS01G00889	blue	3622.31	1800.77	1821.54	-20.7744	69.598	79.3831	76.5495	135.304	137.229	136.085	89.8605	84.7487	85.842	25.7059	26.8729	24.7268	102.425	100.497	99.4723	25.0742	23.1034	23.8691
AS01G00890	turquoise	6076.86	3685.12	2391.73	1293.39	21.4239	21.9587	16.1958	12.0963	13.4049	14.6788	11.6238	10.1966	11.1313	7.9806	6.8742	5.2612	24.2094	24.7573	24.1351	5.9572	4.0295	4.9556
AS01G00891	green	1299.94	123.245	1176.69	-1053.44	18.2958	19.698	16.9348	16.8939	18.2353	22.8001	22.7412	19.801	20.1679	22.8218	19.6711	19.5933	16.7057	17.3036	15.5161	22.9716	21.2851	22.1528
AS01G00896	blue	6120.5	1435.95	4684.55	-3248.6	214.832	232	192.249	186.878	207.218	212.521	161.684	143.891	148.267	95.0935	93.0239	88.4357	208.422	215.166	210.82	102.211	99.9081	96.9527
AS01G00897	yellow	1921.05	1201.63	719.42	482.212	0.9344	0	0.3825	7.8173	7.3939	7.6257	4.7572	5.38	4.0378	0.7315	0.1957	1.7783	0.7546	0.4737	1.0583	0.5822	0.7646	0.2
AS01G00898	yellow	1906.84	1047.02	859.819	187.204	0.662	0.3553	0.1129	5.1008	4.1521	3.6939	2.7082	3.4739	3.4673	0.108	0.231	0.105	0.7796	0.8389	0.4165	0.1146	0	0
AS01G00899	brown	4884.99	1095.95	3789.04	-2693.1	8.5602	11.2909	8.3594	10.7783	13.0119	16.5667	15.9213	13.6911	15.056	17.302	15.8169	16.4517	8.3028	8.2251	8.1853	21.2088	18.5431	17.2452
AS01G00900	turquoise	5562.77	2735.92	2826.86	-90.9409	3.915	4.4296	4.4667	2.1257	2.7059	2.7401	2.0683	1.4755	2.4941	0.466	0.3601	0.3524	2.9642	2.7043	2.9212	0.3846	0.3788	0.3397
AS01G00901	brown	2974.88	1174.78	1800.1	-625.315	0.666	2.502	1.5334	0.3666	0.8033	0.6968	1.8164	0.2996	0.4905	5.0509	5.0554	6.3374	2.5211	2.11	2.5143	5.5331	6.3014	4.2765
AS01G00902	turquoise	5890.87	4400.2	1490.67	2909.54	29.5614	29.2201	30.8799	10.9557	12.1914	9.8901	9.0069	10.589	9.2834	8.9613	8.2555	9.9464	30.2558	26.9919	29.7679	7.929	7.5075	8.7788
AS01G00903	blue	4913.01	1999.25	2913.76	-914.518	37.8911	35.6708	35.0538	50.3873	50.4964	52.6096	34.2079	32.6912	30.9618	2.5957	3.0945	2.3437	40.6617	37.9683	42.595	3.7778	3.7597	4.9069
AS01G00904	brown	6835.37	2749.29	4086.08	-1336.79	1.9347	2.0321	1.4264	26.7025	25.516	27.8832	66.9356	62.0059	62.6637	233.862	237.403	244.649	2.1842	1.7049	2.0814	244.1	234.914	232.979
AS01G00905	turquoise	7377.12	4630.68	2746.43	1884.25	30.0703	28.5529	32.5101	20.4052	17.3611	16.6511	17.1005	19.4715	17.2225	9.4186	10.0295	10.399	30.3414	30.6947	30.1706	9.7121	8.4961	10.0408
AS01G00906	turquoise	5391.16	4066.19	1324.96	2741.23	3.1975	3.6169	2.6037	0.4542	0.2986	0.1079	0.3126	0.3093	0.2364	0.1346	0.216	0.1636	2.7767	2.7887	3.018	0.0714	0.1407	0.184
AS01G00907	turquoise	1072.01	403.718	668.296	-264.577	11.0807	10.6555	11.1034	9.7414	11.3613	11.5133	10.7038	12.1149	10.4292	9.639	8.4598	7.2494	12.0408	12.8077	11.3303	9.2703	10.5476	10.7061
AS01G00908	brown	7443.64	2646.46	4797.19	-2150.73	4.7702	5.3013	6.1452	22.6728	22.6916	25.6015	30.3074	27.2136	27.5586	65.1911	66.2819	69.9603	6.0054	5.2157	6.0916	69.1251	68.3144	67.9308
AS01G00920	turquoise	6470.06	4205.32	2264.75	1940.57	20.234	19.06	20.4045	13.3681	12.368	11.3324	14.4423	16.2253	13.7801	9.0255	9.0379	8.3235	22.6135	20.4647	21.7624	9.1181	8.0408	9.3787
AS01G00921	blue	5634.53	1396.13	4238.4	-2842.27	749.301	820.607	743.233	619.62	678.206	652.705	518.633	501.11	537.49	192.527	216.024	189.799	592.351	585.326	600.147	222.149	199.779	210.858
AS01G00922	turquoise	4924.19	3239.97	1684.21	1555.76	1.7331	1.8757	2.1107	1.5136	0.9399	1.2288	0.6641	1.0695	0.8581	0.7289	0.7048	0.6679	1.952	1.44	2.0278	0.6396	0.7326	0.7818
AS01G00923	turquoise	5891.28	4110.12	1781.16	2328.96	17.276	16.2705	17.7088	9.4541	8.7405	8.4057	11.5441	13.0352	12.0516	7.6672	6.9526	7.4961	20.0674	19.5939	19.2051	6.3351	6.3852	6.6501
AS01G00925	turquoise	6714.75	2957.71	3757.04	-799.326	74.7222	75.4881	77.7198	58.6191	59.6751	53.1289	57.8543	64.8826	61.6537	30.5642	26.6786	29.6462	69.1016	69.9047	70.9945	29.1924	30.0575	28.1054
AS01G00926	turquoise	6699.48	4321.71	2377.77	1943.94	24.5264	25.6337	25.8344	17.8282	18.2276	17.0204	17.1074	14.344	14.883	12.5458	11.9565	12.6779	25.1587	24.7269	22.6751	12.6428	11.1668	13.605
AS01G00927	turquoise	5898.03	3197.61	2700.42	497.193	3.0626	2.4906	2.7068	0.8684	1.433	1.408	1.6453	1.4612	1.4584	0.0454	0.0486	0	2.4828	1.5682	2.4089	0	0	0.149
AS01G00928	turquoise	4774.73	3628.01	1146.72	2481.28	1.0139	0.8503	1.07	0.0349	0	0	0.0576	0.057	0.0622	0	0	0	1.4074	0.8031	1.286	0	0	0
AS01G00930	brown	2067.73	960.596	1107.13	-146.534	0.1507	0.2157	0.2057	0.0553	0.0242	0.1577	0.0457	0	0.1234	1.4751	1.0785	1.2192	0.1775	0.0425	0.2134	2.3482	3.2893	3.9523
AS01G00934	green	1915.32	173.694	1741.63	-1567.94	2.2425	4.0923	4.1309	3.0858	4.7609	4.2235	6.6262	4.9429	7.7085	5.7059	6.4571	8.3227	2.1507	1.3263	2.3283	4.1922	5.9642	7.8002
AS01G00935	turquoise	5668.53	4108.82	1559.71	2549.11	30.1574	26.0831	29.6739	17.3568	16.8047	14.0678	16.5563	17.7798	16.4133	13.29	12.2968	12.9488	25.2932	23.7118	22.9474	13.6272	13.4773	13.8118
AS01G00936	turquoise	320.157	80.5743	239.583	-159.008	13.3791	14.0085	15.2909	9.205	7.8048	7.6591	12.5626	14.5524	13.49	16.0712	17.1087	15.5754	16.3573	16.3767	13.5338	9.026	9.423	9.2134
AS01G00937	turquoise	1302.45	1031.43	271.016	760.415	25.0744	23.6607	24.459	14.6807	14.2224	14.3288	15.2077	16.1634	15.4674	11.6151	12.4271	12.2253	14.2202	13.7744	14.2186	14.0873	13.1748	14.0983
AS01G00938	blue	2348.41	1247.28	1101.13	146.147	17.5149	16.3348	15.2661	33.2831	34.5108	35.6761	19.1328	18.5133	20.5047	12.5458	11.4704	9.6645	22.4214	24.4759	24.6404	9.1642	9.3669	8.446
AS01G00939	turquoise	2970.7	2335.25	635.444	1699.81	8.8747	8.1416	9.6387	1.4714	1.4998	1.7075	1.2293	1.4961	1.1601	0.5171	0.3255	0.6212	3.2479	3.1253	3.3887	0.6618	0.4611	0.6487
AS01G00941	yellow	1229	656.32	572.681	83.6395	27.471	29.4884	24.2422	46.895	50.7142	44.5725	36.7394	40.2952	39.4923	35.0658	30.0138	28.9832	27.1297	33.133	27.2442	34.9391	39.9112	29.1876
AS01G00942	blue	2292.99	1185.76	1107.23	78.5261	26.6803	27.7635	31.7934	39.3663	34.0171	38.324	36.0835	39.1942	36.0233	21.0677	19.9233	17.5249	30.4879	29.9553	28.0717	18.5962	18.7338	23.859
AS01G00943	brown	7066.97	2383.8	4683.17	-2299.37	3.6778	4.891	4.7674	12.4607	12.2049	11.2663	19.1148	20.4958	18.7826	34.2921	34.9994	32.4899	7.0956	6.1801	6.8077	30.0049	29.2398	31.2266
AS01G00944	turquoise	3051.18	2433.41	617.772	1815.64	5.3508	3.316	4.8548	0	0.2662	0	0.2508	0.397	0.2709	0	0	0.1575	2.1161	1.6312	1.7182	0.1146	0	0
AS01G00945	blue	2835.89	1051.08	1784.81	-733.725	19.4731	19.5594	19.6434	18.9866	26.4426	32.3086	20.9921	23.1502	16.3929	8.984	8.5926	9.2654	27.8028	30.0848	26.3885	14.879	9.5329	10.2716
AS01G00950	brown	6857.9	2718.68	4139.22	-1420.54	11.7328	9.4676	8.8603	16.3897	18.0375	18.7951	25.1595	22.6397	25.7481	66.5166	67.0154	64.2184	9.1489	12.5108	10.0814	64.7075	62.4093	60.6199
AS01G00951	blue	5368.98	1122.06	4246.93	-3124.87	31.5319	33.7687	31.4412	32.4455	33.1238	33.7994	28.1998	24.9624	27.6837	17.8746	20.7019	18.3953	43.1479	41.4829	40.4804	17.2135	17.5935	17.1487
AS01G00953	turquoise	1270.56	689.088	581.471	107.617	5.3069	4.9147	6.1763	5.3838	6.3262	4.6816	5.1086	2.9957	4.1901	2.9531	2.7238	2.7726	6.618	6.7696	7.4644	4.5389	5.2157	5.1228
AS01G00963	blue	2423.56	792.387	1631.17	-838.786	15.5847	15.1157	13.9249	16.1545	14.0087	14.6922	18.7721	20.3907	20.6671	8.7871	7.9518	6.813	17.4103	20.6533	19.6754	8.9965	9.9941	9.7367
AS01G00991	yellow	1909.23	1133.07	776.16	356.908	15.1135	25.9574	19.8337	61.8515	69.663	80.9269	62.0751	53.7478	65.136	18.7926	24.5744	22.8422	25.8479	25.8389	22.8242	28.0685	20.007	21.884
AS01G00992	turquoise	1155.46	791.529	363.931	427.598	17.4132	17.7359	16.6886	10.2436	11.3211	14.3635	10.9451	9.6703	11.6727	13.7049	13.5697	13.5019	15.9048	13.6743	14.4066	11.5141	13.1629	11.8326
AS01G00995	black	53.1027	6.74023	46.3625	-39.6223	6.653	7.5672	7.62	5.7232	5.9099	6.5461	7.9713	8.6808	7.962	7.2869	6.643	7.8823	6.9387	7.8173	6.0716	6.3146	6.8055	5.1398
AS01G00998	turquoise	6465.66	4704.79	1760.87	2943.91	54.4453	50.2468	56.5888	14.9524	15.0662	14.2267	23.098	23.8525	21.7456	8.7784	10.4324	10.0218	51.0951	51.6603	52.5144	7.7535	7.6077	8.1571
AS01G00999	turquoise	4190.77	2107.09	2083.68	23.4035	2.8298	3.6391	4.2721	3.1151	2.6226	3.6057	3.6171	3.4028	2.9718	1.5903	1.4081	1.3064	4.8366	5.9652	5.4211	1.1057	1.4616	0.6897
AS01G01002	magenta	136.894	28.8325	108.061	-79.2287	71.7669	72.3191	65.9592	63.6939	67.4129	68.1162	100.23	93.6392	91.6078	78.342	79.2169	79.5735	87.9078	85.7779	84.809	72.5881	68.9896	74.2631
AS01G01003	blue	5966.66	1366.38	4600.27	-3233.89	6.8722	5.996	6.636	5.858	4.115	4.9964	5.7833	6.2935	5.3129	0.5518	0.3321	0.4863	6.4217	6.3422	6.7026	0.2928	0.6128	0.4337
AS01G01004	brown	6630.74	2689.27	3941.47	-1252.2	1.5836	1.7471	1.3055	3.5349	4.8817	4.6946	6.7588	6.886	7.7764	28.412	27.4967	26.1626	2.0428	1.9326	1.6608	25.8576	25.1084	24.3397
AS01G01007	brown	5832.9	2422.75	3410.14	-987.392	53.7476	53.3205	49.8266	45.0904	49.3582	52.1196	54.5502	56.3817	55.5469	105.61	106.446	107.776	38.4427	43.0363	40.2529	122.731	115.278	114.971
AS01G01009	yellow	1549.93	776.691	773.237	3.45464	12.8622	11.1476	12.9352	83.4853	83.2067	84.1688	15.0431	16.9144	17.4668	4.289	5.7527	5.5003	23.6609	23.3441	21.7324	6.7615	6.8221	7.7495
AS01G01011	brown	4950.54	2078.89	2871.65	-792.759	0.1006	0.108	0.2058	0.2214	0.3235	0.0351	0.1829	0.1809	0.3621	0.8201	0.5616	0.8294	0.1354	0.1416	0.0949	0.8704	0.9258	0.8252
AS01G01013	turquoise	4915.4	3707.36	1208.04	2499.31	2.3172	2.3565	1.8409	0.1007	0.1177	0	0	0.0549	0	0	0	0.029	3.1703	2.3957	2.7627	0.0317	0	0
AS01G01014	blue	2939.61	1522.75	1416.87	105.88	19.7917	22.2583	22.8591	46.5968	46.7818	43.9599	38.822	39.9599	41.0948	4.5063	4.3422	4.0553	27.9492	29.6256	26.5903	4.6337	3.6278	4.5302
AS01G01021	turquoise	5426.14	3161.3	2264.83	896.471	4.8549	4.3321	5.7044	4.1347	3.7596	3.3655	3.0334	4.152	3.2572	2.3853	2.7613	2.0723	4.7599	5.4691	5.0161	2.9671	2.2276	2.0527
AS01G01025	yellow	467.046	218.272	248.774	-30.5016	16.0849	16.6337	17.124	21.209	19.7579	22.008	20.1144	19.9305	21.3235	17.5285	19.5251	18.194	21.056	17.8959	19.1582	16.2155	16.092	18.003
AS01G01026	yellow	1790.37	1149.25	641.127	508.12	4.9854	5.4248	6.0803	20.6366	16.7395	20.6149	13.6287	12.1959	12.4084	7.5188	7.3651	6.8238	6.6531	6.1162	6.1237	8.192	7.6146	7.711
AS01G01028	yellow	1345.11	641.081	704.032	-62.9516	0	0	0	36.344	41.4214	42.2163	9.8536	9.2035	10.0121	13.7919	13.67	13.241	0	0	0	14.1908	12.1477	11.944
AS01G01030	turquoise	3722.84	2840.14	882.696	1957.44	0.8067	0.4855	0.8005	0.0135	0	0	0.0111	0.011	0	0.012	0.0384	0.0814	1.3203	1.2599	1.3152	0	0	0
AS01G01031	blue	2075.69	1033.28	1042.41	-9.1253	0.4593	0.3081	0.705	0.7584	0.831	1.1413	1.2005	1.1879	0.8458	0	0	0	0.8114	0.9701	0.5419	0	0	0
AS01G01034	turquoise	5251.53	2247.07	3004.45	-757.379	10.4347	10.6867	12.8851	11.5454	12.2017	10.8065	10.7937	10.2737	9.9867	4.3504	3.679	3.7237	16.9029	16.9352	16.7835	4.3403	4.4112	3.7605
AS01G01036	yellow	1893.6	973.26	920.339	52.9216	1.7911	2.3251	2.7282	38.93	43.4928	41.1859	38.7793	34.8138	38.8642	11.1693	10.8598	11.2177	1.7241	1.3725	1.1402	13.7135	11.5045	11.8583
AS01G01038	blue	2503.58	1247.52	1256.06	-8.5351	46.656	46.3425	40.0373	48.5095	54.5187	62.1164	57.0564	51.4195	56.6416	30.6388	33.6188	33.1083	52.6611	49.3236	49.4139	35.5954	34.4336	31.3405
AS01G01039	turquoise	7026.65	4715.9	2310.76	2405.14	3.3579	3.4148	3.8433	1.8482	1.3218	1.2944	1.3859	1.3912	1.6923	0.5405	0.347	0.4415	3.6352	3.957	3.5656	0.3671	0.5198	0.5911
AS01G01040	brown	6886.18	2704.82	4181.36	-1476.55	2.6099	2.501	2.5218	4.0444	3.513	3.9496	4.5419	5.1696	4.2904	10.5014	11.3998	10.5526	2.3634	2.224	2.548	10.4232	10.2435	10.7892
AS01G01042	turquoise	7330.76	3558.23	3772.53	-214.297	27.3399	26.8402	25.6126	21.6736	21.3688	19.2036	18.5502	20.3291	20.8582	11.6866	9.8082	10.5928	27.119	28.4762	26.3002	10.4714	11.1672	9.6939
AS01G01043	turquoise	2182.79	1308.19	874.599	433.594	1.6649	1.5769	0.902	1.0781	1.2286	0.9222	0	0	0.1924	0	0.1025	0	1.9774	0.9102	2.4958	0.1017	0.5009	0.6289
AS01G01046	turquoise	4845.07	3444.56	1400.51	2044.05	1033.3	1052.02	937.84	300.985	309.104	305.24	269.447	261.684	267.49	77.6211	77.4302	75.825	565.15	559.641	569.499	88.0152	91.2978	90.488
AS01G01047	yellow	1881.18	1136.71	744.466	392.244	4.2838	3.9812	3.972	45.7013	48.1641	47.6794	15.1082	18.3127	13.1299	1.7444	2.7996	1.7783	6.5304	6.4857	6.5399	2.8664	2.7057	2.8924
AS01G01049	red	32.4526	2.86464	29.588	-26.7233	3.6481	2.9271	2.6397	2.8801	2.5959	2.3904	1.6081	2.5195	1.8819	2.4522	1.9291	3.2611	2.3436	2.7397	1.7738	2.6023	2.9778	3.2733
AS01G01050	yellow	1433.6	941.492	492.108	449.384	16.8486	16.2328	16.1351	50.8784	51.6201	51.4412	24.9651	25.6773	24.9115	22.0296	24.5819	20.5454	19.9136	20.9833	20.8996	21.9205	22.7914	22.9589
AS01G01051	turquoise	6431.21	4311.48	2119.73	2191.74	53.4303	51.1166	61.3019	33.5083	31.7752	25.3077	35.2192	40.3052	35.8649	21.0817	19.7526	20.7545	63.7159	59.964	60.8205	18.5622	18.6855	19.533
AS01G01052	blue	4772.38	1623.79	3148.6	-1524.81	143.399	143.992	123.001	154.252	152.309	150.631	150.368	142.358	149.174	86.9618	85.676	84.5997	158.274	162.35	164.961	80.489	81.7176	88.0072
AS01G01054	turquoise	4330.16	3070.41	1259.75	1810.66	64.8485	69.3091	69.6709	28.5005	26.2385	23.6339	47.8751	56.1605	53.0973	27.7432	26.1518	26.7434	69.4379	62.9221	64.0266	26.0128	23.2496	24.5131
AS01G01055	blue	5129.53	1377.45	3752.08	-2374.63	102.418	103.103	106.027	102.379	95.8348	102.027	110.624	103.628	106.872	63.9664	58.739	58.4309	111.792	113.282	113.524	69.1812	69.418	72.0748
AS01G01056	grey	2.88014	0.446316	2.43383	-1.98751	2.7494	1.9593	2.8136	2.289	2.5863	2.6833	1.7225	2.3696	2.791	3.1881	2.4191	2.5504	2.8922	2.4596	2.0063	2.3515	2.1743	1.904
AS01G01057	brown	2703.92	482.792	2221.13	-1738.34	13.0393	12.133	14.2492	21.0982	20.9612	20.4646	14.6249	15.3268	16.6674	20.231	18.9354	20.9507	14.8503	15.6394	15.7089	21.8102	20.8452	22.6159
AS01G01058	yellow	2096.77	911.326	1185.45	-274.122	201.866	217.955	179.705	356.73	412.335	451.816	246.811	245.555	248.921	150.296	153.774	150.069	234.107	230.458	217.937	166.961	162.52	151.068
AS01G01060	blue	645.972	313.748	332.224	-18.4766	1.2284	1.4984	1.5999	1.5059	1.9128	1.7234	2.1574	2.6372	3.8112	0.765	0.5262	0.4516	1.0992	0.7076	0.6588	0.4639	0.8567	0.5976
AS01G01062	brown	7416.25	2081.24	5335.01	-3253.76	2.1084	1.997	2.2423	9.9665	9.8938	10.1217	15.6356	15.3977	12.3836	24.4361	23.6772	21.4012	0.793	0.8732	0.7414	21.8967	24.3582	22.8745
AS01G01064	brown	2307.11	615.012	1692.1	-1077.09	8.0651	8.3619	10.4226	8.9692	7.6501	8.0066	11.737	11.9857	13.0033	11.8795	12.3353	11.7087	8.0308	7.6281	7.7943	11.7208	11.0939	13.2273
AS01G01067	brown	6441.21	2634.78	3806.43	-1171.65	24.1643	23.0037	20.6291	47.8811	46.7602	47.8384	58.2763	56.866	59.5806	199.139	192.421	189.406	33.8312	36.0506	35.8924	172.766	169.775	177.425
AS01G01068	brown	6688.11	2716.09	3972.02	-1255.93	0.3423	0.3675	0.8758	243.433	295.488	315.725	474.613	465.801	496.565	2222.56	2295.69	2372.78	0	0.1446	1.2924	2392.27	2265.92	2172.72
AS01G01069	turquoise	5338.12	4059.2	1278.92	2780.27	4.687	4.4722	4.6633	0	0.0419	0.0454	0.1578	0.039	0	0.1274	0.0909	0.1652	3.724	4.4733	4.342	0	0.0444	0
AS01G01071	turquoise	3683.43	2716.93	966.493	1750.44	14.6127	13.4924	13.7502	9.588	9.2814	9.0051	11.8967	11.4938	11.169	11.0282	11.0212	9.9185	15.2519	16.4266	15.7405	8.767	8.4239	8.3497
AS01G01074	turquoise	5983.68	4467.71	1515.96	2951.75	23.701	23.1208	23.8123	3.5997	3.1556	3.3932	3.2678	3.3066	1.9641	1.0579	1.0753	1.2087	25.7001	24.9567	24.7428	1.0946	1.0229	0.7809
AS01G01077	turquoise	510.087	226.1	283.987	-57.8871	2.0793	1.6311	2.3734	2.333	1.4277	1.6735	1.745	1.1512	2.3171	1.2914	1.5072	1.6362	2.0991	1.6892	1.9249	1.5366	1.2271	0.9843
AS01G01078	brown	6783.29	2504.55	4278.74	-1774.2	0	0	0.0353	5.3879	5.8541	7.3571	19.7423	17.7683	18.8216	37.3742	38.1104	37.7529	0.0348	0	0	47.1445	43.6496	45.6318
AS01G01080	brown	670.778	216.015	454.764	-238.749	2.9931	3.69	4.3064	4.143	4.404	4.0618	2.2093	3.0926	3.4343	3.5961	3.0718	4.3992	2.2737	2.2284	1.874	5.8476	5.4261	6.4066
AS01G01106	turquoise	2785.89	2188.5	597.386	1591.12	2.2384	2.694	1.8048	0	0.1309	0.4258	0.37	0.122	0.1332	0.1328	0.2841	0.1291	1.9858	0.9742	0.7683	0.2113	0.1388	0.363
AS01G01107	black	1563.09	152.907	1410.19	-1257.28	13.2309	14.1338	15.8514	46.2515	40.1278	39.6368	45.99	51.3454	48.9414	30.1757	30.5746	30.745	21.4261	22.2626	21.106	27.4821	28.7562	29.4178
AS01G01109	brown	6266.02	2615.15	3650.87	-1035.72	0.1082	0.5805	0.5534	7.5006	6.8362	7.2989	16.7651	19.1683	17.0749	122.062	121.678	125.228	0.2184	0.2741	0.0766	104.882	108.392	108.198
AS01G01111	brown	278.96	115.571	163.389	-47.8181	1.3046	1.1849	1.8485	1.657	2.5178	1.155	1.0948	1.3994	1.1827	1.5222	1.8387	1.9099	1.1144	1.9501	1.1366	3.0745	2.3097	2.148
AS01G01112	turquoise	6199.46	3553.29	2646.17	907.116	56.0119	52.1536	52.297	39.4203	40.7514	36.8753	44.9159	44.786	45.6155	26.4219	26.8853	29.8847	55.4017	56.0973	51.8579	32.223	31.9956	27.7504
AS01G01113	turquoise	791.624	378.284	413.34	-35.0564	14.0405	13.7749	15.6781	13.1653	11.5641	10.5111	12.6889	13.7721	12.3213	14.8405	14.9639	15.034	18.8949	17.2382	18.2304	13.6627	13.6283	14.0795
AS01G01114	turquoise	4289.12	2304.26	1984.86	319.403	12.7259	13.5596	12.7349	13.5437	13.4135	11.6937	8.9656	8.7028	8.3476	7.3528	7.326	8.3564	16.2603	16.8222	18.9702	6.974	7.3014	6.9355
AS01G01115	brown	5253.6	1226.12	4027.48	-2801.36	11.6224	12.9121	10.979	16.4624	17.1764	17.8581	18.1036	19.7423	17.082	18.6914	19.3173	20.0316	13.1279	11.3303	11.7371	24.3097	22.863	24.0946
AS01G01118	green	3357.46	589.453	2768	-2178.55	10.8701	10.3983	8.5511	284.661	349.514	354.587	289.757	287.658	297.396	202.696	208.66	217.859	8.0622	11.0583	11.7256	227.473	241.825	234.73
AS01G01119	yellow	1654.55	831.377	823.169	8.20831	9.295	8.2512	8.1325	99.8477	94.7411	90.6957	113.728	116.923	111.427	3.1941	4.0365	3.6461	10.4341	10.3511	11.6976	3.8319	4.2581	3.9235
AS01G01120	blue	2006.39	1064.45	941.939	122.512	4.6178	4.6534	5.1596	8.2475	9.1397	8.7757	7.2399	5.8077	5.3682	3.1818	4.5883	3.363	7.0402	7.0864	6.1376	3.7681	3.7596	3.8327
AS01G01121	turquoise	6141.59	2608.23	3533.36	-925.125	34.6121	30.0246	31.8014	27.551	27.4085	25.8475	28.9397	27.9813	29.4061	15.3773	15.9717	18.8066	35.5141	30.8858	32.287	17.2443	15.9076	15.8055
AS01G01123	turquoise	5517.41	3889.08	1628.33	2260.75	22.5724	18.8096	21.9956	17.1514	13.9664	12.298	13.6682	14.5996	13.5783	12.3473	11.0112	10.9933	24.6318	24.1276	25.2975	11.4599	11.3463	11.9019
AS01G01124	brown	6358.27	2647.08	3711.18	-1064.1	0.1445	0.3101	0.0986	4.2406	3.2992	4.6352	9.5437	10.2237	8.9854	57.6788	58.3332	64.6554	0.1458	0.0814	0.2272	56.0101	55.4134	54.3177
AS01G01125	blue	1099.43	467.272	632.158	-164.886	93.9383	94.2801	101.035	284.358	286.596	279.559	382.452	383.948	383.781	122.857	118.419	123.657	214.494	212	216.808	84.6055	84.3516	83.9526
AS01G01127	blue	4506.08	1096.38	3409.7	-2313.32	1.9602	1.4228	1.6621	2.5278	1.9817	1.9728	0.7638	1.2597	0.9718	0.0183	0.1564	0.0888	2.9212	2.8549	3.2246	0.0582	0.0191	0.04
AS01G01128	turquoise	1332.94	866.703	466.242	400.46	6.8715	5.6443	5.8702	2.1706	1.1244	1.813	2.8792	2.6878	2.3474	2.6021	2.5025	2.1323	4.1018	4.3164	4.7656	4.0647	3.8507	4.8282
AS01G01129	yellow	1252.45	610.527	641.925	-31.3985	13.1064	13.9001	11.8031	24.989	26.7121	29.4561	27.8353	28.5348	27.7007	9.3375	9.3316	11.0753	4.234	7.1313	5.2947	16.2252	18.6087	15.7103
AS01G01131	turquoise	2581.79	1921.89	659.907	1261.98	38.7711	38.3768	38.381	13.9408	17.9551	19.8755	22.1414	22.9616	24.301	25.7398	21.3175	25.5855	30.5845	30.782	32.4572	23.7751	20.2286	23.0409
AS01G01140	brown	5958.38	2370.11	3588.27	-1218.16	0.0481	0.1808	0.1724	1.51	0.9522	0.9317	2.1442	1.7321	1.8908	4.8516	6.3498	5.3818	0.2672	0.061	0.0454	6.9982	7.336	8.0102
AS01G01142	turquoise	5376.97	2576.42	2800.55	-224.126	36.5506	36.367	34.3932	33.3308	28.5087	33.017	31.083	31.2109	32.9311	24.364	23.2295	21.5913	35.2961	36.8349	36.7281	27.545	26.2987	26.8107
AS01G01143	yellow	1691.83	1008.04	683.788	324.257	18.6622	22.1256	17.8155	36.1049	36.7574	38.3968	23.741	26.9384	24.8256	19.2173	15.3842	15.3073	21.0191	19.9447	20.9009	22.7084	20.0872	21.0164
AS01G01144	turquoise	2585.78	1622.17	963.615	658.551	7.3707	8.3157	10.0444	8.4864	7.385	7.4563	8.3936	8.5934	7.6268	6.1091	6.3393	7.2646	10.3831	10.5803	9.8143	6.7566	6.3857	7.4055
AS01G01145	turquoise	2314.57	1642.09	672.487	969.598	6.8678	5.3698	7.8091	4.0134	1.8819	1.863	3.9313	7.3991	6.9948	2.1573	3.4622	3.4694	8.2171	7.8799	8.3229	2.9058	1.7346	2.813
AS01G01146	yellow	1631.68	882.48	749.199	133.281	14.0724	15.2741	14.9785	22.3916	22.0183	21.7089	15.5866	17.1154	16.7143	13.0662	13.1264	12.4072	15.4088	13.346	16.0337	14.1267	14.4271	15.4299
AS01G01147	turquoise	4353.51	3372.69	980.814	2391.88	3.9581	3.3568	4.3274	1.456	1.3903	1.1318	1.7702	2.2958	1.7288	1.5446	1.7453	1.6611	3.4846	3.5145	3.3322	1.6852	1.4737	1.9155
AS01G01148	turquoise	2285.59	1813.31	472.285	1341.02	5.5471	5.25	6.9118	2.2375	1.6958	2.3482	3.0413	3.2	3.0775	2.217	2.505	2.3774	3.2275	3.041	3.657	2.001	1.7543	1.6541
AS01G01149	turquoise	6570.24	4513.55	2056.69	2456.86	83.8806	75.3028	86.0638	40.0005	34.8079	33.4002	39.0346	42.5546	37.9267	12.2965	12.9022	13.5036	75.3739	73.9234	75.2569	26.5274	24.2919	27.3887
AS01G01152	blue	1374.87	679.971	694.901	-14.9301	14.9842	16.769	18.2706	25.2688	26.3559	26.408	14.8307	13.9586	17.6387	13.2079	14.1313	15.6243	17.058	18.0921	18.9577	13.4097	12.8818	14.2169
AS01G01153	turquoise	3538.55	2546.76	991.799	1554.96	7.1916	6.7548	7.9549	5.1226	4.9498	5.0349	4.9038	5.9467	6.336	3.3637	5.0384	5.6359	7.3669	7.6845	6.9377	4.064	4.3274	5.3198
AS01G01157	turquoise	3228.58	2198.45	1030.13	1168.31	1.6487	1.7178	1.9602	1.5214	1.3571	1.167	1.3667	0.6326	0.7144	0.9254	0.9393	0.946	2.5456	1.8642	2.2199	0.8058	0.8433	1.1158
AS01G01158	blue	839.273	265.419	573.855	-308.436	0.2733	0.0978	0.373	2.8084	2.374	1.8113	3.8105	6.0659	3.4899	0.0892	0.0954	0	0.2759	0.5389	0.344	0	0.1864	0.0975
AS01G01161	turquoise	5280.61	3974.73	1305.88	2668.85	9.6461	8.6079	9.9607	0.7996	0.4766	1.1552	1.1094	0.8364	1.227	0.5118	0.4867	0.5253	11.6445	11.3165	13.5472	0.0603	0	0.0622
AS01G01164	brown	5972.29	1704.58	4267.72	-2563.14	72.8982	88.9366	65.4135	145.564	155.574	167.148	300.328	260.489	282.354	384.3	410.962	411.766	78.9123	80.7195	74.0564	329.186	320.738	295.573
AS01G01165	turquoise	4228.38	3034.29	1194.09	1840.2	30.8133	30.462	32.0672	22.4856	17.9609	19.162	26.5457	25.9328	24.8689	18.263	16.4176	17.0258	38.9335	44.0055	41.6552	16.9555	17.1324	18.7494
AS01G01166	turquoise	6286.81	4636.71	1650.1	2986.61	115.854	129.855	130.696	27.8935	26.4433	25.1879	26.1136	24.4545	23.832	9.0196	9.2757	8.5612	131.928	131.171	130.645	8.7719	9.3435	8.8923
AS01G01167	turquoise	170.618	66.5417	104.076	-37.5346	4.062	4.2851	5.3036	2.814	3.0413	3.0044	4.2979	4.8515	4.3677	3.2555	4.0331	4.1653	3.4644	3.8165	4.0653	3.7458	4.1909	3.5603
AS01G01169	brown	1139.28	391.532	747.751	-356.219	14.4624	13.0153	13.4195	17.0084	16.3221	14.8935	18.1593	18.414	16.6116	20.8673	21.2914	20.8157	20.6052	20.7292	19.4804	21.1386	22.6672	21.8649
AS01G01171	brown	6845.03	2738.75	4106.27	-1367.52	19.6793	19.5788	19.2222	41.636	40.5134	37.8329	73.6902	77.2955	79.1641	232.701	232.25	233.189	18.1869	19.2763	18.1518	214.915	216.066	219.006
AS01G01174	blue	2339.21	969.883	1369.32	-399.44	40.1499	49.5254	31.8973	63.9707	82.0781	83.0967	12.6479	8.0797	8.6474	1.3787	3.1345	3.5191	71.8204	69.9274	64.3238	6.5839	8.8265	9.0463
AS01G01175	blue	3352.61	1625.88	1726.73	-100.853	17.9667	17.7818	18.7174	22.0328	23.857	23.2726	17.2166	16.3254	17.716	11.4639	8.6534	11.25	17.7024	17.3657	15.805	10.3	9.9244	11.3065
AS01G01176	blue	1718	789.204	928.792	-139.588	8.0706	10.4959	5.8767	10.2511	15.8759	18.8372	1.8344	1.8152	1.8291	0.4557	0.975	1.1815	8.4608	13.8997	11.7193	0.9671	1.9051	2.1594
AS01G01178	blue	2142.13	904.464	1237.67	-333.206	134.363	157.828	123.744	197.784	251.223	264.745	53.9076	52.7846	60.5998	41.2193	36.6152	44.0748	215.506	222.054	214.253	60.2079	60.5736	57.3042
AS01G01179	brown	3395.47	1418.89	1976.57	-557.68	0.2482	0.1598	0.4571	0	0	0	0.1354	0.0447	0	1.3114	0.9354	0.8501	0.1503	0.0419	0.1405	0.8763	1.3708	1.5404
AS01G01180	turquoise	5287.73	3989.97	1297.76	2692.21	15.9799	14.8406	13.7808	0.3953	0.1733	0.9393	0.8162	0.4846	0.1763	0.1757	0.564	0	17.9446	18.2039	14.9134	0	0	0.1922
AS01G01181	turquoise	5202.96	3893.91	1309.06	2584.85	9.7885	14.5747	9.3709	0.6952	1.8283	0.3304	2.0095	0.8522	0.9303	0.309	0	0	13.0694	12.5387	11.3253	0	0.323	0
AS01G01182	turquoise	4908.19	3496.61	1411.58	2085.03	114.293	119.228	112.278	33.9741	44.8374	39.0337	45.9427	40.5804	38.3048	6.9699	6.9245	11.2958	71.3858	78.3694	74.4257	30.2913	31.3965	23.4116
AS01G01188	turquoise	4779.72	3680.08	1099.65	2580.43	83.9392	88.9333	78.7606	5.0401	7.995	5.4749	3.7662	3.1383	6.4238	1.9203	2.2828	2.4897	61.4079	48.8146	57.2083	6.1136	6.4676	4.2001
AS01G01189	turquoise	404.636	188.139	216.496	-28.3571	1.4923	0.5825	0.833	0.2987	0.9164	1.1355	0.4933	0.122	0.3997	0	0	0	1.5065	0.2292	0.6402	0.4227	0.6938	0.4356
AS01G01191	blue	592.164	312.154	280.01	32.1444	99.9079	113.465	104.87	128.715	150.847	154.575	114.707	107.503	109.433	104.592	112.211	112.454	133.813	139.817	123.656	116.482	108.126	100.331
AS01G01192	yellow	770.956	300.832	470.124	-169.292	1.8109	2.1273	2.2728	2.7833	3.0005	2.8242	3.0132	2.5821	2.7517	2.675	2.2538	2.341	2.0351	1.7321	1.677	2.5549	1.7825	2.0478
AS01G01193	turquoise	3014.67	2299.23	715.442	1583.79	1.1425	0.9476	0.744	0	0	0	0	0	0	0.0508	0	0.4448	1.9921	1.6673	1.9116	0.1618	0	0.0556
AS01G01194	turquoise	4781.67	2048.23	2733.44	-685.217	6.8037	6.361	4.4172	4.4294	4.4477	3.8273	6.7843	6.6475	4.814	0.0716	0.1532	0.2089	8.7149	8.4681	7.4576	0.4559	0.0748	0.2349
AS01G01195	turquoise	2657.49	1975.79	681.704	1294.08	0.8293	1.8546	1.4852	0.7608	0.6002	0.5062	0.1257	0.0622	0.543	0	0	0.1315	3.9768	3.5034	3.131	0	0.3535	0.3698
AS01G01197	blue	3831.36	838.39	2992.97	-2154.58	9.0712	9.6948	9.4453	6.8461	5.925	6.6314	11.5244	10.6555	11.2822	2.0546	2.613	1.9602	11.7169	11.6468	10.3192	2.1392	2.1881	1.9501
AS01G01200	blue	2830.2	1454.48	1375.72	78.7515	40.6571	45.5301	41.7569	56.1268	63.6233	57.0261	49.8179	46.529	50.7222	28.6044	28.84	30.4638	45.7773	41.716	42.5235	33.6275	30.1989	30.0278
AS01G01201	turquoise	5651.96	3468.92	2183.04	1285.88	43.4488	44.3335	46.6624	31.098	26.121	24.7813	26.0253	30.6816	27.8502	19.1314	14.0583	18.2966	34.9165	35.0305	34.2171	18.3508	17.8548	16.0367
AS01G01202	turquoise	4516.72	2427.66	2089.06	338.596	4.3398	5.8764	5.8345	4.3089	3.9416	4.2736	0.3868	0.4338	0.3621	0.0555	0.2673	0.054	5.956	5.9912	4.819	0.6481	0.6964	0.5464
AS01G01203	blue	489.945	245.278	244.667	0.610771	12.6841	10.3908	11.3408	13.8159	13.3998	15.0874	14.0203	14.2941	13.8342	12.0863	11.044	12.8326	13.344	14.27	12.9802	10.3998	9.219	12.2175
AS01G01204	yellow	1569.69	968.45	601.239	367.211	8.814	9.1251	10.9887	23.7887	22.7534	22.236	14.5623	15.0943	16.6537	9.7202	11.243	11.8361	7.2267	7.3334	6.6723	11.4771	12.6316	10.8696
AS01G01206	turquoise	5064.54	2987.93	2076.6	911.329	10.6925	9.8755	11.9562	7.3371	6.5312	6.1929	9.2766	9.4227	9.1492	5.5782	5.6583	4.9834	10.5215	10.2406	10.7359	4.4766	4.4487	4.6132
AS01G01207	turquoise	2288.57	1356.57	932.003	424.564	7.7903	10.4163	8.6716	4.9649	6.5945	8.008	3.3549	3.9346	4.9665	2.8088	4.0068	2.341	6.7607	8.0831	6.321	4.9679	4.0543	5.2658
AS01G01208	turquoise	5908.05	4349.76	1558.28	2791.48	4.4668	4.8188	4.4341	1.9177	1.638	2.3135	2.4569	2.6121	2.369	1.4863	1.7071	1.6153	4.4192	4.5288	4.7642	1.2757	1.7363	2.0318
AS01G01211	turquoise	3557.51	2480.47	1077.04	1403.43	11.9305	11.1038	12.9051	5.9876	6.1549	5.8773	8.8599	9.1459	9.3961	1.9644	2.4238	1.864	26.9645	25.1384	25.3331	1.5971	1.6559	1.6805
AS01G01212	blue	2681.05	1056.85	1624.2	-567.352	69.558	65.5928	51.1798	101.384	109.267	103.18	25.776	28.8335	36.4921	13.2696	11.2472	12.9033	92.442	103.85	104.879	23.958	23.5974	26.9506
AS01G01214	turquoise	3611.7	2753.46	858.233	1895.23	1.5698	1.6851	1.8073	0	0	0	0	0	0	0	0	0	3.6317	1.8236	2.6546	0	0	0
AS01G01219	brown	1646.63	499.001	1147.63	-648.627	1.6279	1.3106	2.4989	1.792	1.5709	5.9615	4.8101	2.9291	3.1976	7.9656	8.0963	4.2601	0.4109	0.6877	0.3841	3.804	3.3305	10.018
AS01G01220	turquoise	6220.88	3961.58	2259.3	1702.28	8.5022	7.1439	6.1506	3.066	2.4897	3.4357	2.9587	1.9518	2.2459	0.4304	0.2456	0.3627	5.4459	5.4495	6.3093	0.3958	0.8397	0.4079
AS01G01221	turquoise	1274.81	884.805	390.009	494.796	3.5783	3.521	4.0815	3.4877	3.2373	1.95	3.016	2.8839	2.9652	3.0641	2.5368	1.5607	4.8918	3.5901	3.4126	2.6711	2.8978	2.7526
AS01G01222	turquoise	6113.78	3259.18	2854.6	404.578	8.3134	8.78	9.1937	6.0887	6.6962	6.3133	2.3772	2.1111	1.6461	0.5577	0.2457	0.4466	8.6633	8.3833	10.4728	0.3133	0.5144	0.6099
AS01G01224	brown	3201.13	992.156	2208.97	-1216.81	2.798	3.2765	3.6443	5.6001	3.6819	2.6614	11.794	8.0093	10.742	12.6951	13.849	13.5549	4.1085	4.513	2.6409	12.4159	8.5863	8.1668
AS01G01225	turquoise	4939.89	3504.85	1435.05	2069.8	1.8077	1.4207	1.7509	0.4975	0.8722	0.6755	0.5576	0.2614	0.3487	0.1895	0	0.3072	2.216	2.5092	2.7727	0.1341	0.1321	0.2418
AS01G01228	green	957.268	217.297	739.971	-522.673	41.9677	43.491	45.4407	50.066	50.7594	49.5467	56.722	54.7383	52.4418	46.4336	43.5985	47.4249	44.3533	42.6604	42.9718	54.5794	54.1413	56.8462
AS01G01229	blue	2456.4	1198.96	1257.44	-58.4837	13.8777	15.08	14.2601	14.5882	16.7401	20.8878	19.2875	16.9368	20.5003	7.9594	6.7888	9.5799	15.3879	14.4642	15.1386	6.9701	8.3197	7.7915
AS01G01230	turquoise	2842.93	2207.74	635.185	1572.56	327.612	310.449	348.187	123.998	128.465	111.453	165.693	175.419	172.601	84.4688	81.4262	82.5568	189.745	187.706	189.816	133.102	136.542	135.128
AS01G01233	yellow	1159.58	505.836	653.745	-147.909	7.751	6.811	6.0874	9.1278	10.1586	11.1275	9.2757	6.8111	8.9225	5.2921	5.5488	5.6949	7.1697	8.3154	7.0437	6.8892	7.5968	6.9836
AS01G01234	turquoise	7184.65	3965.21	3219.44	745.776	115.65	136.957	121.545	71.9057	70.4307	72.3897	69.6849	65.783	69.2817	21.3079	18.3233	19.3642	107.37	107.396	105.444	23.7399	24.5621	23.0123
AS01G01236	yellow	2087.7	1009.71	1077.99	-68.2831	134.912	163.945	132.637	253.077	295.229	325.899	200.834	181.257	186.167	116.691	109.375	109.5	160.019	152.149	155.968	130.892	115.39	111.927
AS01G01237	green	2851.27	508.053	2343.22	-1835.17	5.0114	6.4356	6.6038	13.0233	12.7635	13.4557	12.8154	12.7226	14.7878	11.2865	11.9557	10.0168	4.9205	4.5627	6.134	10.4567	10.1355	12.5635
AS01G01240	turquoise	4556.43	3429.57	1126.86	2302.72	21.1915	21.3762	21.5271	7.6159	7.9394	7.6952	15.3565	13.5137	12.9161	10.0338	9.6911	9.1933	19.6629	19.4842	19.4725	8.5121	7.4595	8.4049
AS01G01241	blue	1806.53	879.592	926.935	-47.3436	50.6617	45.9462	52.7071	51.2895	46.9929	41.4075	79.8707	72.9122	79.8026	8.4462	9.3306	9.6821	36.1268	39.3057	42.1221	11.8056	8.5415	10.5887
AS01G01242	brown	1688.15	494.702	1193.45	-698.749	2.3759	3.1348	3.4445	2.9968	3.2958	3.1074	2.8351	2.939	3.7432	3.6329	3.6278	3.3914	2.2986	2.1746	2.1958	4.9863	3.6455	3.9731
AS01G01244	turquoise	6363.04	4335.23	2027.81	2307.42	12.5358	11.4102	12.3926	7.6774	7.8122	7.2503	5.6475	7.1823	7.224	4.5428	3.9447	4.8015	13.3343	14.0207	14.2027	4.821	5.6201	5.6161
AS01G01245	blue	6617.18	1103.4	5513.78	-4410.37	8.0899	7.4839	8.5909	6.6679	6.061	6.6355	4.0471	3.9316	3.9527	2.1881	1.6813	1.8956	7.0794	7.522	8.4032	1.731	1.8921	1.8056
AS01G01248	blue	4412.13	1641.49	2770.63	-1129.14	10.0125	9.3509	7.2871	10.1863	12.2433	11.9132	6.3753	6.1461	6.39	2.4054	2.6114	2.5454	9.451	9.9558	10.7128	3.2659	2.8101	2.5532
AS01G01249	turquoise	5774.12	2085.09	3689.03	-1603.94	2.4833	1.8881	1.8001	2.278	1.6974	1.2991	1.317	1.5825	1.6259	0	0	0	1.7757	2.2729	2.5392	0	0	0
AS01G01251	blue	6091.14	1848.43	4242.71	-2394.28	353.199	353.861	318.536	350.052	374.815	392.312	313.639	311.233	315.83	4.0966	2.5046	3.201	403.802	396.306	415.992	4.4251	5.5055	6.9601
AS01G01252	turquoise	3941.06	2158.32	1782.74	375.583	5.9087	5.7494	5.1332	4.5858	4.1636	5.1815	4.7536	4.8377	3.5904	3.224	3.4716	3.2563	5.2139	5.6925	5.3964	3.2669	4.37	3.7988
AS01G01263	yellow	1180.24	796.622	383.621	413.001	35.9013	31.0486	42.0949	68.3216	68.5886	63.1129	42.8152	46.8135	42.968	38.8321	42.4601	38.0368	36.9768	28.6133	29.9075	39.7007	32.5612	35.3119
AS01G01264	turquoise	5545.16	3249.35	2295.81	953.54	14.5536	14.9024	14.4776	8.458	8.5129	7.2947	10.6814	10.5697	11.4188	4.973	4.4693	5.1065	12.3735	11.3688	12.5856	5.2775	5.3852	5.395
AS01G01265	yellow	1676.19	885.769	790.416	95.3528	9.5049	9.9393	10.0789	55.7229	48.2792	54.5307	54.7296	62.8632	58.5429	8.6768	8.2034	8.5308	9.769	9.2757	10.6405	9.5398	9.0947	11.3029
AS01G01266	turquoise	7540.19	4216.43	3323.76	892.677	108.329	101.491	103.579	76.1167	74.99	69.0935	59.2465	61.8275	55.4091	33.9883	33.1916	34.1785	103.987	106.487	104.512	28.7354	31.6993	31.7555
AS01G01267	green	2273.62	375.936	1897.68	-1521.75	17.6066	19.3214	15.7657	33.3124	43.9932	44.9854	29.3704	31.9625	27.8677	28.8453	31.0265	30.2929	18.3297	16.6022	16.6925	35.1015	29.749	29.7792
AS01G01268	blue	2552.82	1275.16	1277.66	-2.501	298.307	296.099	300.197	606.3	616.571	646.467	567.986	555.624	562.302	157.554	159.497	159.543	377.225	384.123	377.881	146.946	142.864	144.301
AS01G01271	green	1904.1	353.637	1550.47	-1196.83	6.7276	9.6289	6.8848	14.8118	15.8697	17.2067	15.2912	16.14	13.9488	13.1676	12.9141	9.6031	7.169	6.9472	4.9388	10.4805	12.2343	12.8003
AS01G01281	green	3389.18	510.627	2878.55	-2367.93	52.5323	62.5982	41.9227	153.591	180.219	195.654	141.09	139.832	131.586	134.419	139.023	126.351	75.6565	64.7435	64.3675	137.896	154.308	148.809
AS01G01283	turquoise	6685.56	4508.63	2176.93	2331.71	24.2439	24.1225	25.6429	16.4587	14.9166	11.274	15.697	16.0209	14.5952	10.5978	8.8968	9.1698	23.179	24.3174	23.5314	10.3456	10.9111	10.4484
AS01G01284	blue	48.2041	18.5232	29.6809	-11.1578	6.1047	1.3106	4.9978	18.8164	15.3167	7.6648	7.7702	2.1968	14.3893	5.9742	6.3918	5.8093	17.2558	8.2524	14.9812	8.876	12.4892	6.5335
AS01G01285	yellow	1975.86	1217.24	758.62	458.62	11.6789	12.3853	11.5372	35.6412	32.4338	34.6501	27.4659	28.2405	27.4384	13.36	13.0214	13.075	11.1677	11.7724	11.6551	13.0988	13.0278	14.8747
AS01G01286	brown	4855.9	2020.67	2835.23	-814.56	11.8337	11.2056	11.9371	16.6091	12.8878	13.7082	14.7164	14.3724	16.9351	24.0713	22.7894	22.7231	15.3169	15.2829	14.5601	24.5359	27.5387	25.6012
AS01G01287	green	2003.66	251.587	1752.08	-1500.49	2.2615	2.0278	2.3688	4.0711	3.6202	3.786	3.4349	4.6915	3.1879	4.0358	4.5966	4.1776	2.6322	1.9782	1.7579	3.0672	3.0482	3.5594
AS01G01288	turquoise	7551.78	4221.86	3329.92	891.941	137.82	137.507	147.744	74.9039	75.4507	71.5479	79.1917	81.0632	77.4531	1.6544	2.2568	2.9359	158.631	154.114	149.79	3.6431	3.5882	3.6185
AS01G01289	turquoise	1478.64	943.705	534.939	408.766	4.2685	4.5165	4.2122	3.5577	3.3542	3.9238	4.158	3.7579	4.282	3.1628	3.1285	3.5107	6.0021	4.1989	4.0289	3.1982	3.5867	3.0673
AS01G01290	blue	512.776	219.914	292.862	-72.948	13.1136	15.4942	15.4314	14.3343	14.2551	14.492	14.3794	16.1079	15.8954	13.5245	11.0294	11.8653	14.6646	13.83	14.1167	13.6192	13.1943	13.969
AS01G01291	turquoise	6316.18	3915.05	2401.12	1513.93	32.1306	33.4965	32.8492	19.8784	18.7279	17.3837	24.5048	24.6579	25.0539	11.7453	14.0285	12.2721	37.1405	35.1397	37.346	9.6784	8.4254	10.511
AS01G01292	black	1487.38	178.443	1308.94	-1130.5	14.5299	12.5505	13.38	24.5931	25.0233	23.0198	28.2064	27.846	28.8024	18.3973	16.8643	19.2975	13.9581	13.7313	12.8901	16.7528	20.1234	18.5101
AS01G01293	blue	5074.52	1426.47	3648.06	-2221.59	15.2625	16.3336	18.3726	17.7206	14.2211	15.6618	16.7441	18.5028	15.4909	6.4164	6.865	7.8727	17.4685	17.7422	17.6898	5.7012	5.1567	6.14
AS01G01294	black	556.307	159.415	396.892	-237.477	2.0031	2.4574	2.0499	3.4651	4.5564	4.6408	8.1951	9.1392	13.3494	1.8203	1.7977	2.9954	1.1555	0.9671	0.5402	2.3775	1.6099	2.7563
AS01G01297	blue	1991.71	992.567	999.145	-6.57789	77.6295	86.4113	63.2189	126.83	164.334	169.312	39.1408	31.8459	34.094	14.0438	17.7445	12.3555	109.137	124.248	115.068	33.3561	32.5745	30.8633
AS01G01298	brown	6008.98	2548.41	3460.57	-912.164	0.9378	0.977	0.9597	2.6719	4.1521	4.0402	5.4415	6.129	5.4989	58.3562	55.6205	57.8214	1.253	1.6312	1.6141	58.1774	60.236	56.6464
AS01G01299	green	2194.6	426.618	1767.99	-1341.37	1.243	1.2454	0.7632	5.3822	5.6778	5.9827	5.7259	4.4732	5.8599	3.1628	2.7765	2.6812	0.9202	0.9802	1.5643	4.6474	3.9841	4.3458
AS01G01301	turquoise	4625.85	3543.77	1082.07	2461.7	8.2103	7.481	9.5134	4.2826	4.2033	3.4462	4.394	5.2177	4.5826	4.1108	4.8355	4.6901	8.18	7.3703	8.7969	3.7677	3.8697	4.1253
AS01G01302	brown	6569.95	2320.3	4249.65	-1929.35	0.5027	0.4626	0.147	55.0262	63.6233	71.5381	38.7203	40.1246	39.9937	181.756	166.338	182.206	0.87	0.8495	0.8135	142.763	157.878	148.195
AS01G01304	turquoise	5598.51	4247.03	1351.48	2895.56	23.0352	22.1163	23.9915	12.2719	11.4525	9.1603	11.4619	12.1472	11.369	10.7764	10.0834	10.8862	21.3494	22.5689	20.6771	10.4866	9.4134	11.2439
AS01G01305	turquoise	2063.13	1359.51	703.626	655.883	12.2601	12.0452	11.1856	1.9672	3.1282	2.5656	2.6449	2.9538	3.8368	6.4261	7.3105	7.5538	19.6771	18.6452	17.299	6.4311	7.6097	8.0952
AS01G01306	turquoise	5748.44	3278.68	2469.77	808.909	9.4436	10.5064	10.2083	8.1583	8.6907	8.8339	8.5574	8.1584	8.2306	6.5794	7.0066	6.7846	11.4592	11.2021	10.3893	7.3396	6.4934	5.4216
AS01G01307	brown	2425.25	817.61	1607.64	-790.033	11.3201	9.1329	11.5846	7.461	8.6974	6.6388	4.2609	4.865	2.7617	23.7085	25.0641	20.6526	13.7571	11.8791	15.7888	21.5661	24.7818	21.9926
AS01G01308	green	4754.83	584.488	4170.34	-3585.86	15.7917	17.54	17.1707	34.0434	39.791	40.2746	34.1981	30.782	39.0966	38.3134	36.399	34.7512	16.9385	18.9942	19.6667	39.6347	36.5702	34.8582
AS01G01310	yellow	1384.31	669.869	714.439	-44.5702	2.1642	2.0444	2.3329	8.5449	9.8019	7.2763	11.3597	9.891	11.2227	2.8804	2.4171	2.5263	3.2335	2.9012	3.2956	2.2177	3.0108	2.378
AS01G01314	turquoise	3384.2	2190.83	1193.37	997.462	1.6036	1.6394	1.6801	0.7145	1.1053	1.3183	1.2149	0.7557	0.9375	0.9715	0.7596	0.7267	1.3491	2.1613	2.0902	0.7137	0.5858	0.2043
AS01G01315	yellow	1263.94	338.374	925.565	-587.191	6.5318	7.694	9.0801	16.4487	16.2042	17.6903	12.3498	11.3366	11.7514	10.6347	13.9504	11.4138	9.8326	9.6698	10.748	14.4677	11.4118	12.713
AS01G01316	brown	6384.59	1985.41	4399.19	-2413.78	42.2986	41.1665	40.7937	42.9566	51.4385	45.6196	57.3979	53.17	60.9729	66.5107	72.304	71.0302	38.2914	36.4474	35.801	65.567	67.0723	69.0061
AS01G01317	blue	560.019	269.857	290.162	-20.3053	9.6698	12.0837	12.1198	10.349	8.9308	8.2524	13.8531	12.5659	11.5594	7.2885	7.2611	6.9479	7.987	9.4078	8.3203	7.3544	8.168	7.997
AS01G01320	brown	6661.57	2679.7	3981.87	-1302.18	2.226	2.4438	1.6567	4.4554	4.9797	4.5523	7.1293	6.0534	7.7014	20.0019	20.2349	21.6644	2.1961	1.7525	1.9101	22.698	22.9774	23.7154
AS01G01323	brown	5733.5	2336.37	3397.14	-1060.77	0	0	0	1.2829	0.6427	1.2194	0.9082	1.0485	1.7987	5.3768	7.8445	7.9217	0	0	0	6.5706	8.856	6.2365
AS01G01324	turquoise	4372.28	3421.15	951.128	2470.03	3.7986	3.6698	4.3115	0.2661	0.1999	0	0.6279	1.1806	1.5262	0.5407	0.2531	0.4601	2.7541	2.6842	2.5098	0.6097	0.4592	0.4435
AS01G01327	turquoise	5833.57	4373.94	1459.63	2914.31	76.0118	73.2552	76.7663	8.7426	8.0618	6.9019	3.0776	3.8262	3.8786	1.6776	1.3632	1.3628	75.8594	75.7348	76.5171	1.262	1.6869	1.4863
AS01G01329	blue	3077.33	1594.58	1482.74	111.842	13.2051	13.6637	14.5327	32.7429	33.5915	32.1179	17.0046	18.3849	19.6449	0.7203	1.0426	1.3184	15.8222	17.0462	18.7571	2.1133	1.7272	2.1778
AS01G01330	turquoise	105.241	58.0017	47.2395	10.7622	9.1271	9.4887	8.6048	6.7246	7.4206	7.7074	9.5721	6.6595	7.1993	6.0484	6.2455	5.9156	6.3482	7.0738	5.6979	7.3518	6.6898	8.2299
AS01G01334	turquoise	5360.87	4016.99	1343.88	2673.11	3.3407	2.9669	2.3366	0.2646	0.1624	0.2263	0.0219	0.0216	0.1416	0	0	0	2.9601	2.5383	3.1759	0	0	0
AS01G01336	yellow	1288.72	830.371	458.354	372.017	10.1005	9.7302	11.5102	47.9371	39.3807	37.9369	18.8031	21.2694	18.6407	18.2122	16.1539	15.4209	11.6533	11.7222	12.1526	14.4092	17.4849	17.1058
AS01G01339	turquoise	7079.14	4803.06	2276.08	2526.98	14.7102	14.3013	17.0366	4.8185	5.4243	4.8301	4.3927	4.4329	5.0507	0.3511	0.3256	0.2959	15.792	13.2571	15.081	0.3975	0.2936	0.1792
AS01G01340	brown	2932.21	895.357	2036.85	-1141.5	5.5805	6.3375	6.7592	2.938	2.6796	3.1028	14.5589	14.1398	13.9268	13.3759	12.4763	14.392	3.3475	3.166	3.6387	14.1951	17.6491	17.0518
AS01G01343	blue	5728.15	1782.53	3945.61	-2163.08	20.9793	22.52	19.8052	22.4083	24.8226	22.5179	18.4822	18.6547	19.8589	9.2044	9.933	9.6468	23.9702	24.687	23.6904	11.4571	11.2015	10.4723
AS01G01345	turquoise	4648.46	3500.93	1147.53	2353.41	16.427	16.0475	17.5593	8.9531	7.0721	7.1169	9.6684	11.6202	10.8466	7.1146	7.903	8.6721	13.8663	14.0891	12.9645	7.4592	7.0027	7.1075
AS01G01346	turquoise	3088.97	2364.95	724.019	1640.93	2.6163	4.6058	4.1768	0.1152	0.202	0.438	1.4272	1.224	0.5139	0.7169	0.4383	0	7.501	9.284	6.3217	0.1087	0.2141	0.224
AS01G01348	blue	2643.33	1375.16	1268.17	106.99	123.42	126.555	131.172	218.134	216.637	218.353	159.518	155.639	155.483	92.0703	92.9918	99.5844	165.88	156.495	153.012	94.1279	90.4253	95.3599
AS01G01350	green	975.453	182.233	793.219	-610.986	5.4942	4.6256	5.2477	6.8783	6.1752	6.6053	6.3075	6.9394	6.8137	6.684	5.9782	6.028	5.5683	4.2961	5.2468	5.706	5.3336	6.7333
AS01G01351	turquoise	5224.76	3604.12	1620.64	1983.48	40.497	37.6124	40.3261	26.9162	23.9465	25.1263	30.1361	30.4102	30.6963	24.5337	24.3821	22.5407	33.4628	37.4433	35.0642	21.5393	20.3219	22.7417
AS01G01352	turquoise	5901.43	4222.2	1679.23	2542.97	16.0738	13.7023	16.1333	8.5153	7.1809	6.9088	7.5542	6.2977	9.3881	5.3393	4.8965	6.3955	17.4888	14.6491	14.7828	5.819	5.5359	4.1394
AS01G01357	blue	2916.68	1511.99	1404.69	107.297	39.0116	40.9291	45.3881	103.875	86.4731	93.7107	49.9511	51.9532	51.3596	11.0945	13.2918	11.8004	70.6793	67.5841	61.939	9.6354	12.8236	13.4652
AS01G01359	blue	2530.47	1324.74	1205.73	119.016	52.4653	51.0011	58.1912	134.706	123.939	120.816	62.0368	61.0471	61.2322	21.9868	21.46	22.1495	70.9006	70.1209	72.1574	20.105	19.4663	19.5283
AS01G01361	green	5538.69	614.248	4924.44	-4310.19	10.5823	11.3595	9.0666	89.4014	113.223	117.418	107.23	98.6915	106.167	106.331	97.4666	107.728	10.6831	11.9039	11.8466	143.449	141.794	139.661
AS01G01363	yellow	1619.79	959.718	660.069	299.649	115.255	119.655	99.7465	195.014	227.202	202.306	147.292	133.711	155.048	108.397	120.492	113.951	129.863	134.052	137.789	125.551	126.093	118.922
AS01G01364	brown	6388.62	2284.22	4104.4	-1820.18	12.6682	11.1192	13.0716	15.3322	15.9734	13.987	20.744	19.866	19.6592	27.1235	27.9572	26.9742	13.884	14.2512	14.4013	24.4232	25.7739	25.7677
AS01G01365	turquoise	3393.84	2541.31	852.537	1688.77	22.6752	21.208	22.7889	5.3451	5.5166	4.4798	6.6978	7.1443	6.3192	1.8258	1.4526	1.7299	9.2965	9.4578	9.166	1.6147	2.7159	1.7407
AS01G01366	brown	3388.09	985.116	2402.98	-1417.86	0	0	0	0.224	0.3927	0.2129	0.74	0.3661	0.3997	0.7966	0.8522	0.9682	0	0	0	0.8453	1.2489	0.2178
AS01G01375	turquoise	6177.27	4422.83	1754.44	2668.39	37.0646	39.6725	43.2561	19.0953	19.2332	19.6312	14.7729	13.8859	15.5065	11.9522	11.8611	11.5212	35.4877	39.1518	37.323	12.243	14.6298	11.8966
AS01G01376	blue	2066.26	1072.45	993.811	78.6358	14.9144	16.1666	15.3751	17.1424	21.8357	22.4513	15.7863	14.7004	15.9402	12.3061	11.7885	10.0531	15.7207	16.4616	16.6304	9.9087	13.2371	13.1843
AS01G01377	blue	4668.4	1422.76	3245.64	-1822.88	37.0989	37.103	38.4971	41.2966	39.1682	41.5333	35.7117	37.4687	35.5992	30.0245	26.4035	27.5155	45.169	40.0668	43.2509	27.7859	28.8551	29.9898
AS01G01378	brown	5467	1427.93	4039.06	-2611.13	4.6674	4.2658	4.2579	6.6941	7.2323	7.5067	9.0445	8.5181	9.9538	9.7617	9.7739	9.8729	5.3042	5.8814	5.6137	11.1628	12.6317	11.2465
AS01G01379	green	1652.09	313.936	1338.16	-1024.22	5.8835	4.4017	5.0478	7.1636	8.4303	7.3373	8.2126	7.6188	7.5585	6.7755	5.7869	5.9946	3.6597	3.9918	3.7582	6.388	6.6566	6.1377
AS01G01380	green	4258.78	456.132	3802.65	-3346.51	2.9251	3.7027	3.1629	5.2249	5.6721	5.688	5.67	5.6852	5.7998	6.0222	5.9809	4.9368	2.6465	3.3107	2.7088	5.6745	7.7909	6.5564
AS01G01382	green	1145.92	216.131	929.789	-713.658	15.6587	16.2637	17.2633	22.6966	21.7428	22.2263	22.7922	22.7646	22.4353	20.5975	22.569	21.441	15.3742	14.7145	15.0745	16.9113	16.3771	17.9705
AS01G01383	turquoise	1890.62	1403.01	487.615	915.391	2.1474	1.9099	2.5115	1.4859	1.3025	1.2839	1.6176	1.8215	1.4763	1.411	2.0235	0.9633	1.7652	2.4104	2.3743	1.3062	1.2238	1.3461
AS01G01384	turquoise	6104.62	4507.91	1596.71	2911.2	71.7864	66.622	69.9061	12.4758	10.3093	10.2907	3.9827	4.6022	3.8027	0.083	0.1184	0.2958	69.731	69.6776	64.1288	0.2935	0.1156	0.3932
AS01G01385	yellow	1592.89	1032.32	560.576	471.741	0.637	0.6838	0.9778	8.4148	10.8344	8.5812	2.9681	2.8654	2.2679	0.2338	1.0838	0.1515	1.045	0.4709	0.3006	1.075	1.0589	1.5339
AS01G01386	turquoise	3657.83	2802.65	855.183	1947.46	2.6014	3.3871	2.2678	0.9546	1.0227	0.9829	0.8978	1.4735	0.8753	0.9429	0.8827	1.0085	2.772	2.1775	2.3644	1.0256	1.4783	0.7734
AS01G01392	turquoise	6263.26	4546.05	1717.2	2828.85	339.098	322.336	332.162	66.8383	61.5773	58.5218	92.627	92.9944	93.822	8.7191	7.817	8.8709	243.181	244.471	256.486	12.8943	12.447	11.6984
AS01G01393	blue	998.555	496.619	501.936	-5.31625	1.2009	0	0.4609	0.9915	2.3178	1.4136	0.8189	1.3505	0.7372	0	0	0	0.1515	1.2683	0.5668	0	0	0
AS01G01394	turquoise	1757.13	1264.62	492.511	772.111	28.885	27.6092	29.8125	14.7745	15.4423	15.4517	22.1597	23.1798	21.8661	11.8605	10.4807	11.0205	22.4761	21.2947	21.9464	18.0411	19.9277	19.8406
AS01G01395	yellow	617.54	302.978	314.562	-11.5842	4.2194	4.3998	5.4283	19.5412	16.8394	17.3435	0.1096	0.2169	0.2072	1.5337	0.852	1.5774	4.9897	4.7107	4.0963	6.9799	5.7342	5.4189
AS01G01397	turquoise	4257.82	2393.71	1864.11	529.603	14.4399	14.5079	15.0025	12.1157	8.7516	12.4369	9.7261	12.1592	9.8148	7.7119	7.9744	9.0909	12.2663	12.5721	12.2165	6.8125	8.3762	7.8684
AS01G01399	turquoise	3021.14	1005.29	2015.86	-1010.57	0.9857	2.2276	1.115	1.8847	0.801	1.8999	0.7547	0.7468	1.5286	0.1015	0	0.0494	1.9903	1.315	2.0567	0	0.1592	0.2221
AS01G01400	turquoise	1613.32	1210.48	402.838	807.645	1.7231	3.0651	3.3756	1.68	1.9003	1.7514	1.2085	1.9931	1.3055	1.7826	1.7526	1.7334	2.8826	2.3293	2.5557	1.6873	1.1583	1.5807
AS01G01401	turquoise	387.012	215.237	171.775	43.4627	4.3014	3.1892	4.1749	3.2706	3.4234	3.0622	2.943	3.4708	2.6566	3.3849	2.6001	2.3631	2.686	3.3719	2.6787	2.3027	2.767	2.6577
AS01G01402	yellow	1910.84	945.23	965.609	-20.3788	29.9134	28.9316	33.3107	65.3827	58.4632	57.0337	56.5536	59.7346	56.9741	24.536	26.5681	26.841	34.0385	31.957	30.9271	26.7119	25.934	26.0696
AS01G01408	turquoise	2101.39	877.79	1223.6	-345.809	1.0697	1.6006	1.9239	1.3559	2.0332	1.7297	1.5619	0.9915	0.9869	0.9834	0.8485	0.6786	1.6034	2.5469	2.2946	0.7743	0.5305	0.9367
AS01G01409	green	419.216	52.1783	367.038	-314.86	6.084	5.7977	6.3532	6.424	5.5715	8.2494	8.0148	7.3724	7.9873	8.8094	7.2802	7.9163	5.9539	5.455	6.5042	8.962	6.0329	6.1791
AS01G01412	turquoise	5095.9	3917.58	1178.32	2739.26	339.044	372.68	340.398	8.7879	10.2716	10.6456	18.785	13.9415	17.9866	5.821	5.0807	5.8093	244.142	245.192	254.71	10.079	9.447	6.3659
AS01G01413	brown	903.895	109.239	794.656	-685.417	8.4484	10.4731	9.2594	7.6202	7.732	6.2162	6.7394	8.4833	8.3509	10.1348	9.8731	10.1662	8.694	8.5656	9.3118	10.8686	8.9209	9.3919
AS01G01414	yellow	1326.69	879.072	447.621	431.452	0.1635	0	0	3.4201	3.9449	3.0796	1.338	0.8827	0.803	0.6401	1.0273	0.4668	0.4952	0	0	0	0.3345	0.7
AS01G01415	brown	1393.39	141.529	1251.86	-1110.33	3.2867	2.5284	3.0271	0.1206	0.1586	0.1719	0.6972	0.2464	0.2152	3.3772	3.1545	5.3169	3.3733	3.6099	2.8954	4.0392	3.0818	5.7453
AS01G01416	turquoise	468.25	309.965	158.284	151.681	68.3972	62.1864	60.433	53.0755	51.5767	44.972	47.5725	53.1275	62.0354	50.8415	44.6124	48.0153	55.0879	59.0511	39.8636	48.1325	47.4081	39.2008
AS01G01421	green	693.335	96.9469	596.388	-499.441	2.4907	2.5163	2.0991	4.1934	5.2312	5.6719	2.3977	2.2408	2.1584	4.5882	2.7613	4.8798	1.627	1.8568	1.6595	3.6519	3.447	2.9793
AS01G01424	yellow	263.038	125.998	137.04	-11.0412	1.34	1.1188	0.6095	0.9834	3.0174	4.0505	0.4061	0.4019	0.5849	0.1457	0	0.9918	0.7516	1.5096	0.4216	2.1649	0.6092	0.3187
AS01G01426	blue	3932.61	1554.18	2378.43	-824.248	57.4987	59.0352	46.6506	47.3671	61.366	64.4298	54.4022	55.0079	54.1735	20.7617	19.7071	20.4474	47.4475	50.5104	48.0071	26.0443	24.0943	23.113
AS01G01427	turquoise	5391.2	2821.84	2569.36	252.473	4.5469	5.3893	4.8955	3.2848	2.1939	2.4778	4.3061	4.1759	4.1865	0.8343	0.6943	0.2704	5.3553	4.762	5.8564	1.0822	1.0659	1.0645
AS01G01430	brown	7234.53	2711.57	4522.96	-1811.39	0.0379	0.0814	0.1552	73.1704	66.0455	70.2606	99.1438	91.7281	95.1838	309.915	314.828	298.618	0.1148	0.0641	0.1432	292.901	282.753	300.459
AS01G01432	blue	5729.27	1313.96	4415.31	-3101.35	35.501	37.7782	43.3292	42.4075	38.6831	36.9304	26.0584	30.5329	28.7534	18.5492	20.3019	19.329	43.312	45.9221	42.3083	16.7856	16.6901	18.2298
AS01G01433	turquoise	1062.08	741.314	320.765	420.549	0.696	0.835	1.1731	0.1803	0.079	0.1285	1.7866	1.6206	2.0104	0.601	0.2572	0.3506	2.9758	3.1477	3.2846	0.0425	0.0419	0.0438
AS01G01435	turquoise	6049.18	2657.81	3391.36	-733.552	16.3036	17.0433	14.9397	15.9297	15.3629	15.007	14.3575	13.4597	13.1865	8.3634	8.591	8.7815	18.2876	19.2306	19.9345	9.8937	9.7448	9.8534
AS01G01436	turquoise	5409.86	4099.2	1310.66	2788.54	16.4586	18.2339	16.4994	0.1585	0.1389	0.1004	0.1745	0.0863	0.1414	0	0	0	18.0686	18.2842	15.9423	0	0	0.1027
AS01G01437	turquoise	5271.27	4048.23	1223.04	2825.2	153.143	157.558	163.989	18.8518	19.9082	18.7223	31.2229	30.1773	30.1656	12.3662	13.6171	12.8148	107.113	109.049	109.085	14.0495	12.8631	13.853
AS01G01438	blue	3092.29	1569.86	1522.43	47.4305	70.5025	77.9484	74.3123	96.2204	94.6841	90.3997	84.358	78.5935	78.2983	50.8066	52.1963	52.5118	72.5315	70.6442	71.8486	48.581	55.2681	52.8389
AS01G01442	turquoise	4446.37	1995.02	2451.35	-456.326	8.2003	10.2696	11.7486	10.5316	9.2322	8.294	8.2009	7.1315	5.3691	2.14	2.0034	3.1214	16.0049	9.6997	11.868	1.9872	3.0757	4.6807
AS01G01443	turquoise	2032.37	1357.2	675.175	682.02	3.4757	1.435	2.8728	1.1773	1.548	1.5386	1.58	1.5634	1.0503	0.2616	1.1197	0.6361	4.5884	1.92	2.5235	1.3883	0	0.7153
AS01G01446	green	776.043	122.48	653.563	-531.083	10.0645	8.5012	9.9619	18.1626	16.2402	17.4357	12.4503	13.3591	14.5837	12.1098	13.3019	9.5774	8.8278	11.0125	12.1469	16.7925	19.0714	20.4833
AS01G01449	magenta	157.806	23.8033	134.003	-110.199	0	0	0	0.0996	0	0	7.2417	5.9445	4.9782	7.6178	7.6765	9.7331	5.2084	4.4355	3.6736	0.188	0	0.0969
AS01G01450	purple	267.694	20.8786	246.815	-225.937	36.0894	33.3431	38.77	12.2544	14.3811	11.0839	3.5913	3.2306	2.6451	9.137	6.2038	9.3973	5.4378	7.5849	9.8293	23.6819	19.1012	22.675
AS01G01464	brown	6782.3	2719.03	4063.28	-1344.25	10.0903	9.3002	7.5688	20.2962	19.2705	20.2306	26.7527	28.4216	31.5976	88.7682	86.3451	83.0501	11.1464	11.2925	13.4631	79.5003	83.1674	83.7918
AS01G01465	yellow	818.899	393.158	425.741	-32.5838	22.0611	32.7314	24.8773	32.3289	46.6462	50.7229	40.2419	33.7532	37.3993	29.1528	29.7196	26.6097	21.4201	24.2191	25.3321	40.1319	28.7476	30.6789
AS01G01466	turquoise	6069.75	4134.45	1935.31	2199.14	99.7637	97.4063	104.441	49.8205	45.3381	43.6449	68.3188	73.555	67.7708	36.7786	35.1231	36.4847	97.1359	100.51	96.489	32.693	32.0653	33.4471
AS01G01467	brown	5781.03	1888.51	3892.51	-2004	0.2264	0.4419	0.1475	1.1104	1.1919	1.0769	5.128	4.9262	5.0139	8.0178	8.2766	7.9336	0.2494	0.2087	0.2137	5.6868	6.8225	6.4772
AS01G01468	brown	3405.79	1429.34	1976.44	-547.103	0.9875	0.5782	0.6431	1.68	0.5198	1.409	2.4486	1.6153	2.4687	4.3928	3.7599	5.4675	0	0.2275	0.4237	10.3492	9.5506	8.359
AS01G01469	blue	2713.43	844.986	1868.44	-1023.46	16.0684	16.4985	17.5673	14.2277	11.7018	10.7819	16.3782	18.3169	16.5898	4.0533	4.3367	4.4875	12.7454	12.269	11.8694	6.0118	6.7636	7.5037
AS01G01471	black	1866.51	163.759	1702.75	-1538.99	0.0071	0.0038	0.0255	1.3306	1.0944	1.3094	1.5741	2.0918	1.7388	0.8524	0.9678	0.883	0	0	0.0067	0.7606	0.7746	0.7724
AS01G01472	brown	536.979	203.608	333.371	-129.763	3.817	4.2215	4.0246	2.3768	3.1626	3.671	4.2415	3.6421	3.7109	6.7917	7.3876	5.8337	4.0091	3.8439	4.3306	4.4047	3.5101	3.9613
AS01G01473	turquoise	7127.77	4726.33	2401.44	2324.89	12.3558	11.8949	12.8965	8.1003	6.5278	6.714	6.3213	7.415	6.9139	4.522	4.3376	4.8107	13.0584	12.2505	12.9064	3.9865	3.6895	3.9377
AS01G01475	turquoise	5777.04	4185.89	1591.15	2594.74	298.517	296.586	301.513	67.5601	63.9581	64.4018	99.4399	95.0637	94.1433	5.8831	5.4176	6.7738	421.771	422.454	429.43	5.6222	5.1092	6.4339
AS01G01477	brown	7170.54	2510.71	4659.83	-2149.12	12.0146	9.8431	12.0094	24.3827	24.7081	22.5373	23.717	26.5997	24.4229	59.3357	58.6702	59.6557	3.0515	3.6913	2.829	55.7676	60.4367	60.2421
AS01G01478	turquoise	1941.57	1606.25	335.321	1270.92	44.0143	45.6174	49.4952	2.1905	2.0505	2.0821	1.4105	1.7902	2.1862	1.3533	1.0947	0.995	10.7253	9.1757	10.2824	2.3469	2.622	2.6711
AS01G01479	turquoise	5167.34	3968.9	1198.44	2770.46	46.516	40.1026	45.1617	15.1415	14.5358	13.8884	16.2131	16.7532	15.2659	15.9458	14.3212	13.3271	35.5009	35.8551	35.8248	13.9054	14.0701	14.8033
AS01G01481	brown	5737.82	2443.23	3294.58	-851.351	0.432	0.1546	0.3685	0.2774	0.3474	0.5274	0.6874	0.7774	0.3182	4.2986	4.1467	4.0771	0.3271	0.2129	0.034	4.7488	4.5668	5.1249
AS01G01482	turquoise	1952.58	1437.51	515.076	922.43	3.9051	3.4932	3.4968	2.4479	3.1927	3.4049	2.4162	3.318	2.2905	2.4946	2.6123	2.4774	5.7491	4.7657	5.7847	1.6335	2.9959	3.1345
AS01G01483	brown	4238.52	1799.39	2439.13	-639.745	24.6194	22.6088	23.2877	27.1327	25.6106	25.2277	28.0558	27.3052	28.7545	47.4127	46.5297	48.1458	32.2075	29.4597	32.218	43.2204	43.5229	40.7016
AS01G01484	blue	6349.34	1213.94	5135.4	-3921.46	142.802	146.038	135.234	130.493	137.437	138.564	113.222	101.297	104.883	77.7419	73.5144	74.8263	162.17	161.726	164.554	78.0565	74.5461	81.7618
AS01G01486	turquoise	3704.49	2767.1	937.394	1829.7	52.5731	44.4038	42.0527	7.0211	6.0669	7.0547	13.8339	11.9678	14.7651	12.9292	14.4055	16.7341	54.3614	56.2735	55.8999	16.749	20.5047	20.283
AS01G01488	turquoise	1232.62	283.851	948.772	-664.921	1.3006	0.9308	1.4117	0.0434	0.2282	0.3299	0.5733	0.4964	0.1548	1.1186	1.1555	0.8626	1.3926	1.5318	1.674	0.9415	0.8467	1.3076
AS01G01489	blue	4355.45	1609.28	2746.17	-1136.9	20.1444	18.3229	21.9315	24.4205	24.0722	20.716	19.0847	18.2359	18.7673	12.9276	13.3714	12.8096	20.2095	22.799	21.6494	12.318	11.5548	12.7274
AS01G01490	blue	4172.83	1838.49	2334.34	-495.853	1076.78	1104.47	1006.1	1604.13	1554.03	1494.2	1142.82	1148.85	1160.95	400.813	382.639	367.568	1333.69	1388.02	1373.84	522.62	558.609	560.394
AS01G01491	turquoise	5897.9	4051.91	1845.98	2205.93	23.503	25.0417	26.1048	15.3124	13.8019	13.4362	15.8971	18.8496	19.1643	11.3723	10.2498	12.5521	29.8016	28.1282	28.81	9.3968	9.5676	10.7569
AS01G01492	green	65.2636	15.4624	49.8012	-34.3389	8.9379	8.395	7.9362	8.2475	8.8788	12.9275	10.3965	8.6323	10.65	10.7407	8.4638	8.568	10.1509	8.9952	8.3122	12.5587	10.4874	8.9327
AS01G01494	turquoise	5174.13	3681.65	1492.48	2189.17	7.4613	7.1131	7.3686	3.2165	2.7189	2.6204	2.0398	1.4552	2.2035	0.868	0.5463	0.3476	12.747	10.58	9.8496	0.7586	0.6938	0.7818
AS01G01498	green	5910.99	578.744	5332.24	-4753.5	5.2776	4.5448	5.3606	11.4459	11.8011	10.6936	12.1566	13.6948	14.8535	13.7406	15.1548	15.2915	5.1092	4.8084	5.1858	12.8232	15.2489	14.3315
AS01G01505	turquoise	2075.83	1573.77	502.059	1071.71	14.5392	14.8226	15.8509	5.5495	8.7426	7.0329	10.1629	10.714	9.3999	7.0784	7.6498	7.8564	13.8663	13.9507	14.0678	11.4576	10.8367	11.6508
AS01G01509	turquoise	4310.81	3256.75	1054.07	2202.68	73.6003	72.6494	65.3148	19.1752	22.5897	21.179	35.6168	30.1652	31.037	10.9152	9.2273	10.6139	51.1559	50.0846	53.7425	24.3114	27.1148	27.2637
AS01G01511	turquoise	3420.5	2638.68	781.818	1856.87	41.7691	35.2502	39.1709	29.0022	25.3335	24.5002	26.0837	27.7088	27.3943	25.2093	25.2292	25.2272	31.9446	33.9436	35.6413	23.272	27.4774	29.6766
AS01G01512	green	2621.05	250.359	2370.69	-2120.33	1.3549	1.5635	1.4559	2.8339	2.8438	3.2606	5.9436	6.7347	5.1565	6.2651	4.9298	6.479	3.4196	2.6043	2.7496	5.2768	5.6825	4.5315
AS01G01513	yellow	1897.62	1175.95	721.674	454.277	3.1268	3.4763	4.2284	46.9591	49.6787	44.2829	15.9397	19.0884	18.9737	3.4971	3.7416	4.3569	4.6221	7.7366	7.589	2.5515	3.1985	3.2269
AS01G01514	yellow	2025.04	1107.85	917.185	190.666	1.3744	1.4597	1.4562	5.004	4.9397	6.0113	4.5478	4.391	4.3834	0.6179	0.5187	0.6054	0.7599	0.9109	0.8893	0.6809	0.6707	0.7641
AS01G01515	brown	6514.4	1872.63	4641.77	-2769.15	0.0245	0.21	0.05	1.4535	1.7933	1.4327	2.4453	2.3538	2.4494	5.0489	4.8899	3.6764	0.0494	0.124	0.0231	3.5298	3.6767	3.3234
AS01G01516	brown	6703.91	2469.45	4234.46	-1765.01	3.1985	3.2119	3.326	11.1876	12.645	12.6847	8.677	9.7001	11.856	31.4023	27.764	29.9463	3.8539	2.1358	3.165	33.3789	34.618	30.2012
AS01G01517	brown	3223.38	1231.51	1991.87	-760.361	0.3522	0.126	0.2403	0.9046	0.5664	0.737	1.3875	1.2674	0.4612	1.7233	3.5647	1.4523	0.4741	0.2976	0.554	2.4385	3.6027	2.2616
AS01G01520	turquoise	7346.11	4813.11	2532.99	2280.12	186.373	180.059	198.52	92.49	82.0025	85.1051	67.4137	69.1965	69.9409	21.5445	20.5563	20.6866	194.461	196.93	195.285	22.4441	20.7573	22.1045
AS01G01521	turquoise	4458.48	2915.29	1543.18	1372.11	2.6195	3.104	3.6555	1.5729	1.8056	1.9933	2.2888	1.867	2.4056	1.1652	1.1755	1.2626	3.3313	2.4144	3.4037	1.2719	1.7052	0.9831
AS01G01523	yellow	2129.22	1196.26	932.964	263.293	10.6617	10.7986	9.239	28.4897	27.9617	27.2586	18.8391	20.8081	18.3244	8.9192	9.0926	7.773	12.586	9.5891	12.0921	9.7333	7.9157	8.742
AS01G01524	turquoise	5496.13	3857.76	1638.36	2219.4	9.856	9.5856	11.4007	7.2716	5.624	5.0282	7.0383	6.6345	6.3417	4.9338	4.8762	5.3131	9.0854	8.8218	8.7502	4.5009	4.6477	4.7505
AS01G01525	turquoise	2136.37	1212.16	924.207	287.953	5.6702	5.0372	5.8427	2.0017	1.6415	1.9844	3.6263	3.3773	3.2453	3.6738	3.4598	3.8515	4.757	5.0385	4.7613	3.6754	3.2001	3.8085
AS01G01526	green	631.699	70.5914	561.108	-490.516	0.5854	0.2693	0.4279	0.9206	1.614	1.9249	0.8363	0.1505	0.4107	1.2276	1.3134	1.1937	0.8442	0.7065	0.1579	1.2159	1.0265	1.074
AS01G01527	blue	2352.13	1235.12	1117.01	118.11	189.647	196.074	204.52	278.559	285.353	289.257	283.465	264.098	274.975	166.431	169.403	165.423	245.433	251.62	254.402	151.768	150.832	155.218
AS01G01528	blue	677.617	338.503	339.114	-0.61054	14.2267	14.2837	14.9409	18.0705	16.345	16.9934	28.5144	27.7016	28.4089	12.2431	12.3959	12.2129	21.2671	22.8002	24.2035	12.2955	10.8892	11.5526
AS01G01530	blue	356.969	181.449	175.52	5.92925	11.5742	15.0611	10.6843	15.9134	16.3663	17.745	17.9102	15.7254	18.93	14.563	13.4542	14.0261	18.4566	17.0832	16.5874	12.462	12.7094	12.3366
AS01G01532	yellow	775.172	499.861	275.311	224.55	28.9479	33.6104	18.7419	42.9223	53.8745	72.3211	39.2089	32.1553	31.3315	33.5325	26.289	25.8606	30.1182	28.95	22.8621	40.4944	28.7051	23.3941
AS01G01533	turquoise	7565.91	3565.69	4000.23	-434.54	38.6574	38.3615	37.5851	28.4699	27.6561	27.0081	25.4031	27.9874	24.9139	9.809	9.3545	9.1143	37.9762	38.6414	37.3751	7.9422	9.1391	8.2904
AS01G01535	turquoise	5356.52	2310.2	3046.32	-736.117	1.6474	1.0611	1.7421	1.0277	1.2718	1.8674	0.8737	0.8399	0.7281	0	0.0862	0	1.9403	1.8791	2.0992	0.057	0.1123	0.1469
AS01G01537	turquoise	6189.04	3533.31	2655.73	877.577	17.7111	15.986	16.7547	10.188	10.5404	11.5758	13.4541	13.7784	14.1878	7.1951	6.3946	7.6447	17.9983	18.2584	17.2934	5.8548	6.896	6.0335
AS01G01538	blue	700.013	326.052	373.961	-47.9083	0.8841	0.5423	0.3231	3.4759	3.5346	4.8235	5.6267	3.5225	4.8998	0.9888	0.9918	0.4207	5.6103	6.7229	5.9011	0.7215	0.1938	0.4055
AS01G01539	turquoise	6766.95	4391.97	2374.98	2016.99	169.864	166.512	174.142	80.5556	80.08	83.7342	84.1474	81.0016	83.5124	30.5647	29.783	33.7796	138.46	134.181	137.918	43.2137	45.3803	43.8853
AS01G01542	green	2087.77	317.366	1770.41	-1453.04	5.2806	6.8785	5.9504	103.328	117.662	125.96	87.6032	81.3493	86.359	42.8515	41.3123	37.434	7.4872	9.1236	7.2803	46.5232	49.586	46.9267
AS01G01544	yellow	94.7276	42.8061	51.9215	-9.11533	7.7846	6.9072	6.0785	8.8171	7.903	8.8512	7.8547	7.5297	5.6567	6.9136	7.3027	8.1358	7.1319	7.8697	7.3901	7.1033	6.306	6.4532
AS01G01545	brown	3867.9	1644.28	2223.62	-579.342	3.5223	3.1733	4.538	4.5006	2.9438	2.7312	4.1745	3.9045	3.7065	8.4637	8.8249	9.0082	3.8416	3.8528	3.6808	6.5324	7.1418	6.2941
AS01G01546	turquoise	4934.15	3632.96	1301.2	2331.76	96.3431	100.829	87.6834	23.216	29.1381	27.0331	10.4713	11.062	11.3117	13.5561	14.4224	12.3673	138.349	138.931	138.973	5.0918	7.4033	8.1622
AS01G01547	turquoise	5530.99	4110.37	1420.63	2689.74	86.7442	93.9597	81.084	16.1373	15.6661	18.0634	26.8756	25.1776	26.1768	9.722	10.148	11.4136	115.639	117.867	111.549	5.9136	7.1878	6.4182
AS01G01552	yellow	1953.38	1147.41	805.976	341.432	9.9095	9.0812	11.2597	111.127	108.148	123.6	90.2663	95.8431	89.1084	27.3722	28.191	24.4909	12.3069	10.581	12.1346	30.6279	28.8786	29.3752
AS01G01553	blue	2884.33	1468.46	1415.87	52.5863	23.3661	22.2575	24.3429	38.6988	38.9012	35.681	31.8654	32.7631	29.6676	3.2961	2.6449	4.7075	20.1885	21.2535	15.001	3.8259	6.4599	3.83
AS01G01555	turquoise	5531.71	3397.51	2134.19	1263.32	16.5784	17.2176	18.6194	12.5179	10.6847	10.7708	13.3312	14.3763	12.2262	8.9027	10.6531	8.8847	17.2196	16.0295	15.2523	7.6453	7.2242	7.11
AS01G01556	turquoise	1950.74	1339.51	611.227	728.284	31.4308	26.9646	29.7591	20.4329	26.9873	21.4925	19.5754	16.8102	19.2019	18.2858	20.0825	19.1941	22.8607	24.8827	23.7098	20.3052	18.2275	19.6004
AS01G01557	turquoise	5691.54	3825.76	1865.78	1959.99	7.6067	6.9201	9.2454	5.3287	4.2622	4.5746	2.677	3.4518	3.4834	2.8816	2.686	3.5238	7.6341	8.0853	7.3902	2.0155	2.51	2.1009
AS01G01558	turquoise	3465.14	2411.52	1053.62	1357.91	4.8726	4.2126	5.9568	3.7112	3.4058	3.0589	4.6934	3.7439	4.1129	3.325	2.9232	3.534	5.9294	5.541	5.3698	3.1457	3.0714	2.1987
AS01G01559	turquoise	320.273	201.914	118.359	83.5545	1.6534	1.7009	1.3043	0.9859	1.4958	0.865	0.6263	1.1466	0.9473	1.1461	1.8755	0.9178	1.2519	1.979	1.6907	0.8586	1.2685	0.9216
AS01G01560	brown	5532.12	2315.4	3216.73	-901.331	0	0	0.132	1.9877	1.9913	2.6989	3.8695	6.0336	3.5467	37.2334	41.9971	39.6421	0.2604	0.109	0	30.5393	28.1007	25.9499
AS01G01562	brown	868.532	324.245	544.287	-220.043	13.3721	15.6023	12.1971	10.5602	14.5873	29.5034	12.686	17.7839	18.2721	15.9311	17.3493	23.7903	10.8583	13.754	14.2678	29.8887	35.3861	29.2451
AS01G01566	brown	4502.81	1783.25	2719.56	-936.311	3.092	6.6381	4.1378	24.8733	32.8215	38.8217	24.8674	19.6859	23.8264	70.2936	79.6904	78.5382	2.161	3.2152	3.1429	140.551	128.461	130.839
AS01G01567	brown	7326.76	2725.32	4601.44	-1876.12	0.521	0.6883	0.8202	258.733	271.632	274.515	425.768	390.924	402.868	1148.77	1203.99	1200.72	0.2832	0.1693	0.5295	1182.82	1202.29	1155.14
AS01G01568	brown	5786.41	2418.74	3367.67	-948.927	2.7352	3.0956	2.7535	2.7655	2.6825	2.333	4.0004	4.7476	4.3799	9.9214	10.1792	12.4484	2.8213	2.4617	2.3852	10.0813	8.7131	10.2934
AS01G01569	turquoise	4797.5	3478.7	1318.8	2159.9	65.6209	60.6658	64.6727	48.8395	48.0659	43.8027	42.8454	47.1546	44.8905	38.0664	38.378	41.0657	57.6526	54.4181	59.3323	43.7194	46.3069	44.9429
AS01G01570	turquoise	4501.85	3070.72	1431.13	1639.6	118.443	114.272	126.749	68.1022	61.3701	60.943	79.1035	79.5787	79.549	48.6865	47.2469	47.1927	85.5804	86.5122	87.0239	49.1189	50.0856	53.3455
AS01G01576	turquoise	2236.42	1505.81	730.613	775.193	10.1452	11.2438	11.5283	9.5726	7.3744	7.5821	8.5648	10.8459	9.9638	7.2851	8.0013	6.8332	10.1753	10.5196	10.2597	7.3891	7.9518	9.1657
AS01G01577	yellow	628.048	104.87	523.178	-418.307	60.914	57.8971	65.6181	71.7611	84.0181	88.3995	60.067	58.9865	58.7137	67.8554	70.7563	68.9135	56.9883	58.6888	60.1647	78.2783	74.9139	69.9695
AS01G01581	turquoise	5616.23	3764.25	1851.98	1912.27	36.5409	40.515	46.4892	25.8384	22.7514	22.9725	27.6608	26.2429	27.1083	17.6497	15.8732	18.2071	39.9497	33.8322	33.2562	18.8934	14.8659	19.358
AS01G01582	turquoise	61.3647	31.9373	29.4274	2.50987	16.8612	16.2564	14.552	15.9442	16.9934	12.8514	11.8474	14.7336	16.603	14.1743	14.9809	13.2384	15.9551	15.6965	15.0837	12.4819	16.0769	14.7474
AS01G01583	turquoise	6666	4523.32	2142.68	2380.63	19.9076	20.8717	21.2489	12.1748	9.1407	10.4147	12.5526	14.2349	12.5965	8.0477	7.0414	7.1805	19.737	19.8189	19.7161	7.6327	6.861	7.4838
AS01G01584	turquoise	7374.07	4319.83	3054.24	1265.6	48.2824	48.0605	47.6836	34.9465	28.3335	29.8023	30.1711	32.8311	31.9295	15.6547	15.2415	14.7301	53.898	52.7499	50.5201	13.6692	13.9238	15.531
AS01G01585	turquoise	4255.7	2552.82	1702.88	849.943	72.2987	83.3718	56.8646	29.416	42.054	59.5764	39.2797	34.3755	36.6681	24.4398	15.8198	21.3886	63.1547	57.0754	55.3937	25.5474	25.9293	25.2578
AS01G01586	brown	6252.82	2621.93	3630.89	-1008.96	0.6042	0.3891	0.0824	5.1436	5.4419	6.0689	14.7949	16.887	17.5251	116.129	111.721	119.784	1.0166	0.5785	0.4942	110.607	118.171	104.928
AS01G01588	turquoise	3122.5	2421.68	700.816	1720.86	44.4026	40.6696	44.7956	32.7269	30.7497	31.0201	35.0678	35.3168	35.1666	32.657	33.765	32.9539	56.0456	55.4402	53.8216	33.4913	34.1913	33.7221
AS01G01589	blue	2018.04	918.309	1099.74	-181.427	14.8918	14.7066	14.7736	21.1376	21.5053	22.8404	23.6057	21.4044	22.4374	10.6301	12.6206	11.3036	14.6091	15.72	15.015	11.645	11.8281	11.4377
AS01G01590	turquoise	5616.15	3524.35	2091.81	1432.54	37.3392	40.0813	38.7575	32.4133	34.2824	32.2033	27.6428	28.3616	29.7041	25.631	23.2899	27.6137	45.503	44.0313	46.7225	22.4917	23.2991	26.0895
AS01G01591	turquoise	1676.4	439.487	1236.92	-797.43	259.857	280.083	241.792	245.735	279.79	280.411	296.657	267.5	273.721	217.78	224.532	228.841	285.119	295.477	286.977	250.302	239.401	230.875
AS01G01592	blue	3706.98	1694.25	2012.73	-318.488	43.844	41.9162	42.7652	49.6219	50.1106	48.6457	48.7885	46.8403	49.0258	30.2582	30.2696	30.3356	46.659	42.2911	47.2023	31.8266	33.3098	31.3313
AS01G01594	turquoise	4282.83	3336.79	946.038	2390.75	93.0309	87.3319	85.052	28.4206	31.9885	32.4739	39.7725	35.1271	36.7428	24.4469	26.5732	25.4023	64.5955	70.5892	67.6522	37.8609	39.6956	39.9115
AS01G01595	brown	7198.96	2726.24	4472.72	-1746.49	21.191	21.641	21.2247	62.254	68.2477	71.5037	92.2895	85.298	92.9905	226.921	234.22	231.383	29.8459	27.2642	25.5946	227.907	237.456	218.592
AS01G01598	brown	7395.02	2657.01	4738.01	-2081	6.9381	6.5921	5.9968	56.869	61.3433	56.6521	86.7751	80.7646	85.82	213.877	213.81	217.743	9.0865	10.4167	8.8937	193.625	201.548	194.616
AS01G01603	turquoise	1802.32	1326.16	476.169	849.987	7.8434	8.2551	9.6711	6.0439	5.0583	4.4636	7.2874	7.7964	7.1583	5.6351	6.2494	6.6446	7.3387	7.7097	7.692	5.106	5.3814	5.8965
AS01G01607	turquoise	5788.48	3737.12	2051.36	1685.76	34.1539	34.0262	32.7245	22.6383	22.9149	20.6412	18.2148	19.9824	19.5121	15.3466	14.0822	13.2766	28.5073	25.3671	27.9174	15.388	16.2981	16.1562
AS01G01608	yellow	1244.7	675.32	569.38	105.94	3.8103	6.1352	6.2263	20.7017	18.7999	17.683	3.6877	4.0361	4.3458	2.6463	2.5739	2.8072	3.3502	4.2058	3.4224	2.3616	2.5775	2.894
AS01G01609	blue	3576.22	1076.25	2499.98	-1423.73	35.0474	34.5977	31.2689	30.1818	33.5113	31.8952	30.1781	30.9211	31.3394	19.5741	20.8678	20.9337	29.8382	28.6472	32.2051	21.4763	25.8578	25.6802
AS01G01610	turquoise	5890.24	3096.47	2793.76	302.708	287.241	294.805	255.709	236.049	257.012	230.72	259.8	249.745	254.215	194.536	192.764	191.776	309.512	303.515	303.869	195.36	182.408	186.799
AS01G01611	turquoise	3655.71	2010.35	1645.35	364.996	7.8163	7.8038	8.6668	4.6614	4.4525	4.637	5.3263	5.9806	4.9935	2.3468	2.8287	3.1486	4.8264	5.1549	5.1571	2.254	2.127	2.2741
AS01G01612	turquoise	2739.7	2193.73	545.971	1647.76	4.0818	5.077	5.1275	1.4264	1.3755	0.7909	1.1977	1.3795	1.8665	0.9088	0.9497	1.0892	2.1584	2.4086	2.1811	1.0093	1.0383	1.1326
AS01G01617	brown	977.632	269.886	707.746	-437.86	5.4552	6.6924	5.7821	4.5039	3.1962	3.0578	8.3252	10.8673	8.0366	11.0586	6.7318	11.4949	4.1304	2.7984	2.9423	5.8679	7.1747	9.8002
AS01G01620	yellow	1834.72	1015.69	819.034	196.653	8.1563	7.5575	6.8515	53.0821	50.7632	52.3712	52.5598	46.6562	50.4895	14.2739	13.3802	13.804	8.0462	6.9136	6.3443	16.0861	15.2733	15.07
AS01G01621	turquoise	4952.93	2771.92	2181.01	590.91	28.1353	26.1187	29.8324	25.8387	25.215	23.9866	11.6766	13.8513	11.8205	11.0391	10.0378	10.8831	34.1102	34.2041	38.1127	10.5517	12.0451	10.2881
AS01G01623	turquoise	753.59	246.244	507.346	-261.102	77.165	68.9228	64.078	52.5925	53.0892	48.6245	57.7169	54.0526	61.8512	23.023	23.7989	25.2117	38.2922	37.9799	34.2987	39.3182	43.2433	41.7574
AS01G01624	turquoise	1490.07	678.728	811.34	-132.613	5.0743	4.6774	5.0976	3.6488	2.9021	3.1661	2.9627	3.9788	3.6668	4.1276	4.8256	4.5275	5.2636	5.2863	5.5189	3.9259	3.762	4.4741
AS01G01625	turquoise	4957.66	3321.04	1636.61	1684.43	1334.12	1229.63	1127.54	480.762	526.916	515.056	492.26	455.755	485.638	103.199	96.8054	89.9498	778.452	785.02	809.792	307.236	307.446	307.442
AS01G01626	blue	4841.22	1511.86	3329.36	-1817.5	186.441	207.664	163.755	191.846	225.292	213.308	171.716	156.38	167.048	112.796	113.394	110.49	214.778	227.414	223.4	101.604	99.843	106.218
AS01G01627	black	420.778	133.055	287.724	-154.669	5.0807	4.0586	4.7157	4.9426	3.8767	5.3159	9.4531	8.5039	9.6315	4.3939	3.8351	4.6099	1.0735	1.8967	3.1226	4.1721	3.3842	4.173
AS01G01628	blue	73.3343	24.8038	48.5305	-23.7268	5.8272	6.2551	11.9267	12.8294	2.41	8.71	18.164	6.7403	13.0812	4.888	2.6148	5.5452	6.7231	2.11	1.5715	4.3227	6.8123	8.0184
AS01G01630	brown	5958.32	2268.04	3690.28	-1422.25	7.5782	10.1684	23.9121	25.0268	13.4072	20.4835	27.5592	38.0659	22.9484	59.3297	59.5102	66.1054	11.4756	8.537	11.9214	53.1251	52.9715	56.7736
AS01G01631	brown	6504.38	2425.26	4079.12	-1653.85	8.6443	8.276	10.7988	15.2168	15.9697	13.2002	13.7357	13.1717	14.6085	27.5125	27.3159	27.8276	10.2204	11.4487	8.7839	26.0835	24.0579	25.5458
AS01G01633	brown	51.7153	19.9043	31.8109	-11.9066	2.7748	3.7531	1.931	4.2765	3.0526	2.4969	2.5228	3.3951	3.4338	3.6388	3.6608	2.799	4.0338	3.2822	3.6667	3.9769	3.9171	5.405
AS01G01634	blue	4982.67	1563.82	3418.85	-1855.03	21.1644	21.4183	23.0445	20.0428	23.0026	23.0018	16.6828	18.4637	16.5519	10.0422	11.565	11.189	19.9632	18.9653	19.5392	11.3973	9.7314	10.4103
AS01G01635	blue	1770.46	786.919	983.537	-196.618	1.7497	2.9113	1.522	3.4671	4.8967	5.0346	2.943	3.3057	2.5777	0.3425	1.0992	0.5828	1.5014	2.2914	1.2386	0.5452	0.7159	1.5918
AS01G01636	blue	2367.73	1238.3	1129.44	108.863	93.8511	91.4036	88.1403	168.153	165.238	167.344	193.316	190.019	190.636	24.5398	19.9091	22.3739	106.785	110.516	107.407	19.6462	23.2506	20.3503
AS01G01637	green	1357.98	207.842	1150.13	-942.292	33.7758	33.6579	28.977	37.3051	43.7301	45.6472	38.3334	33.9317	39.8617	39.2239	35.1289	36.8555	29.5511	33.0551	28.6387	36.3058	43.2452	42.8358
AS01G01639	turquoise	763.127	594.438	168.689	425.749	2.115	2.8512	2.1141	1.3537	0.8544	1.2352	2.1465	1.3718	1.4975	0.9627	1.648	1.2638	1.6386	1.4545	1.9963	1.0728	1.3082	1.6319
AS01G01640	blue	2646.05	1330.8	1315.25	15.5489	18.9587	16.3354	17.6047	22.3549	21.3649	22.2329	21.9563	22.8256	19.8194	12.4769	10.9511	11.9629	17.8804	17.996	16.6214	9.673	13.1978	11.0303
AS01G01641	turquoise	323.027	239.658	83.3684	156.29	2.8488	0	0.833	0	0.3927	0.4258	0	0	0	0	0.8522	0	0.8217	1.3754	0.3841	0	0	0
AS01G01647	turquoise	6521.89	3975.43	2546.45	1428.98	27.7826	24.1179	27.719	20.5371	19.8779	16.6629	18.4776	20.675	19.5105	14.1862	13.7772	15.0328	25.0315	23.9686	25.1679	13.7036	13.8723	13.7687
AS01G01649	brown	369.976	65.9862	303.99	-238.003	5.8167	5.5633	6.9118	6.6156	5.5334	6.7783	4.0352	4.365	4.7651	6.6636	6.812	7.87	7.0967	5.7763	6.0106	6.8999	7.0781	6.9629
AS01G01651	brown	6383.58	2532.6	3850.98	-1318.38	6.6987	5.874	6.2437	8.4127	6.616	6.5482	10.7222	11.9965	10.409	19.8204	19.0657	21.1737	7.5404	6.5764	5.8774	17.9804	17.8063	19.0002
AS01G01652	brown	6661.02	2710.23	3950.79	-1240.55	8.7005	8.9359	10.058	15.0169	14.7708	15.8466	20.4101	18.409	23.3668	62.0719	65.3992	67.5135	8.4038	8.3039	7.2996	65.5384	67.6286	65.4689
AS01G01653	turquoise	5609.37	4149.77	1459.6	2690.17	490.095	522.922	460.324	100.248	98.673	116.949	133.982	123.402	123.729	33.8728	33.6297	36.9651	337.064	331.899	338.467	48.5052	45.3013	44.8895
AS01G01654	green	2128.5	395.862	1732.64	-1336.77	14.9795	15.8593	15.4345	19.8781	18.4157	20.7722	23.7396	23.8606	25.7455	20.1817	19.6052	20.0151	15.5883	13.5662	11.4756	24.0815	20.3081	20.5338
AS01G01655	turquoise	6115.28	2956.45	3158.83	-202.385	21.5556	18.0853	16.9248	16.1602	16.378	14.7766	14.2476	16.2162	15.9385	8.9107	7.9772	8.4879	20.3852	22.8174	23.5027	6.8189	7.2232	8.8832
AS01G01656	turquoise	748.103	577.256	170.847	406.408	1.8088	3.7012	2.9501	0.9334	1.4182	1.0054	0.6681	1.1188	1.1658	0.7191	0.3551	0.1614	0.7989	1.1939	0.907	0.4696	0.8673	1.4519
AS01G01657	blue	5747.81	1537.57	4210.25	-2672.68	49.1669	46.3549	51.5402	47.7666	50.509	43.2778	46.9711	49.6628	43.638	28.2585	25.8216	27.1319	49.3725	49.8486	52.4963	28.0438	26.5041	25.5028
AS01G01659	yellow	1678.97	892.353	786.613	105.74	3.6011	2.8017	3.7867	24.6581	24.549	23.1603	5.737	6.3904	5.4511	1.1316	1.3145	1.289	5.7366	5.4431	5.27	1.2009	2.0277	1.9094
AS01G01660	brown	7680.73	2160.36	5520.37	-3360.01	10.6588	13.0339	12.8757	41.7927	44.5363	41.16	51.7993	50.9611	51.2618	81.2966	85.3119	84.333	14.9201	13.7867	11.8236	84.1639	79.0193	76.9709
AS01G01681	blue	5608.07	1815.69	3792.38	-1976.68	71.9556	79.4439	77.179	78.4353	75.7784	87.2571	72.6464	68.5881	72.1097	36.3426	38.5455	36.5955	79.0964	79.407	80.1541	43.7168	43.1788	43.6693
AS01G01685	yellow	1748.68	1027.08	721.6	305.483	0	0.208	0.595	3.4134	6.3586	3.9541	3.2596	3.2255	3.426	0	0	0	0.3913	0.1637	0.0915	0.2013	0	0
AS01G01733	turquoise	2192.55	1604.99	587.563	1017.43	12.9262	12.1627	7.4068	4.2765	4.9538	3.5566	6.2649	7.4892	6.9721	4.4354	5.9802	4.8631	7.4234	7.9711	9.6906	4.3468	3.5008	2.4748
AS01G01734	brown	3267.17	699.524	2567.65	-1868.12	11.0833	9.2777	11.8799	17.9467	15.2418	15.001	15.8389	17.7316	15.5455	18.011	18.2232	18.5137	12.8484	14.9197	14.668	16.7555	19.5024	21.0937
AS01G01735	brown	7221.13	2717.65	4503.48	-1785.83	4.1174	3.7292	5.267	249.999	291.669	282.314	419.262	418.119	432.816	1286.9	1324.46	1360.22	3.5072	2.0655	4.7364	1225.26	1237.88	1186.35
AS01G01736	brown	6488.74	2558.41	3930.33	-1371.92	2.4419	0	2.4989	208.325	215.612	186.51	230.885	295.474	300.976	1148.24	1227.23	1297.79	0	6.1893	3.4572	1082.88	956.674	917.3
AS01G01737	brown	5590.79	2396.38	3194.4	-798.021	14.1279	13.8467	14.3882	15.4772	15.4118	16.1389	17.4984	18.4207	19.64	39.5409	35.9452	44.2947	17.7764	17.2417	16.6847	40.2612	44.3329	40.9052
AS01G01741	turquoise	6009.95	4471.43	1538.52	2932.92	20.5364	19.8025	22.0059	7.2261	6.5033	6.4268	8.1475	9.8765	8.4679	5.6486	5.3972	6.0018	23.6714	23.8184	22.5106	4.6161	4.3361	5.3846
AS01G01743	turquoise	5159.06	3835.31	1323.75	2511.55	19.588	14.8422	17.6586	9.3738	9.0038	7.9098	6.3365	8.1412	7.6455	7.5632	6.8855	6.4719	16.4268	15.7661	17.003	7.034	7.1294	8.7525
AS01G01745	turquoise	6250.13	3528.74	2721.39	807.347	43.1933	41.1521	46.5368	37.1799	31.2672	29.8209	32.2006	37.9984	35.8206	21.051	23.6013	25.7449	41.3513	42.7933	44.658	23.4355	23.4591	24.1243
AS01G01746	turquoise	5493.98	2849.65	2644.33	205.318	25.8988	23.1371	26.7288	16.5068	15.7753	15.4593	19.1505	21.9616	20.4549	9.6782	9.2573	10.0223	21.0085	22.4529	21.6367	9.6388	9.3381	8.974
AS01G01747	yellow	936.572	389.992	546.581	-156.589	4.8008	5.6305	6.1412	9.8845	8.9653	11.2553	14.7913	11.4774	13.4026	7.2647	6.7021	5.9644	6.5068	6.3471	7.0067	6.2785	7.1389	6.8506
AS01G01748	yellow	2245.85	1158.7	1087.15	71.5551	1.357	1.2699	1.4065	7.1819	7.2696	7.2813	4.4921	5.4625	4.4767	0.63	0.4736	0.5463	1.5807	2.2931	1.7571	0.4156	0.5695	0.4469
AS01G01750	brown	5700.17	2326	3374.16	-1048.16	7.1192	6.4768	7.9389	5.9392	5.7302	5.6116	10.0425	11.2012	10.4408	17.4018	20.4234	19.1695	7.1547	7.7142	6.0566	18.2686	17.6997	17.1176
AS01G01751	brown	4635.83	2011.08	2624.75	-613.671	87.241	76.8102	85.7409	68.0938	76.8232	80.4715	88.0182	92.9019	91.5619	201.04	191.961	191.679	101.523	99.573	101.487	237.481	235.891	224.51
AS01G01752	turquoise	6452.49	2538.98	3913.51	-1374.53	53.2416	46.4838	51.4693	45.4651	41.4966	41.5133	45.1071	41.5419	45.5727	21.9286	21.8395	22.5099	49.9721	51.8792	54.2832	19.0724	17.5871	23.8602
AS01G01753	blue	4094.56	882.5	3212.06	-2329.56	12.7508	11.9654	13.672	13.9469	11.6384	11.8753	9.9127	8.3477	8.5147	7.7095	8.5886	8.5014	12.3598	12.9859	12.3033	6.811	6.8538	7.4751
AS01G01755	turquoise	847.739	438.102	409.637	28.4656	3.2062	2.9723	2.8088	2.6738	1.4298	1.9569	1.4795	1.3767	1.7176	2.6147	1.9582	1.8722	3.0405	2.7089	3.0262	2.1442	2.4597	2.8075
AS01G01756	brown	5843.69	2017.03	3826.66	-1809.63	27.1443	24.9934	29.207	29.3253	29.6909	26.226	33.0487	33.1841	35.001	38.887	39.0559	38.6897	23.925	23.7369	24.6115	43.2424	42.4701	43.2269
AS01G01757	turquoise	5519.75	3691.33	1828.43	1862.9	9.2076	7.5758	8.2319	5.792	5.6144	4.9493	6.2784	5.2797	5.9873	4.7034	5.1382	4.3329	9.1931	9.0831	7.8551	4.1771	3.6226	3.5194
AS01G01758	brown	1520.29	330.461	1189.83	-859.37	12.3493	10.861	12.7282	7.9037	7.2483	6.2641	11.2877	13.2963	11.7162	12.8636	13.4159	14.2323	9.2331	8.6232	9.1539	13.3301	12.4968	13.1221
AS01G01759	blue	2628.64	645.307	1983.33	-1338.03	6.9612	7.6201	7.7678	5.3684	5.4651	6.193	7.2048	7.5541	6.6243	3.9835	4.5502	4.622	5.9356	6.0642	5.9393	3.5943	3.8219	3.683
AS01G01760	blue	2277.6	923.498	1354.11	-430.607	78.4842	80.7472	83.6869	123.117	124.112	120.139	108.712	105.591	108.591	75.7427	73.2984	71.3169	85.4083	84.3902	89.0877	67.0918	70.6569	72.8285
AS01G01761	green	7293.78	462.419	6831.36	-6368.94	1.0545	0.2902	0.8854	12.7392	10.6978	11.8254	20.5507	18.0736	17.2077	26.8309	26.187	25.4984	0.6278	0.7996	0.7656	25.6659	27.2987	27.375
AS01G01762	turquoise	4910.69	3426.77	1483.92	1942.85	20.2819	17.6643	22.5029	12.7258	11.5726	12.5475	13.708	13.3611	13.5556	9.5014	9.778	11.04	16.3219	17.2402	16.1728	10.8096	8.5218	10.6331
AS01G01763	green	882.725	97.8902	784.835	-686.945	19.8067	19.1351	19.8288	22.8464	20.1939	19.8228	21.2175	22.5451	22.2436	21.5745	22.6319	20.0775	17.3003	18.1169	19.4264	23.164	24.6652	19.4468
AS01G01766	brown	7064.96	2159.47	4905.49	-2746.02	5.3149	6.8416	6.3898	11.3923	9.5072	8.9744	12.6695	11.4679	11.8402	16.1958	16.9435	16.345	7.2849	6.9183	6.4236	15.3926	16.5091	16.949
AS01G01769	brown	734.892	186.833	548.059	-361.225	34.5978	31.1161	34.8889	34.0799	31.119	29.0603	36.1651	37.856	36.1139	35.8615	35.1404	33.7413	32.7587	30.363	31.63	36.4566	37.0971	39.0295
AS01G01770	turquoise	6879.12	4462.34	2416.78	2045.55	6.5869	7.9692	7.4847	4.4621	3.7203	4.0337	3.1044	3.0918	2.791	1.7463	1.6838	1.8867	6.8275	7.7056	7.4439	1.6702	1.6225	1.7447
AS01G01771	black	2066.44	156.823	1909.62	-1752.8	7.922	8.0273	8.9807	23.2679	27.7454	26.7958	29.8961	30.6895	32.2619	19.5488	20.4865	19.5941	10.0658	10.2995	9.6045	18.5472	17.7442	20.2461
AS01G01772	turquoise	5257.54	4036.69	1220.85	2815.84	46.8055	40.5762	48.4636	16.8358	13.9469	14.0396	20.4243	23.6102	20.6413	15.3178	17.8326	18.2021	41.2648	42.7147	43.4362	16.4277	14.6005	18.0359
AS01G01773	turquoise	7498.47	4130.23	3368.24	761.986	93.1775	101.006	87.4818	60.8606	64.3767	65.2349	60.9643	53.5608	55.4822	25.3949	25.3069	26.7153	99.5708	98.4664	96.563	24.0285	24.4303	25.5604
AS01G01774	yellow	697.193	389.421	307.772	81.6491	504.468	587.981	422.545	580.988	719.778	810.03	594.872	498.781	572.301	418.735	491.59	505.406	473.976	550.005	496.579	593.081	432.581	445.464
AS01G01777	brown	692.171	69.8356	622.336	-552.5	5.8933	4.7027	5.8076	4.8914	4.4233	4.0129	4.8902	4.9232	4.9917	5.9199	5.4033	5.7268	4.8792	5.0846	5.1505	5.0519	5.8051	5.4062
AS01G01780	green	771.283	149.161	622.122	-472.961	18.6284	22.4432	14.3178	21.891	27.3061	29.3598	25.583	27.4369	29.1028	20.6148	21.5622	22.6636	16.9808	19.9227	22.0341	24.9792	22.8344	22.5447
AS01G01781	blue	5187.95	1516.32	3671.64	-2155.32	54.4131	56.6677	48.9719	44.5653	49.7865	57.0432	53.1893	46.859	44.9203	24.8822	23.2986	22.7859	50.8372	51.485	48.6959	26.1862	26.8743	25.8152
AS01G01783	turquoise	3676.96	2388.71	1288.24	1100.47	2.8461	5.8445	6.9649	2.5882	2.03	1.9421	3.1501	2.5605	3.6459	1.5743	0.6478	0.5888	4.6221	5.8548	3.9711	0.5141	1.2658	1.1919
AS01G01788	blue	2432.87	1256.45	1176.42	80.0288	40.8275	42.1982	38.2267	54.2906	51.3168	51.1692	51.1541	49.9248	52.2812	31.6454	32.5012	32.1098	41.9955	41.7383	46.5238	33.0108	30.6528	34.9031
AS01G01790	turquoise	5424.16	4083.81	1340.35	2743.46	137.917	136.548	123.48	11.9362	13.2708	12.1751	31.6778	31.3465	32.9863	2.1352	1.4537	1.1954	90.7067	87.4213	87.4283	2.8152	4.1255	3.3965
AS01G01792	turquoise	604.984	424.899	180.085	244.815	58.0126	64.6861	56.2257	45.4516	49.7917	56.7402	60.3202	58.4562	56.6524	48.8845	51.2112	49.3091	60.5578	61.1056	61.536	57.6867	56.0893	52.7568
AS01G01793	turquoise	3873.73	2893.21	980.519	1912.69	8.3456	6.47	8.1848	1.0208	1.4541	0.7277	4.426	3.5455	4.2121	1.0209	1.8205	1.103	4.5636	7.1491	7.0019	1.5649	0.2371	2.1089
AS01G01795	turquoise	5423.48	4108.71	1314.77	2793.94	12.4775	9.9213	12.9267	0.3391	0.8424	0.2149	0	0.3696	0.1513	0.2513	0	0.0489	12.3371	11.7568	10.2747	0.0533	0	0.055
AS01G01796	blue	2721.81	1332.64	1389.17	-56.5312	14.2245	17.2731	19.4697	21.8242	20.4185	19.5341	19.3177	20.4754	18.5105	10.8753	10.2394	10.3213	14.7189	16.2995	17.2021	10.895	8.5484	10.3711
AS01G01798	turquoise	2877.95	1213.04	1664.91	-451.867	5.7349	4.617	8.0173	5.4676	7.4613	5.7325	3.6311	3.1786	4.9786	2.4053	3.5384	2.9723	6.7716	6.3595	7.4428	3.1375	2.8284	3.3428
AS01G01802	brown	5717.34	1683.79	4033.55	-2349.76	15.1476	12.5854	17.1655	23.9288	18.6641	23.0123	29.7217	31.1817	25.5511	36.3476	34.498	37.3801	17.7109	15.9071	20.1939	33.5962	34.8414	32.1484
AS01G01806	turquoise	7244.64	4080.64	3164	916.635	40.4567	45.8937	43.0345	31.3998	28.6957	31.18	21.5236	23.5949	21.4335	10.5537	11.5588	9.8373	46.833	49.0617	47.5816	9.6095	9.7912	11.8149
AS01G01807	black	10.1309	1.93186	8.19908	-6.26722	6.5407	4.2126	4.3508	3.6001	4.7339	3.0796	5.9466	9.1208	1.9271	5.1207	3.0818	4.9794	1.9809	3.0394	2.7781	2.7172	3.6799	3.8501
AS01G01808	turquoise	3815.89	1761.3	2054.59	-293.291	2.1513	1.5462	2.2398	2.1005	1.3178	1.605	1.7178	1.9859	1.7086	0.9886	1.2927	1.1037	2.0773	2.0863	2.2071	1.0297	0.9376	1.0411
AS01G01809	turquoise	4649.1	1477.07	3172.03	-1694.96	24.2308	22.4818	19.6069	22.6418	21.2078	21.2256	16.6504	15.3778	16.972	8.5477	10.817	10.4567	17.5403	22.1387	23.1366	10.3391	9.7032	13.5695
AS01G01812	yellow	1763.34	749.212	1014.12	-264.912	12.1403	10.8524	10.9186	20.0921	18.9126	17.9698	17.7805	17.2591	17.2134	13.1986	14.2298	13.6031	11.6703	12.9002	11.9868	14.4372	14.5166	15.0994
AS01G01813	turquoise	5847.16	4126.83	1720.32	2406.51	23.7582	22.2622	24.0063	18.4541	15.6525	15.7939	15.923	16.1445	17.2008	13.1575	13.9791	12.9013	24.9499	23.9862	21.8228	14.8006	15.1149	15.6937
AS01G01817	blue	3149.44	1175.45	1973.99	-798.548	10.2411	9.2529	10.5006	12.4706	11.7715	12.184	10.6589	11.9526	11.5143	7.507	7.8662	8.5414	12.7137	13.4132	13.1744	7.0427	7.0176	7.2364
AS01G01818	black	1387.87	173.589	1214.28	-1040.69	17.6725	16.549	17.3654	24.7165	25.3015	25.1596	27.807	28.4472	27.8843	19.6236	20.5405	20.9133	19.8881	18.3756	18.6923	21.2767	22.2689	21.9037
AS01G01821	turquoise	2869.92	1753.2	1116.72	636.476	4.9229	4.5015	5.6599	3.6128	3.4897	3.7836	3.6192	4.6476	4.4469	3.2713	3.4045	3.2677	4.5403	4.5958	4.159	3.44	2.3003	2.8295
AS01G01822	turquoise	3190.8	1476.61	1714.19	-237.582	25.7503	22.8606	28.175	24.87	24.0287	24.3585	23.1535	21.3451	24.6139	22.5451	18.5255	21.6916	28.1209	24.8006	27.706	19.1322	17.6018	18.8493
AS01G01823	blue	4349.27	984.081	3365.19	-2381.11	11.0594	11.0293	12.0634	10.0151	8.2927	7.1149	11.3965	10.7395	10.1094	4.4608	4.2641	4.7466	9.1845	10.5593	10.0154	3.7639	3.478	4.4786
AS01G01824	blue	2966.22	1019.82	1946.4	-926.584	4.2071	6.1799	5.0136	6.2157	6.0899	4.9232	3.372	4.4075	3.8057	2.9525	2.5503	2.8973	5.5605	5.2617	4.7547	3.2483	2.8313	2.9327
AS01G01825	brown	6636.37	2646.32	3990.05	-1343.73	0.6356	2.5774	1.6622	288.259	353.008	492.325	745.093	606.742	673.943	2451.26	2617.46	2619.34	0.2139	0.6563	0.8665	3145.36	2674.7	2517.34
AS01G01826	turquoise	1187.57	688.176	499.393	188.782	2.798	2.7304	2.9935	0.84	0.7364	1.1976	0.4625	0.2288	0.6245	3.7339	1.8643	2.2995	4.1085	4.513	4.2015	0.7925	1.0408	1.3611
AS01G01831	brown	6746.63	2715.95	4030.68	-1314.73	3.6171	2.9018	2.7275	8.0893	8.2303	7.9676	12.2887	12.4685	12.901	42.2912	41.5004	41.3049	2.6906	2.4448	2.3359	45.0788	45.4909	45.6392
AS01G01834	turquoise	6144.68	4087.1	2057.58	2029.52	92.316	72.1295	71.6276	51.982	51.2377	45.1926	48.3234	50.4355	48.4649	38.82	33.9184	35.7784	74.2737	72.7497	78.6318	34.5732	34.2818	35.9873
AS01G01838	turquoise	5986.74	3449.35	2537.4	911.949	55.3252	63.2445	59.1669	40.7076	38.5049	38.7918	40.6315	40.7238	38.247	23.6727	22.9705	27.4864	45.6488	49.8194	48.2862	25.9681	24.3523	26.7605
AS01G01839	brown	7082.59	2694.7	4387.9	-1693.2	4.4138	4.9847	4.4698	10.6285	10.2489	11.5453	16.1348	16.9175	19.1456	38.4697	41.2554	40.5579	6.1731	5.7491	5.0773	40.9688	38.471	36.4617
AS01G01840	brown	5259.55	2155.04	3104.51	-949.475	7.2397	6.8842	7.4088	10.0075	10.942	10.4803	8.3853	8.714	9.4803	18.0843	18.3794	17.5851	9.6113	9.9152	9.0174	17.3721	17.3812	19.8835
AS01G01841	yellow	1564.03	755.021	809.007	-53.9858	14.1814	15.4096	14.1121	39.7942	42.4407	44.4686	35.5551	33.9309	34.6915	19.37	18.6745	20.1185	20.5964	19.2589	20.735	31.8056	29.7694	28.0272
AS01G01845	turquoise	5570.22	2545.46	3024.77	-479.312	30.9368	32.2297	29.2329	23.6946	23.3412	23.8571	30.1498	27.0775	28.8431	16.7801	15.5849	14.4074	31.8943	30.7617	30.4398	15.8753	15.5991	16.8282
AS01G01846	turquoise	6027.75	2403.11	3624.64	-1221.53	340.951	331.245	362.841	372.347	336.744	315.729	298.893	320.165	302.859	166.325	167.133	158.956	439.682	435.181	441.192	142.773	142.238	144.509
AS01G01847	brown	5563.53	2205.32	3358.21	-1152.89	0.0531	0.5133	0.1631	0.2925	0.4615	0.1668	1.9807	2.0077	3.0268	5.46	4.2839	4.8036	0.5901	0.2245	0.3009	4.9666	6.7942	5.6868
AS01G01850	turquoise	4721.91	2703.24	2018.67	684.574	4.5126	4.2447	3.285	2.6118	3.6813	3.8454	1.3535	1.2137	1.1879	0.0455	0	0.3984	7.0447	6.3675	7.5965	0.1449	0.0952	0.0498
AS01G01851	turquoise	3520.29	2692.83	827.46	1865.37	2.0636	1.4767	4.1355	0	0	0	0	0	0	0	0	0	3.7324	2.8331	4.4635	0	0	0
AS01G01853	turquoise	2499.1	1923.56	575.545	1348.01	1.4617	2.0305	1.8478	0	0	0	0	0	0	0	0	0	3.8192	5.8842	4.8693	0	0	0
AS01G01861	black	166.019	24.1138	141.905	-117.791	15.7828	16.4624	13.1041	15.4072	23.7079	20.4083	20.7114	25.5851	27.4917	23.8967	18.8637	21.3951	18.3381	19.7505	19.6751	17.3191	20.4092	16.0947
AS01G01862	brown	7490.01	2458.66	5031.35	-2572.7	4.1328	4.9582	3.3586	19.4691	19.589	22.4475	20.2788	20.2855	22.0256	44.2512	48.2357	45.3431	6.6264	5.9565	5.1055	44.1838	46.6895	45.7271
AS01G01863	brown	5967.51	1469.48	4498.03	-3028.56	63.4995	65.8223	49.3648	84.422	100.095	119.135	91.9734	82.7246	86.5605	125.244	116.936	126.766	60.6926	60.7879	59.5749	131.782	129.966	124.778
AS01G01867	yellow	44.0566	16.6078	27.4488	-10.841	34.9187	38.2694	36.7341	47.3099	49.0135	35.0026	31.0807	44.3761	41.9687	31.3047	31.9592	30.9053	37.9629	39.8179	35.9548	36.5186	48.2084	41.0302
AS01G01869	greenyellow	233.563	21.4801	212.083	-190.603	2.6907	1.3044	1.8653	1.8154	4.6067	3.451	1.7361	2.2645	1.1082	1.444	1.7267	1.4867	2.1906	1.3933	1.4746	0.8113	2.3972	1.2076
AS01G01870	green	4341.67	558.289	3783.38	-3225.09	84.9968	86.7756	78.6552	115.078	131.03	130.757	117.507	109.972	122.97	117.475	121.583	121.241	88.1447	90.3808	88.3547	121.029	121.881	117.539
AS01G01871	turquoise	881.75	556.01	325.74	230.27	106.962	115.01	98.9701	65.6288	72.3702	78.1376	97.981	88.8262	92.6855	85.9313	85.6307	87.1959	94.2273	94.1313	92.5549	89.1392	84.8081	87.432
AS01G01872	turquoise	6111.46	3615.37	2496.09	1119.28	174.571	190.925	188.009	105.916	111.046	103.941	143.836	134.134	129.053	32.5144	31.3053	32.3448	262.352	256.518	245.383	27.114	27.5564	27.4074
AS01G01873	brown	6529.15	2026.62	4502.53	-2475.91	4.6919	4.5298	4.8583	9.7492	9.3501	7.7268	18.7537	18.4577	18.2956	24.5608	22.7606	24.8339	4.4002	5.0665	4.2451	25.3153	25.6442	26.1174
AS01G01874	turquoise	5264.08	3977.42	1286.66	2690.76	10.4651	10.5089	12.6098	1.3007	2.199	1.2363	1.4579	1.2148	1.0775	0.0826	0.0884	0.1606	7.3272	8.9845	7.01	1.1395	0.4317	0.0903
AS01G01875	turquoise	1873.08	1377.94	495.146	882.789	17.4066	16.2978	17.1855	15.7851	12.6166	13.3185	12.3048	13.4524	13.5935	13.4325	12.6454	14.7765	13.8566	17.039	17.5152	12.8615	12.4326	13.8694
AS01G01876	turquoise	6654.01	4681.55	1972.46	2709.08	61.2754	60.517	67.6607	30.7911	28.3908	28.0985	32.4004	35.8166	33.0221	19.2179	20.4401	19.1425	56.7966	55.1994	53.6909	19.883	19.2428	21.1722
AS01G01877	turquoise	3171.73	2477.83	693.908	1783.92	1.9418	1.2984	1.6614	0.2453	0.3686	0.3664	0.2605	0.4868	0.3126	0.5919	0.4	0.2423	1.0283	1.2103	0.8413	0.2645	0.2931	0.4429
AS01G01878	turquoise	650.55	409.716	240.834	168.881	17.3748	13.358	11.5335	5.1694	5.2113	6.633	10.0329	12.8853	11.0687	7.1231	9.0961	8.9373	12.7997	20.4327	14.8482	13.8993	9.8473	12.3131
AS01G01879	turquoise	494.69	154.13	340.561	-186.431	11.4031	11.4986	12.7303	4.3744	4.5016	3.2539	8.9535	9.1708	7.2965	8.7922	8.5023	7.7274	12.3837	16.2032	16.7967	8.6129	11.311	18.3061
AS01G01881	turquoise	7240.93	4724.39	2516.54	2207.86	23.8448	23.7382	22.7152	12.7011	11.6378	10.9223	13.8864	11.6158	11.4665	6.2908	6.0403	6.2479	22.2416	23.326	22.8175	5.221	5.3391	5.7331
AS01G01884	green	481.365	78.5297	402.835	-324.306	0.66	0.7084	1.3508	3.8141	2.8659	1.8989	1.8	2.9687	1.7825	1.2917	2.5913	1.2561	1.1659	1.6728	0.6229	2.0562	1.6877	2.119
AS01G01887	turquoise	257.647	110.845	146.802	-35.9567	96.3438	96.8785	86.9233	76.3614	85.9869	85.8203	89.0124	81.5224	86.4891	91.4813	96.9499	100.057	94.4223	97.8558	98.6038	80.3171	83.3167	82.7677
AS01G01888	brown	7129.16	2578.38	4550.78	-1972.4	2.4359	2.8084	3.416	31.4821	29.7744	32.094	83.826	72.0735	79.7436	153.18	158.222	166.294	1.9126	2.5916	2.2991	172.212	176.356	171.962
AS01G01889	turquoise	6558.95	3886.68	2672.27	1214.41	102.746	109.724	116.464	71.8793	67.3053	69.1952	58.6435	58.9023	59.7149	33.8473	34.599	38.1119	89.8474	90.9785	84.9605	37.2013	37.9033	34.7055
AS01G01890	blue	5358.99	1784.59	3574.4	-1789.81	45.3031	44.2757	43.8544	43.8137	45.268	49.922	47.1395	41.1907	44.296	22.7176	22.4135	21.1732	46.9508	46.2842	45.0724	25.6521	23.6638	23.4259
AS01G01891	blue	1303.12	697.77	605.35	92.4199	2.4714	2.1632	2.179	3.474	3.0454	3.5009	4.1482	4.6179	4.5931	1.2279	1.3138	1.4835	2.6485	3.4694	2.8351	1.3031	1.2835	2.1974
AS01G01894	blue	2025.58	1064.1	961.48	102.618	1.3126	0.9393	0.8316	3.6468	2.5333	3.0084	0.7956	1.5183	1.105	0.0612	0.3272	0	1.3251	1.9012	1.4749	0	0	0.2007
AS01G01895	turquoise	5716.09	4228.14	1487.95	2740.19	9.1198	8.2884	10.9924	4.4874	3.9768	3.6736	4.707	5.6616	4.851	3.436	4.1903	3.4261	9.8074	9.8798	9.2398	3.152	2.5567	3.6303
AS01G01896	turquoise	4458.27	3324.94	1133.33	2191.61	2.964	3.298	4.3649	0.7958	0.8023	0.6051	0.0329	0	0.0355	0.1415	0.3406	0.4128	3.2111	4.7336	4.094	0.7508	0.2958	0.5029
AS01G01897	turquoise	7046.74	4028.84	3017.9	1010.94	21.3276	17.553	19.4353	15.1955	14.3454	13.8398	11.5017	12.4459	12.0076	7.6599	8.0048	8.199	18.8355	19.6855	19.5577	9.2632	8.2549	7.9874
AS01G01898	brown	6652.62	2670.93	3981.69	-1310.76	12.1264	12.0639	11.687	18.0356	16.1609	15.3479	22.1047	24.5783	23.7796	47.0145	46.6043	45.9855	15.2565	16.2972	15.5402	45.3674	44.5195	45.9958
AS01G01901	turquoise	5274.68	4002.97	1271.71	2731.26	17.4109	14.1602	17.0904	0.2934	0.6858	0.2788	0.2423	0.2797	0.0872	0.8259	0.5581	0.4227	15.8728	15.761	16.6851	0.5997	0.8178	0.3327
AS01G01903	black	1204.66	182.406	1022.25	-839.844	3.9053	4.2783	3.2301	21.0831	22.8443	21.7182	35.2138	35.4472	35.8856	4.3977	4.7612	4.48	5.2117	5.0171	4.5193	6.0838	5.8007	6.4699
AS01G01904	turquoise	7265.36	4343.24	2922.12	1421.12	49.828	45.0353	47.7138	36.8157	32.6832	33.1751	33.0551	35.3137	33.8884	22.644	21.4992	20.8619	53.2443	49.7461	51.6211	21.9262	21.083	22.4919
AS01G01905	turquoise	5388.91	4059.81	1329.1	2730.7	47.0839	40.6773	43.432	2.252	2.3815	2.1065	2.0075	1.5483	1.6902	0.1271	0.238	0.4635	54.1212	54.3211	53.3597	0.1349	0.1661	0.2085
AS01G01906	blue	1783.79	476.992	1306.8	-829.805	8.209	7.4241	5.4241	11.8828	9.7306	11.8353	2.5857	2.3842	2.8567	2.2772	3.0455	3.0755	15.2693	14.1444	15.1303	3.5579	4.7606	3.113
AS01G01907	blue	2010.03	1052.07	957.961	94.1065	44.4715	42.9032	42.3421	50.3805	52.2589	52.5973	40.9947	44.0605	41.6862	37.7916	39.2548	35.7841	45.5201	47.6565	40.9125	37.1243	39.9054	36.0881
AS01G01908	turquoise	1407.83	977.083	430.746	546.337	2.9346	4.5501	3.0588	2.4528	2.4648	1.5352	2.1245	1.7601	1.9748	0.7446	1.5932	1.448	2.0847	2.6631	2.8212	1.9189	1.6677	2.3265
AS01G01909	yellow	1267.99	688.613	579.378	109.235	3.4247	2.9935	2.7036	6.4628	7.6484	8.6511	6.9389	7.3945	7.4477	3.1121	5.2763	3.4452	4.2476	4.1749	4.664	4.573	4.7043	5.3932
AS01G01911	brown	6461.11	2646.2	3814.91	-1168.71	1.1807	1.0984	0.8055	10.8745	7.7478	8.8947	15.5292	14.8003	16.7368	81.9609	83.5289	84.5672	1.1919	0.6983	1.4859	75.004	70.2921	70.6373
AS01G01913	blue	6123.87	1457.19	4666.68	-3209.5	19.0851	18.1276	15.467	15.6615	16.3709	18.1938	13.2151	13.6319	13.4048	8.2255	7.9932	7.4114	19.0333	16.9392	18.2322	7.568	5.9948	6.6435
AS01G01914	blue	3241.74	700.716	2541.03	-1840.31	32.2074	31.1421	30.8252	28.5659	26.1311	24.1077	31.9958	33.2452	32.9472	21.5745	22.9024	21.853	31.0845	30.2837	31.7542	21.9417	20.339	19.498
AS01G01915	turquoise	4563.33	2708.47	1854.86	853.615	44.2737	48.0976	37.0107	36.6412	38.8123	31.701	36.9541	35.9918	34.2619	19.2102	20.4415	23.5529	64.6197	63.0049	62.6323	15.0683	22.5897	21.8078
AS01G01916	yellow	1270.5	794.446	476.051	318.395	27.5109	37.9198	28.072	57.848	67.9479	96.5331	62.6382	55.0245	53.7249	36.8335	35.4844	36.4238	35.9035	38.4699	36.0522	48.2818	40.377	39.5991
AS01G01917	blue	1833.72	782.898	1050.82	-267.925	17.4419	21.0206	18.6608	20.7714	21.1159	21.5676	14.6321	15.6917	15.7285	13.2673	12.5346	13.4292	18.3283	17.7507	17.8098	16.5499	15.9765	13.2366
AS01G01918	turquoise	5717.4	3608.99	2108.41	1500.57	143.144	163.825	153.543	87.3041	98.2179	95.5346	94.7348	86.0269	96.7555	61.8533	57.1959	62.4996	121.29	116.983	120.008	61.6513	64.0611	62.237
AS01G01919	brown	7093.87	2456.12	4637.75	-2181.64	21.3663	20.1443	21.4028	47.6633	47.4556	44.2382	59.4069	60.0062	63.1752	102.335	105.702	99.5105	33.4389	35.2447	35.1055	98.8575	95.982	100.301
AS01G01921	blue	5397.89	1331.3	4066.59	-2735.29	137.355	141.51	119.575	133.539	148.034	131.651	115.603	111.43	108.702	80.9634	83.5637	85.4028	147.353	152.638	157.48	87.1907	85.6067	82.4582
AS01G01923	yellow	767.174	285.162	482.012	-196.85	9.9978	11.0274	10.1375	12.4194	14.9587	14.5874	11.6747	10.7687	12.1612	9.2904	8.4513	9.6013	11.1116	11.1981	13.419	11.0501	11.5875	11.1418
AS01G01924	turquoise	5648.05	4069.43	1578.63	2490.8	6.1932	6.1714	6.8156	4.9252	3.5156	3.0494	3.6744	4.312	3.9246	2.7853	3.4211	3.3368	6.8498	6.5119	6.2432	3.216	2.9347	3.3263
AS01G01925	turquoise	6276.66	4606.29	1670.38	2935.91	14.7548	14.1983	15.2268	4.5667	3.8489	4.0617	4.8699	6.6411	5.444	3.0079	2.7903	2.7219	12.8328	11.6857	12.8534	1.9743	2.1354	2.6049
AS01G01926	turquoise	280.951	186.935	94.0164	92.9186	9.1835	11.1686	8.6919	15.0181	13.114	15.4962	15.5403	14.757	13.1902	13.351	11.3386	9.901	24.544	24.4882	24.7014	12.3493	12.272	13.4646
AS01G01929	turquoise	2928.85	1867.93	1060.92	807.002	3.1497	2.9279	2.3926	1.7515	2.3815	2.4802	1.4171	1.782	2.041	1.5571	1.632	1.9158	2.5569	3.6488	2.7584	1.6187	1.2622	1.6681
AS01G01931	blue	2274.61	1097.63	1176.98	-79.3439	15.8353	14.316	17.2528	19.0558	18.4769	18.1435	13.8768	13.4609	14.4583	10.5473	11.3477	10.2275	12.7342	12.9467	14.6907	10.0676	10.3164	9.6015
AS01G01933	black	262.796	92.9606	169.835	-76.8747	16.6321	15.346	13.4827	14.1946	15.7796	15.7402	21.2377	19.7547	20.3726	14.7221	13.599	14.7603	14.1493	13.8944	14.8165	17.5645	16.9178	16.4004
AS01G01934	turquoise	6559.6	2840.02	3719.58	-879.558	22.9696	21.0137	23.9799	22.3216	19.2293	19.5728	17.1731	20.425	19.1159	12.7489	12.3334	12.3703	22.7212	24.0393	24.2612	11.9567	13.0821	12.9969
AS01G01935	brown	5135.87	2199.61	2936.26	-736.653	0.5749	0.4408	0.6724	0.9041	0.7925	0.6015	0.2987	0	0.4839	9.8051	10.9206	8.9874	0.7462	1.5265	1.0852	9.9792	9.745	9.2289
AS01G01936	turquoise	2506.58	1854.71	651.862	1202.85	206.52	246.573	209.151	108.952	131.232	118.845	84.4917	74.3185	79.0262	119.547	113.421	116.618	167.576	169.548	159.987	114.525	116.787	101.13
AS01G01939	turquoise	5148.78	3908.64	1240.14	2668.5	46.5643	49.9839	40.2751	2.7882	3.3842	2.6501	10.6279	5.6089	5.9318	4.1946	6.3238	6.8599	52.5149	47.2429	52.7774	2.0234	2.7901	4.7958
AS01G01944	turquoise	6309.35	4430.71	1878.64	2552.07	6.1179	5.2538	6.1692	2.9896	3.1391	2.4668	2.7404	3.4367	2.6672	2.6285	1.7186	1.9312	6.1762	5.8245	5.9717	1.4877	1.2822	2.108
AS01G01945	turquoise	4353.26	3196.74	1156.52	2040.21	14.5802	13.8769	13.643	7.075	7.7261	7.2626	8.5812	10.3748	8.332	6.4694	5.768	6.9199	9.9363	11.3878	11.2313	7.0562	6.7998	6.2103
AS01G01946	turquoise	3004.08	2295.82	708.263	1587.56	38.5078	40.6862	37.9709	25.8445	24.0806	23.982	24.8875	27.5451	24.8881	21.7676	22.7825	24.6906	45.5206	45.7042	49.1165	31.1946	30.5023	31.1103
AS01G01947	turquoise	7058.22	4564.18	2494.03	2070.15	362.898	352.606	363.888	161.164	152.425	157.952	162.756	164.987	167	45.4393	48.3712	46.788	302.085	294.302	294.685	65.3158	67.3461	63.5804
AS01G01948	turquoise	6628.72	3332.36	3296.36	35.9984	83.6897	80.9986	79.608	67.6539	67.2089	59.3745	55.6346	54.4984	55.5596	38.947	36.5533	36.8665	69.4204	75.8415	74.0471	38.8632	45.0332	38.6354
AS01G01949	turquoise	5242.69	3696.18	1546.5	2149.68	29.0735	28.5055	26.2386	6.3001	11.2666	12.4553	9.9902	9.0619	8.9933	5.6008	6.4717	4.7926	18.4884	21.2758	19.6628	6.1815	2.1076	2.205
AS01G01950	turquoise	785.39	454.425	330.965	123.46	21.0432	24.1304	21.8288	15.1006	16.0791	18.5984	17.8583	15.184	16.9286	10.8941	10.9789	11.2426	15.6245	14.0777	15.2523	16.3722	17.0441	14.4505
AS01G01952	turquoise	273.299	183.228	90.0706	93.1576	5.3766	7.575	9.3709	1.7571	2.5132	1.8459	5.1937	4.0813	4.4554	2.8775	3.3425	3.6774	3.986	4.1877	2.6167	5.8456	5.4998	3.7762
AS01G01953	blue	307.532	145.833	161.699	-15.8658	15.1774	16.9436	13.461	14.9254	15.6227	21.5969	20.9739	21.3008	19.8747	6.4363	8.3694	7.2215	17.3648	16.3282	13.5614	19.0201	13.5587	17.0015
AS01G01954	brown	6108.72	2577.37	3531.35	-953.981	0.0323	0.0347	0	0.4267	0.5922	0.5745	1.204	1.5982	1.4592	13.3392	11.9382	12.9095	0.0978	0.0273	0.061	11.7743	12.9187	11.8916
AS01G01955	turquoise	3827.9	2654.65	1173.25	1481.39	27.0802	24.287	27.433	17.9379	17.0069	18.2352	22.6308	25.9097	22.8734	18.6619	17.4298	17.7377	28.995	26.9077	28.3633	14.8129	17.4281	16.8123
AS01G01956	turquoise	5601.24	4131.55	1469.69	2661.86	153.77	142.721	146.836	30.6905	28.8522	27.0581	11.6684	13.2762	11.7078	2.9165	2.3655	2.1956	101.565	100.109	101.946	2.3962	1.2784	2.2121
AS01G01959	turquoise	5355.51	4084.46	1271.05	2813.41	424.012	374.041	375.21	6.2751	5.1498	7.1064	11.137	9.4929	9.2911	4.8664	4.9526	4.732	324.833	312.438	326.487	4.4086	3.846	2.5961
AS01G01960	turquoise	5277.59	3932.42	1345.17	2587.25	592.422	520.647	546.064	107.738	116.925	112.519	148.788	162.851	149.289	46.5269	42.4929	44.6848	342.701	350.439	357.128	47.0937	48.4832	51.3531
AS01G01962	blue	1183.19	598.992	584.198	14.794	1.6273	2.2459	2.1147	2.5023	2.8666	2.054	2.1136	1.9753	2.2578	1.7442	1.19	1.3028	2.0601	1.2876	1.6823	0.9658	1.189	1.0229
AS01G01963	turquoise	2960.68	1792.54	1168.14	624.401	10.7143	11.471	10.6783	9.3925	8.8006	9.22	10.2242	9.5888	9.0391	7.5559	8.2306	7.4538	10.8163	10.5414	9.2943	8.3673	8.6706	9.401
AS01G01964	red	9.88801	4.80471	5.0833	-0.278582	0.3455	0.7418	0.3536	1.5215	0.3335	0.3615	0	1.2435	1.3575	0	0	0	0	0.5839	1.3046	1.4355	0.7069	1.4793
AS01G01965	turquoise	2671.88	2091.84	580.047	1511.79	1.2831	3.3808	2.6263	0.1284	0	0	0.7424	0.6297	0	0	0	0	1.7664	0.9856	1.2111	0	0	0.1248
AS01G01966	yellow	895.299	432.156	463.143	-30.9866	0.5624	0.3813	0.8482	1.0102	1.914	1.5177	1.8839	2.2104	1.57	0.6373	0.7749	0.6197	0.7172	0.6253	0.475	0.6764	0.7267	0.8871
AS01G01967	turquoise	1960.38	990.514	969.868	20.6463	1.573	1.8493	1.7247	1.3193	1.5179	1.5674	0.6129	1.3814	1.0299	0.7697	0.8627	1.283	1.3989	1.4239	1.6968	0.7001	0.5747	1.1223
AS01G01968	blue	2346.57	1127.61	1218.96	-91.3513	30.226	28.6012	28.8378	34.2266	40.9419	34.7963	23.258	24.3603	23.965	22.4545	19.3266	22.0219	29.5205	29.1953	29.1236	17.6576	19.0827	18.744
AS01G01969	blue	4225.86	1435.8	2790.06	-1354.26	192.187	156.153	172.324	218.808	218.586	209.003	61.1677	66.6943	66.2919	6.0636	5.6838	5.844	163.296	165.296	171.825	8.2572	7.7403	8.4505
AS01G01973	brown	6944.98	2325.08	4619.9	-2294.82	5.1387	4.9067	5.6256	12.07	12.1088	10.7532	25.9941	26.5824	24.4712	40.7277	43.0745	40.8259	3.2875	3.5339	3.1301	45.9213	41.7768	38.4015
AS01G01975	blue	3036.8	770.655	2266.15	-1495.5	3.3638	4.4132	3.8249	5.9659	3.4264	3.7151	1.8689	0.5044	0.5506	0.5486	0	0.1778	4.1505	4.4209	4.5861	1.1645	0.9558	0.4
AS01G01976	green	4071.71	356.509	3715.2	-3358.69	1.9355	1.859	2.0155	2.8035	4.3254	4.4411	10.867	11.2116	12.5728	11.1323	10.204	10.5342	2.3653	2.0657	2.8525	11.2851	12.0184	12.9741
AS01G01978	brown	6175.07	2566.63	3608.43	-1041.8	7.8107	8.0719	8.589	6.916	6.7181	7.0049	13.2982	13.2028	13.6031	38.8836	37.3351	35.1787	6.4403	8.4437	6.5481	33.4804	33.7705	35.6182
AS01G01980	yellow	826.412	400.276	426.137	-25.8612	16.8346	16.6909	17.2906	19.5427	20.4398	20.3683	20.5092	21.1484	22.1551	16.7743	15.96	15.1753	14.7392	12.7493	13.145	16.53	13.5572	16.8706
AS01G01981	grey	4.10739	0.300802	3.80658	-3.50578	2.0586	4.7242	4.2133	4.2978	3.9045	3.2679	3.9367	3.3847	4.9498	3.3344	2.8243	4.3907	4.013	2.8188	4.02	3.6861	5.0828	4.1784
AS01G01983	turquoise	2882.75	2227.99	654.765	1573.22	87.3612	98.9052	103.255	52.3421	62.3499	55.4627	65.9809	69.1798	63.6793	61.6713	69.5559	73.4998	79.3509	86.2084	85.5709	58.9505	59.5759	62.0883
AS01G01987	brown	6105.61	2501.53	3604.08	-1102.55	7.9515	8.9336	7.7577	9.1615	8.5681	7.2525	16.4607	17.8111	17.6679	40.5866	44.9047	48.6213	9.0102	7.0707	7.3082	38.8347	35.3809	39.2257
AS01G01988	turquoise	37.2645	16.6869	20.5776	-3.89064	4.6004	6.2786	3.6318	2.5683	5.2956	4.7103	2.39	4.257	3.4854	3.7946	3.6814	2.4078	3.4832	2.1655	3.6908	3.5492	3.0252	3.2355
AS01G01989	turquoise	5435.91	4129.25	1306.66	2822.59	29.1499	27.8776	30.2262	14.7851	14.1509	13.602	14.9799	17.4431	16.2988	13.6818	16.085	16.3438	29.2175	29.8754	29.4067	12.8069	12.8725	14.4539
AS01G01990	blue	2645.78	1338.34	1307.44	30.8978	62.7909	57.2031	56.3666	76.246	79.064	79.3854	69.9816	62.0647	73.975	42.3133	42.9647	39.3108	61.0257	57.2396	60.9558	48.1938	46.3416	46.7168
AS01G01991	yellow	805.886	444.738	361.148	83.5909	12.3383	12.2292	9.151	16.6111	21.9047	19.7917	16.7676	16.5536	17.8599	14.7251	14.1791	14.6459	13.671	15.1464	17.0831	13.3498	12.973	12.9289
AS01G01992	blue	1804.65	602.589	1202.06	-599.473	6.722	6.823	6.8323	18.5496	18.8204	19.6165	16.4009	17.8133	15.9656	8.1222	7.517	6.7231	11.587	11.2814	12.0851	7.6223	7.9052	8.0017
AS01G01993	blue	3030.81	1564.65	1466.16	98.4879	44.0778	43.9827	40.978	81.667	109.933	108.801	37.8161	42.1681	46.6432	0.9113	1.3	3.2492	55.7786	63.4667	62.9913	1.2895	0.635	0.9966
AS01G01994	brown	5981.1	2082.63	3898.48	-1815.85	3.7489	3.4155	4.1589	5.9302	7.5699	6.6254	7.5328	8.9561	8.7561	14.151	13.1612	12.5612	2.3535	2.2092	2.2301	18.5511	18.5297	17.5325
AS01G01995	turquoise	5060.03	2813.1	2246.92	566.178	3.1337	2.6649	3.4152	2.0608	3.1026	2.2143	2.3311	1.9039	2.0785	0.9559	0.8949	1.2006	3.8209	3.6792	4.5328	0.6763	1.1657	1.568
AS01G01997	turquoise	1125.26	291.866	833.389	-541.523	35.2925	30.5636	31.1444	29.3257	33.3171	31.7533	35.4579	34.9721	39.978	25.695	26.3756	30.0558	34.5098	35.5442	34.8402	25.6749	26.3785	29.8796
AS01G01998	turquoise	4087.55	1956.66	2130.89	-174.228	19.4215	18.7152	20.8568	18.891	15.9323	17.3103	14.9791	14.7608	14.5665	11.3301	11.8353	12.5167	18.4308	16.0328	18.4606	14.8698	13.1744	12.4274
AS01G01999	brown	6871.96	2524.9	4347.06	-1822.16	21.7848	19.6193	23.4652	31.4601	33.4578	30.4815	36.5905	33.9159	35.538	60.3079	61.3152	56.6051	25.4961	26.236	25.5108	55.6414	53.5576	54.3358
AS01G02000	green	561.102	75.487	485.615	-410.128	0.5347	0.3587	0.4104	2.0602	1.2255	1.4686	0.1823	0.9621	0.5252	0.9157	0.9098	1.2721	0.6748	0.3953	0.4416	0.9024	1.5042	1.1446
AS01G02001	blue	1417.76	735.662	682.096	53.5663	17.6357	21.8433	14.577	23.645	37.7463	33.5926	18.9115	18.7138	19.9851	13.9397	13.9673	12.6943	23.7382	22.9234	21.1273	16.4371	12.2579	15.2448
AS01G02002	yellow	739.919	182.741	557.177	-374.436	11.362	11.5061	9.747	10.9568	13.0923	12.8815	12.4182	10.0015	11.1589	8.9613	8.7861	8.947	10.2026	10.7899	10.7821	10.9095	10.3694	10.1935
AS01G02005	blue	5450.59	1952.07	3498.52	-1546.45	21.121	23.511	24.5737	27.8963	27.9992	28.7839	19.4866	21.2516	21.4726	6.9791	6.6078	5.8196	25.3065	25.6861	27.3121	6.3513	6.3357	6.2942
AS01G02007	blue	2339.35	1089.51	1249.84	-160.331	10.6244	7.179	8.8367	9.3192	10.7836	10.7177	9.8132	10.7007	9.1042	5.5093	5.6286	5.5586	7.8626	8.7261	9.149	6.5061	6.0185	4.9379
AS01G02011	yellow	2110.99	1307.16	803.83	503.33	0.5967	0.2956	0.4227	8.7918	9.0802	8.9807	4.799	5.0791	5.7251	0.4941	0.5286	0.131	0.4634	0.6593	0.7365	0.8104	0.1409	0.393
AS01G02014	green	5308.53	645.661	4662.87	-4017.21	4.2769	6.4745	6.3969	42.6146	41.3784	43.7169	48.9541	46.765	49.1131	46.7917	36.399	46.1262	4.0962	7.0417	5.9	56.6047	56.7624	54.6934
AS01G02015	turquoise	210.639	147.854	62.7847	85.0692	1.789	1.415	1.879	0.5183	1.2267	0.7389	2.183	1.6942	2.7743	1.1979	0.5422	0.7616	3.1369	2.6253	3.155	1.6624	2.3598	2.0659
AS01G02020	pink	122.14	5.33276	116.808	-111.475	20.7379	26.3083	27.0104	17.4922	19.2325	18.0348	23.0167	11.8726	19.3091	20.0311	23.4054	23.5788	24.1981	21.162	20.3364	29.649	19.0093	26.23
AS01G02021	brown	7418.58	2601.66	4816.92	-2215.26	1.7199	2.1651	1.9201	9.7417	7.544	7.1817	10.6612	12.3361	11.701	24.3591	25.571	26.0822	1.5468	1.6512	1.4315	24.698	24.1663	26.2547
AS01G02022	green	902.016	206.744	695.272	-488.528	0.1221	0.1311	0.1874	0.672	1.0015	0.8623	0.8603	1.2357	1.4389	0.4182	0.4155	0.3776	0.3081	0.1805	0.3745	1.2046	1.0616	1.3394
AS01G02023	brown	6602.18	2672.13	3930.05	-1257.92	0.0947	0.5084	0.1454	4.3275	3.6108	4.4601	8.6553	8.3518	8.8382	34.4391	33.8712	40.4745	0.1913	0.2001	0.3129	36.8924	33.2364	31.8338
AS01G02024	brown	1563.1	689.213	873.887	-184.673	0	0	0	0	0	0	0.4325	0.428	0.4672	3.0259	0.9961	3.8477	0	0	0.2245	0.9881	0.7299	1.5273
AS01G02025	turquoise	2114.62	925.737	1188.88	-263.145	67.5209	67.8233	69.4436	60.6936	62.8791	59.7552	65.4622	68.4632	73.1771	44.5705	46.5258	45.9084	70.7425	71.2993	72.2827	58.3116	61.5751	60.8129
AS01G02027	turquoise	3779.3	2833.36	945.94	1887.42	8.8138	10.2754	10.6093	3.7776	3.4161	3.4015	3.9409	4.8096	4.7893	2.2271	2.761	2.0625	5.6523	6.0123	5.8302	3.3763	2.5496	2.4356
AS01G02028	turquoise	4275.06	3259.37	1015.69	2243.67	0.9228	0.7783	1.619	0.0363	0.0636	0.0345	0.03	0	0.0647	0	0.0345	0.0627	1.5305	1.3366	1.2754	0	0.1349	0
AS01G02029	blue	107.902	47.9613	59.9411	-11.9798	15.8721	16.3824	19.9914	11.4243	10.0148	14.6909	19.9804	15.3778	19.1857	10.1561	15.9796	9.2948	9.2442	12.8944	8.0668	12.6801	8.7425	8.4935
AS01G02031	brown	2747.63	1160.15	1587.48	-427.336	5.5419	5.4691	6.5861	5.4774	6.2105	5.0191	6.3658	6.4064	5.4721	7.2312	7.456	8.2224	5.715	5.2361	6.2994	7.8907	7.0099	7.3661
AS01G02032	green	2075.65	401.456	1674.2	-1272.74	7.8096	8.0879	7.7106	31.1791	29.5879	32.4545	31.7507	34.6101	32.0842	17.0345	17.448	17.8726	5.6631	6.97	6.1513	18.8487	21.4623	21.0131
AS01G02033	turquoise	4090.21	3030.05	1060.16	1969.89	8.2211	8.9695	8.9648	3.0167	4.0751	3.4313	2.3689	2.0612	1.5001	2.9456	3.1045	3.762	6.6214	6.2247	6.8692	1.9596	1.8841	1.6347
AS01G02034	turquoise	804.118	288.489	515.629	-227.14	6.5834	7.3999	6.2434	3.7943	3.2929	3.4261	5.1393	5.1475	5.2132	5.7006	5.8104	6.1336	7.2724	5.7078	4.9776	5.2979	5.0067	4.3529
AS01G02035	black	818.523	194.492	624.031	-429.54	6.7163	7.2095	7.1212	26.6012	26.7937	24.197	64.8074	67.6492	64.7382	5.929	5.1473	5.2382	4.9279	3.9195	3.8232	4.1348	4.8517	4.4092
AS01G02036	turquoise	3930.69	2976.68	954.011	2022.67	0.926	0.4786	0.9476	0	0.0331	0	0	0	0	0	0	0	0.9694	1.4198	0.874	0	0	0
AS01G02037	turquoise	7454.13	4267.03	3187.11	1079.92	264.733	222.557	235.532	147.593	147.056	131.274	113.073	115.334	117.047	33.4376	25.9013	26.5318	269.6	245.956	272.319	19.162	17.3358	15.9436
AS01G02038	blue	4410.88	1060.26	3350.62	-2290.36	261.909	280.742	217.635	196.77	238.227	225.056	242.959	218.647	246.673	72.0559	71.7125	71.5784	261.29	256.888	260.348	143.524	144.9	142.203
AS01G02039	turquoise	4954.92	2735.3	2219.61	515.692	1.891	1.724	2.4123	1.5969	1.6498	1.4094	1.0833	0.9322	0.9159	0.8619	0.7052	0.7149	1.6213	1.926	2.0538	0.834	0.7684	0.6376
AS01G02041	yellow	1738.98	911.381	827.595	83.7857	0.3396	0.1823	0.7298	1.6074	1.4746	1.6343	0.9879	1.4664	1.334	0.0332	0.1778	0.0646	0.1028	0.1721	0.1923	0	0.0695	0.0727
AS01G02042	black	631.751	107.859	523.892	-416.033	17.1179	16.1018	18.1198	19.8799	21.5143	19.0799	23.0502	23.0209	22.4736	15.9461	16.5065	18.9205	15.3806	16.7489	16.9899	18.8775	20.0978	20.272
AS01G02043	brown	6218.63	2586.29	3632.34	-1046.04	0	0	0	0.4488	0.6886	0.8532	2.6875	1.6507	1.0011	10.7735	11.2065	11.7371	0	0	0.0962	11.8567	11.2612	9.6002
AS01G02044	turquoise	5530.78	3531.85	1998.93	1532.92	4.307	4.5209	5.2864	3.3459	2.7358	2.9235	1.2144	0.8951	0.8835	0.5869	0.7849	1.2322	5.5451	5.4124	5.4675	0.9059	0.8226	0.9336
AS01G02045	yellow	1790.97	1026.12	764.852	261.264	11.5604	11.2419	12.1602	33.8323	38.6762	46.4018	30.4321	34.39	33.1117	19.3548	17.3339	16.5206	11.7925	9.1206	11.2916	16.775	17.6763	15.8643
AS01G02052	turquoise	6283.13	4653.72	1629.41	3024.32	31.0967	28.3585	32.7385	14.7682	12.6275	12.9426	15.0992	15.3127	14.9325	10.3953	10.128	10.6976	28.2674	29.0749	28.9745	12.118	10.6126	11.825
AS01G02054	yellow	2088.53	1123.27	965.262	158.008	5.9115	5.5057	3.2917	26.987	41.1068	37.657	24.1852	24.4016	28.0045	1.7866	2.4576	2.0682	10.3558	9.6218	7.631	2.528	2.8456	4.745
AS01G02055	yellow	663.043	219.681	443.362	-223.681	4.5473	5.2258	3.4491	7.3025	7.3824	8.3402	5.1556	4.9573	6.1473	4.7642	6.6657	6.2109	4.6986	5.5595	3.5851	5.2227	6.6216	5.3247
AS01G02056	blue	2570.63	1272.59	1298.04	-25.4445	21.2085	19.3355	18.4336	26.9004	29.3756	28.5066	26.9419	24.6854	23.2389	13.2366	13.0804	13.3012	19.553	19.2007	19.0735	14.9859	13.8357	13.8539
AS01G02057	blue	3659.88	1701.31	1958.56	-257.247	7.4646	6.4778	6.4981	12.3524	10.1735	12.7549	5.156	5.2547	5.9506	0.5455	0.5075	0.5996	7.658	8.1291	7.7318	0.6544	0.5206	0.7781
AS01G02059	blue	4444.81	1741.21	2703.6	-962.391	21.7579	18.9122	22.4413	29.0733	28.1934	29.0651	11.5702	14.1885	13.406	1.9753	1.6119	1.3348	21.1362	21.1867	22.1833	2.4871	2.2747	3.1854
AS01G02060	yellow	1889.02	1244.97	644.05	600.925	0.6677	0.8703	0.4881	21.893	23.242	22.4555	8.9756	8.5385	10.1643	2.0536	1.4482	2.6777	0.4815	1.3297	0.9003	2.328	2.4393	2.9094
AS01G02061	turquoise	6451.7	4555.45	1896.25	2659.21	15.8992	17.954	19.7536	5.3523	4.3166	3.5102	7.0285	4.6804	5.3482	0	0	0	23.1187	19.1431	19.4123	0.3535	0.2487	0
AS01G02062	black	430.71	63.337	367.373	-304.036	16.2028	16.6336	19.2873	21.6609	19.3742	18.8832	21.3557	20.5515	23.3715	19.7078	17.2869	20.8607	16.7606	17.4821	16.2219	18.8391	17.9895	17.4397
AS01G02065	blue	3510.02	1596.06	1913.96	-317.899	16.7328	18.5689	19.5287	32.9594	34.1424	28.5039	11.7509	13.2724	13.8265	2.3849	3.1212	3.1888	24.8001	23.8442	23.1666	2.644	3.4055	3.2137
AS01G02066	brown	7663.22	2201.47	5461.75	-3260.28	0.7151	1.1194	0.6708	22.0082	21.9381	21.6664	32.3436	30.7992	29.7598	55.1672	51.1312	52.4534	0.4813	0.6545	0.7593	51.8927	55.8967	55.74
AS01G02068	turquoise	3192.05	1463.53	1728.52	-264.994	94.3538	104.114	92.2101	73.3841	66.5924	70.3628	61.1401	60.6986	61.9459	32.619	33.3654	34.0887	61.0857	58.2415	61.6764	38.7249	41.739	42.2585
AS01G02071	brown	5671.08	2400.77	3270.3	-869.532	0	0	0	2.8225	3.8881	1.7885	0.999	1.2083	2.2783	26.7643	26.3344	26.4902	0	0	0	31.0661	33.7209	28.2246
AS01G02073	turquoise	2715.67	2037.65	678.023	1359.63	25.6463	25.5845	27.1985	22.5247	22.053	20.1451	19.6326	22.3482	20.4419	21.3297	22.2148	22.2977	29.0665	31.0246	29.3854	23.7076	20.4673	22.4377
AS01G02074	brown	94.3791	28.947	65.4321	-36.4851	2.4004	1.2406	1.6376	2.4467	1.4585	1.8604	2.2632	1.3597	2.0082	1.566	2.6995	2.115	1.3462	1.2769	2.2656	2.0313	2.0916	3.0447
AS01G02076	brown	7320.49	2712.42	4608.07	-1895.66	1.9452	2.285	1.9531	55.5524	60.7049	57.5628	86.6553	80.9615	86.0401	249.048	253.086	242.487	2.2231	2.4807	2.2517	231.938	235.318	238.544
AS01G02077	black	106.851	27.1968	79.6538	-52.457	21.6273	24.857	24.8712	18.938	21.0813	21.2572	31.6787	30.9053	31.3246	14.7513	14.2387	15.1757	17.9187	20.2106	22.0628	26.7151	26.76	25.6013
AS01G02078	blue	4829.88	1378.78	3451.09	-2072.31	30.435	29.6436	29.5185	26.7392	29.056	26.9276	19.1589	18.4382	18.1049	6.8271	7.6828	8.0833	22.2591	21.9884	22.0396	8.1086	9.3176	8.356
AS01G02082	yellow	234.641	107.518	127.123	-19.6044	0.814	2.4028	3.5401	5.1521	10.0148	8.7294	0.925	2.1968	1.9985	3.7836	3.409	6.0029	3.4923	3.4385	3.6493	2.536	5.412	5.009
AS01G02083	turquoise	4717.15	3616.33	1100.82	2515.5	21.9768	28.0467	25.489	0.2688	0.2356	0	1.776	2.6362	1.9186	4.3014	3.0681	1.859	18.4884	21.0437	20.9736	0.7608	2.2481	0.784
AS01G02084	blue	2398.35	590.735	1807.61	-1216.88	12.616	14.1695	12.3928	10.2874	10.2582	10.8372	14.0189	12.401	12.9641	9.4122	8.6025	7.8925	11.5962	11.1855	11.8711	8.5328	7.8069	8.6264
AS01G02085	yellow	312.845	63.3392	249.506	-186.167	0.5763	0.6874	1.3106	2.4672	2.101	2.01	0.3493	0.9794	1.0691	1.7547	1.475	1.889	0.8404	0.9738	1.3297	1.1971	1.3756	1.6448
AS01G02086	blue	2956.3	1002.54	1953.76	-951.214	14.1368	14.8767	15.162	16.5474	14.7442	16.1477	8.1381	9.4137	8.4577	6.8267	6.8838	6.9907	12.1525	12.0744	13.1393	7.1486	8.1145	7.0363
AS01G02089	turquoise	4625.95	2814.63	1811.32	1003.3	61.5903	65.9786	51.9895	25.1315	32.9253	25.1993	23.1508	21.4417	22.4217	1.9641	2.8895	2.5067	35.5839	35.5038	35.0455	11.2036	7.9555	13.4249
AS01G02090	blue	1559.38	666.855	892.53	-225.675	114.598	130.906	106.766	155.806	177.742	161.888	155.874	154.9	159.124	120.442	117.874	121.282	136.765	140.113	138.147	108.001	109.647	112.497
AS01G02091	turquoise	3207.92	2440.04	767.88	1672.16	1.2544	0.9618	0.7702	0.1973	0.1038	0	0.0326	0.0322	0	0	0	0	2.4603	2.2105	2.2326	0	0.0367	0.0384
AS01G02093	blue	3692.95	1462.43	2230.51	-768.078	26.4317	22.7449	26.0333	32.8874	33.2905	28.3372	15.7102	18.951	15.539	10.5653	9.4524	9.9784	24.2093	24.9792	24.0989	8.3448	9.9963	8.8318
AS01G02094	turquoise	4174.96	3138.95	1036.01	2102.93	2.0433	2.3558	2.3234	0.0833	0.5842	0.4751	0.1376	0	0.2973	0	0	0.072	2.8267	3.5167	3.9286	0.2358	0.4645	0.324
AS01G02095	turquoise	5757.81	2127.75	3630.06	-1502.32	23.4012	24.1561	30.624	27.4077	21.8893	24.7979	20.2416	21.4838	20.279	12.4755	11.2797	11.5046	28.8202	27.3058	24.9686	11.4369	10.4689	12.4905
AS01G02096	turquoise	2566.8	1844.72	722.077	1122.65	19.5662	20.4991	16.0187	7.0648	11.1779	10.318	9.8194	8.0269	11.3761	5.821	5.9002	5.0645	10.4294	13.3573	12.5582	9.1036	8.166	8.8788
AS01G02098	blue	2345.97	1167.99	1177.98	-9.98554	11.4599	10.4738	7.9748	17.7696	19.5584	19.6987	9.7044	10.2216	8.5217	0.4166	0.6857	0.2804	5.2887	6.0584	5.501	0.7141	0.8038	0.6308
AS01G02100	turquoise	2139.48	1561.28	578.202	983.077	23.0204	22.0751	22.6159	22.0188	15.1061	16.0575	19.3479	22.5973	18.9914	17.2717	20.2468	19.4237	25.4087	25.6736	26.6532	17.2137	15.5941	16.5344
AS01G02103	yellow	2169.89	1079.87	1090.02	-10.1414	0.692	0.3862	0.6232	3.8087	4.3003	3.9965	1.4847	1.768	1.8213	0	0.0869	0.1054	0.978	1.0991	0.8621	0.0287	0.0566	0.0889
AS01G02104	turquoise	5236.79	3933.98	1302.81	2631.17	48.2355	54.5466	47.2507	15.6173	11.4502	15.1137	18.2919	15.548	12.4133	6.5632	7.022	15.4641	33.5916	41.1895	43.3367	9.9119	7.9157	12.4228
AS01G02105	turquoise	4900.17	3687.18	1212.99	2474.19	8.6659	7.6279	9.5779	2.0987	1.8398	1.0881	3.1515	4.158	3.2909	0.8481	2.2382	2.0891	6.0656	8.1515	10.0335	1.44	1.3001	1.1748
AS01G02106	brown	6588.49	2647.74	3940.75	-1293.02	9.7053	10.1532	10.858	20.5528	21.43	23.4935	27.1067	26.0833	26.1317	83.7503	84.6105	80.9296	14.2815	12.7863	14.2842	73.2046	76.604	70.8608
AS01G02107	green	3807.52	519.173	3288.35	-2769.18	0.0467	0	0.0955	22.7126	21.2618	21.4412	15.1084	13.8165	11.5988	15.9887	16.7154	16.1692	0	0	0	13.5258	16.7124	16.3864
AS01G02117	brown	440.417	206.45	233.967	-27.5176	0.2623	0.2639	0.2348	1.0465	0.1898	0.343	2.4141	0.3687	1.7547	3.6412	0.3947	4.9133	0.1986	0.2354	1.3305	8.0858	0.6539	13.7004
AS01G02118	blue	5546.15	1752.29	3793.86	-2041.57	49.7276	54.8812	55.1845	53.6213	61.0582	54.6915	47.5229	44.4516	47.4022	26.5726	27.6314	26.5653	55.6578	54.3714	55.7593	33.2852	31.158	31.4423
AS01G02119	blue	543.336	276.986	266.349	10.637	8.1128	8.105	9.4531	8.8865	10.3093	11.1778	15.8836	14.5974	16.0144	8.411	8.8729	8.7903	11.1093	10.587	11.1449	5.9646	7.2306	5.9747
AS01G02120	yellow	685.683	263.832	421.851	-158.019	2925.76	3572.03	2318.37	5477.38	5411.51	5909.35	6222.98	6780.53	6917.25	3391.34	3598.39	3508.99	5331.24	5053.23	4908.83	3754.14	4012.16	4115.65
AS01G02122	blue	2382.74	1250.2	1132.54	117.663	45.8822	48.1142	47.659	74.7707	69.1757	66.5219	47.2536	44.3286	42.8765	33.8575	29.6231	29.444	56.0536	48.1209	54.2583	36.151	34.7398	35.4962
AS01G02124	turquoise	6392.15	4035.35	2356.8	1678.55	29.4751	25.8499	30.0118	18.9924	13.9114	14.3413	19.6145	21.9469	20.1195	9.2814	10.2239	9.7158	31.7705	30.0315	29.9534	8.0854	8.6892	10.0268
AS01G02125	turquoise	3284.47	2376.3	908.172	1468.13	2.6663	2.5691	2.5567	1.3867	1.4587	1.6035	0.8398	1.2277	0.8248	1.6642	1.0551	1.3985	2.5221	2.3946	2.2392	1.5917	1.0308	0.7639
AS01G02128	turquoise	3171.23	1104.25	2066.97	-962.724	307.701	278.924	257.946	233.707	224.701	226.873	215.526	220.277	215.902	66.0074	63.7402	64.6103	217.545	224.659	218.936	154.547	172.782	165.067
AS01G02129	green	5120.3	451.459	4668.84	-4217.38	0	0.0756	0	1.9385	2.1752	2.8374	1.7611	1.5843	1.0723	2.9296	2.1019	2.7147	0	0.0595	0	2.5238	2.5219	2.1485
AS01G02130	brown	6760.35	1861.71	4898.64	-3036.93	0	0	0	6.8217	6.9945	6.9469	4.15	4.5795	5.2167	13.8345	13.3533	12.5312	0	0	0.0261	11.3201	11.6025	10.5404
AS01G02132	blue	5388.67	1801.73	3586.93	-1785.2	21.5947	23.2192	23.6487	22.8988	23.7613	23.613	22.2879	22.7684	23.3684	10.2666	9.852	9.4686	24.4935	22.5094	21.7436	9.5849	11.0633	10.4175
AS01G02133	yellow	1703.35	828.639	874.708	-46.0689	13.556	13.7323	14.7455	51.6365	50.0739	46.8248	21.5067	24.8759	20.0586	12.9148	13.9586	11.4049	23.3371	22.186	24.3614	11.8876	12.2137	12.9228
AS01G02135	brown	4153.45	1273.66	2879.8	-1606.14	31.9979	33.339	33.0739	50.3129	50.2766	50.1953	86.7111	86.2787	87.7944	106.907	106.917	105.657	57.8486	55.8898	54.1295	92.5771	87.3855	89.7351
AS01G02136	brown	6082.78	2558.33	3524.45	-966.114	0	0	0	0.3479	0.1877	0.2289	0.3978	0.5249	0.955	5.2102	4.8618	5.5291	0	0	0.0688	4.8224	5.3217	4.5012
AS01G02139	turquoise	5207.44	2457.3	2750.14	-292.832	14.0998	14.8325	15.3911	10.9684	12.0189	12.4905	10.7679	9.0908	10.9397	6.6232	7.2339	8.2294	12.7157	11.8333	12.0662	7.4193	6.4423	7.8469
AS01G02141	turquoise	2367.51	1739.66	627.854	1111.8	2.5962	2.515	2.268	1.3709	1.0999	0.9717	0.8635	1.5571	1.1816	1.1154	1.1492	1.6269	2.1521	2.0865	2.6696	1.381	1.4466	1.8975
AS01G02142	blue	3140.01	1098.48	2041.53	-943.041	11.4699	11.6153	11.7933	15.7532	16.6811	13.5577	9.4688	9.9782	9.2457	7.7567	7.7608	7.002	16.9864	15.5419	15.9327	5.9842	7.4161	7.4985
AS01G02144	turquoise	6085.54	4321.02	1764.53	2556.49	51.2063	50.5655	46.6682	7.1214	7.7815	7.865	23.6501	23.5258	22.2372	0.6242	0.3816	0.6069	55.0513	55.5422	55.7709	0.7097	0.5592	0.6826
AS01G02147	turquoise	5462.66	4100	1362.66	2737.34	137.128	148.858	139.261	29.74	36.9995	29.5996	50.654	48.9378	50.4757	17.1362	17.4294	16.6199	106.431	103.446	96.5467	25.082	26.612	26.3827
AS01G02148	yellow	2381.26	921.694	1459.57	-537.876	69.6804	51.5813	57.2966	148.036	144.751	131.397	94.7485	93.2086	94.1299	19.5441	23.1932	21.8262	57.9303	53.4934	54.1627	23.8204	29.082	32.014
AS01G02151	blue	3319.9	996.165	2323.73	-1327.57	4.0814	3.9318	5.0335	3.9169	6.0594	4.8179	0.8563	2.4479	2.1584	1.0241	0.9862	0.6971	4.2259	4.5094	4.6425	1.5216	1.2846	0.896
AS01G02152	brown	5986.02	2504.78	3481.24	-976.47	31.8158	30.204	30.3007	58.8618	60.7394	62.7295	54.0057	54.3924	58.1592	282.516	275.453	268.679	41.8194	41.2535	43.2222	243.712	242.725	242.881
AS01G02153	yellow	1601.64	850.53	751.111	99.4194	0.5856	0.4	0.2724	4.3955	4.7265	3.6764	4.5498	4.9333	4.7058	0.7294	1.1706	0.6079	0.43	0.2699	0.3517	1.1058	0.8169	0.8547
AS01G02154	pink	972.65	39.4895	933.161	-893.671	9.8668	10.5009	10.3131	5.1523	5.778	5.3824	7.7438	8.725	8.6137	8.4179	9.0948	9.9912	10.0459	7.6951	10.7457	8.189	8.4971	9.1158
AS01G02155	brown	2678.66	758.211	1920.45	-1162.24	0.0629	0	0	1.0392	0.911	0.7902	0.0572	0.1699	0.1236	1.355	0.5931	1.5571	0.0635	0	0	1.2419	1.7382	0.943
AS01G02156	yellow	1927.24	1017.85	909.39	108.456	84.2879	79.2191	75.6906	121.142	136.98	139.308	111.365	97.2931	102.956	73.8706	78.0108	76.8994	89.6441	98.0281	90.2256	82.1194	84.4968	76.366
AS01G02157	yellow	906.204	466.481	439.722	26.7588	0.6064	0.9764	0.9309	1.9359	2.3993	2.8553	1.4335	1.3639	1.7867	0.4154	1.7144	0.8079	1.5305	1.5883	1.0875	0.7558	0.6203	1.0384
AS01G02162	yellow	1834.87	1165.5	669.37	496.125	7.4164	9.3421	7.8995	32.0735	34.8351	32.8604	18.6457	18.4507	20.7366	13.553	9.667	11.8106	12.3765	12.66	12.7145	9.3529	9.1347	11.4201
AS01G02164	turquoise	3634.01	1773.24	1860.77	-87.5282	16.4946	14.8627	14.9497	13.0771	14.5619	13.6471	13.5003	14.1896	13.8743	12.2145	11.2196	10.8844	15.3147	15.2246	14.0914	10.3784	12.1517	13.401
AS01G02166	turquoise	6647.78	4510.3	2137.48	2372.83	18.607	20.288	16.3429	6.6126	7.0693	6.2851	4.1293	3.4271	3.3095	0.1434	0.1534	0	21.2986	20.301	17.8391	0	0.1499	0.6272
AS01G02167	yellow	1379.27	697.897	681.368	16.529	22.0306	23.3918	23.9219	32.4783	33.202	29.1809	24.4592	26.1935	24.6606	22.3788	24.0685	20.5947	25.0469	24.7758	22.12	21.3278	21.5266	22.0745
AS01G02168	turquoise	5211.47	3986.49	1224.97	2761.52	369.767	438.323	371.518	26.8361	31.3376	39.1171	48.876	43.6185	50.297	20.6524	18.5723	20.2555	332.424	361.137	326.173	61.1225	49.2228	45.9507
AS01G02170	brown	2127.79	940.138	1187.65	-247.515	0	0.388	0.6165	0.3979	0.4651	0.1261	0.4382	0.2168	0.2367	1.297	1.1354	1.1466	0.2433	0.9162	0.2274	1.2513	1.1092	2.0632
AS01G02171	turquoise	6994.83	4765.53	2229.3	2536.23	16.5831	15.1465	17.4924	9.6634	9.709	9.1363	9.4703	10.3307	9.4411	6.201	6.6507	6.9123	17.3339	17.0533	17.4173	6.3561	5.6755	6.6658
AS01G02173	brown	1426.57	335.135	1091.43	-756.297	0.8413	1.4241	2.1523	1.5316	1.0304	1.6928	2.4417	2.125	2.6058	2.4699	2.5748	2.6788	1.1106	0.9568	1.0384	1.781	1.8204	2.4933
AS01G02174	yellow	932.148	392.072	540.077	-148.005	32.7481	34.7646	35.5499	41.9586	42.4854	43.288	54.0086	45.4951	49.0436	31.7235	32.2363	31.2208	30.5028	29.1717	28.3198	37.3303	35.0103	34.9838
AS01G02175	turquoise	6135.26	3829.26	2306	1523.25	7.7013	7.3864	7.8158	6.4609	5.2012	5.0598	6.0139	5.9127	5.5341	4.3781	4.0039	3.2436	8.4413	8.8736	9.2295	3.5621	3.9443	4.2294
AS01G02176	green	2336.86	418.229	1918.64	-1500.41	0.1777	0.2226	0.1516	70.0019	70.9402	73.9415	56.683	60.1406	60.563	31.6229	30.2053	34.2449	0.1495	0.2753	0.2516	33.098	33.7512	32.6181
AS01G02187	blue	5918.39	1239.04	4679.34	-3440.3	3.4545	2.863	3.6652	2.5166	2.8434	2.1262	2.0784	2.3309	2.6693	0.4972	0.2926	0.5801	3.1284	2.8543	2.4694	0.6595	0.6496	0.4893
AS01G02189	turquoise	6159.75	4419.68	1740.08	2679.6	4.4253	4.5859	4.25	2.4545	2.4473	2.4398	2.2438	2.6338	2.8585	1.9322	1.5504	2.2676	4.5706	4.803	4.8838	1.9621	1.7062	2.0766
AS01G02190	turquoise	5652.93	4207.29	1445.65	2761.64	5.2595	5.5757	5.3379	2.0097	1.2793	1.2279	1.9957	2.7569	2.4333	1.2123	1.4791	1.2616	5.0024	4.5355	6.0515	0.9931	1.156	1.3026
AS01G02193	purple	99.9217	20.7992	79.1225	-58.3232	1.3923	1.3796	0.8768	1.179	1.757	1.2326	0.5842	0.4818	0.5259	0.3144	0.2243	0.4077	0.2162	0.4524	0.2022	1.1123	0.5478	1.6047
AS01G02194	blue	1814.56	567.36	1247.2	-679.84	14.4736	13.7587	14.8854	12.0487	11.7435	11.226	13.6171	12.503	13.4369	8.5267	8.3689	8.7025	9.8136	9.8559	11.1464	7.628	7.5868	8.9396
AS01G02198	blue	4137.86	1696.87	2440.99	-744.121	5.8194	5.8939	7.6192	9.3598	8.4708	7.5204	7.5847	8.7683	7.731	1.2172	1.3303	1.5472	7.9646	7.7842	7.2621	1.6332	1.5995	1.5024
AS01G02199	blue	1310.36	677.383	632.975	44.4078	9.157	9.7171	10.9506	15.9556	14.1385	14.1525	10.8703	10.0741	9.8155	10.2927	8.8207	8.8882	11.2251	11.9808	11.2853	9.2112	7.5738	7.8962
AS01G02201	turquoise	4624.38	3520.65	1103.73	2416.92	3.6146	3.4366	3.6462	0.5116	0.6478	0.2161	0.1408	0.0929	0.2029	0	0.1622	0	2.1373	1.8324	2.047	0	0.0528	0
AS01G02202	yellow	942.879	620.42	322.459	297.961	10.1744	5.4608	12.4946	58.2414	92.293	129.876	9.2502	14.6456	22.9829	13.9397	14.9143	14.5231	11.2985	7.7366	8.643	15.8501	16.6523	19.6004
AS01G02203	yellow	1066	687.545	378.458	309.086	0	0.0508	0.0969	30.7356	28.6332	29.9561	0.3012	0.1703	0.0465	0.5557	0.3964	0.9007	0.0955	0	0.134	4.5216	3.0497	3.5453
AS01G02204	turquoise	985.565	392.178	593.387	-201.209	8.721	5.6168	11.6021	3.8401	6.7326	7.2998	3.9644	4.7075	7.7085	0.8535	0.9131	3.3196	8.804	3.6841	1.6463	0.9057	0.8921	2.8001
AS01G02205	blue	20.5754	7.33719	13.2382	-5.90101	2.2893	0.7372	1.6399	0.252	2.2091	2.6348	0.8325	2.0595	1.1242	1.3442	0	1.0892	1.3866	1.9342	1.2964	0.2378	1.405	2.205
AS01G02209	blue	2426.79	1190.7	1236.09	-45.3944	2.3371	2.1261	2.189	4.2734	5.4663	4.0203	3.1692	3.0292	3.3068	1.0467	1.1198	1.0555	2.4394	2.5101	2.4303	0.9462	1.3372	1.187
AS01G02210	turquoise	1098.17	567.611	530.558	37.0537	3.0523	3.595	3.2972	0.0467	0.1636	0.1774	2.1198	2.4409	2.5814	1.9914	2.3969	2.4205	2.9102	2.4356	3.1211	0.9246	0.9974	1.8149
AS01G02211	yellow	1687.62	1112.83	574.797	538.03	16.1417	15.4486	16.8276	48.89	49.7876	47.6366	27.4306	26.628	27.5577	20.5504	18.1646	18.9495	15.4121	17.1557	15.6912	20.7122	21.9436	22.1191
AS01G02214	brown	4889.1	2068.69	2820.41	-751.722	0.3979	0.1971	0.2819	0.0337	0.1181	0.1281	0.5287	0.3029	0.5411	1.7972	1.8588	1.7476	0.4326	0.4138	0.5489	2.098	2.1604	1.6379
AS01G02215	turquoise	5782.14	4321.21	1460.93	2860.28	11.1151	11.9314	11.139	0.6974	1.6673	1.2052	3.4034	4.3004	3.7331	0.2818	0.1206	0.4932	10.3489	8.6612	10.5999	0.5383	0.648	1.4176
AS01G02216	brown	6513.01	2100.37	4412.65	-2312.28	23.9416	20.6224	24.5755	33.8856	35.1824	33.9586	37.3145	35.5495	39.0226	59.4648	59.279	60.6625	21.0107	21.8266	23.2159	47.4621	47.4177	54.5956
AS01G02221	green	2894.21	433.928	2460.28	-2026.35	10.287	14.556	13.3985	37.2325	39.4073	37.6717	37.3393	33.7939	36.8151	39.6584	34.5159	36.1163	18.2524	16.9219	16.9917	25.1713	27.5826	30.3598
AS01G02222	blue	2738	1231.5	1506.5	-274.999	67.6738	77.804	64.4433	75.4273	86.5134	89.1033	91.0167	80.8921	89.6563	50.2003	53.5439	52.1828	87.8911	85.118	82.3743	53.3294	50.3652	49.868
AS01G02226	turquoise	7241.53	4587.36	2654.18	1933.18	118.187	123.047	119.637	88.9463	86.6716	86.3282	93.173	88.4425	91.0514	65.9326	64.3324	64.564	121.851	120.459	122.659	69.6746	69.9849	72.7145
AS01G02227	green	2051.97	350.311	1701.66	-1351.35	92.1437	92.2312	74.516	139.617	166.724	152.373	143.354	138.162	142.441	116.864	122.4	122.015	101.374	97.7055	94.219	116.802	122.966	119.445
AS01G02228	turquoise	4464.57	2338.43	2126.15	212.277	1.488	1.4744	0.9371	0.756	0.7732	0.9581	0.4163	0.4119	0.1124	0.112	0	0	1.04	0.8704	0.9723	0	0.2342	0.1225
AS01G02230	turquoise	4673.49	3033.72	1639.78	1393.94	8.6081	8.4353	7.9917	7.0532	5.947	6.158	7.0109	8.1844	7.0292	5.999	5.343	5.7713	9.0522	9.8901	8.6943	5.3843	5.6368	5.2869
AS01G02231	grey	15.9034	0.98562	14.9178	-13.9322	3.1929	4.1387	3.0209	4.3106	4.1857	4.6644	2.629	4.1191	4.0825	4.1269	5.1723	4.013	4.6221	4.7845	4.5489	4.1294	2.4034	3.6106
AS01G02232	blue	3644.01	1466.76	2177.24	-710.479	20.9148	23.1487	18.4092	19.2061	25.0979	26.532	13.3991	15.4038	14.6873	1.6968	2.2693	2.3718	15.9722	13.2759	13.6038	2.8136	3.7689	1.7397
AS01G02234	turquoise	5827.52	3764.81	2062.71	1702.1	29.096	29.3037	27.5064	18.8136	18.8169	19.562	24.4368	23.5277	20.9531	15.1911	15.0121	14.8809	33.0398	32.2387	28.8701	16.2802	14.8619	13.3397
AS01G02238	blue	5307.22	1058.72	4248.5	-3189.78	41.2868	41.9046	46.3615	38.3756	34.106	27.3983	25.7058	25.148	26.8221	7.0747	8.4103	9.0196	30.4897	35.0185	32.6007	12.5132	15.1185	12.7231
AS01G02241	yellow	1445.11	851.424	593.687	257.737	0	0.1236	0.2357	1.0144	0.8892	1.3257	0.2094	0.7254	0.7919	0	0.1206	0	0.3488	0	0	0	0	0
AS01G02242	turquoise	767.642	507.61	260.032	247.578	17.8284	19.5845	18.9549	12.2185	11.4474	11.4682	18.4163	17.5996	18.4635	11.7447	10.6773	10.8263	17.7181	17.4661	15.2562	17.1469	14.4761	13.5124
AS01G02245	turquoise	4572.15	2519.75	2052.4	467.347	22.4805	22.1473	22.6038	17.8036	17.2124	18.324	22.1188	21.0977	22.0786	15.4429	15.1678	15.3684	25.4002	23.6004	22.5924	14.0371	15.3621	15.133
AS01G02247	turquoise	5932.83	4311.61	1621.21	2690.4	59.6733	60.9711	52.7781	35.0127	35.2586	34.3153	35.763	40.2695	39.2899	30.2776	30.2935	28.9468	59.0662	61.7188	62.4727	29.4563	30.6346	34.5438
AS01G02248	turquoise	399.637	263.748	135.89	127.858	22.6397	21.4156	21.9527	18.2098	17.8039	16.4246	19.9293	23.0124	23.0335	19.2486	15.1265	18.3007	21.561	20.8718	21.8411	20.7846	19.0644	20.4817
AS01G02249	turquoise	1082.38	789.522	292.862	496.66	6.697	6.6213	6.4928	4.1226	5.7399	3.2731	5.648	5.2719	6.6206	4.3549	5.7665	5.2409	6.8498	7.0356	7.735	5.6282	5.3633	4.7626
AS01G02250	turquoise	4348.77	2955.13	1393.64	1561.48	13.1949	14.0584	12.2459	8.3311	7.4218	8.1241	10.9017	7.7592	9.3392	6.204	4.811	5.0039	11.9315	13.3696	16.6289	8.2426	6.8115	6.5744
AS01G02257	yellow	777.494	370.696	406.798	-36.1021	2.8917	2.0694	0	7.4275	9.3016	7.0597	0	0.8672	0.9467	0	0	0	2.9192	2.4432	0.9098	2.0021	0.986	3.0948
AS01G02258	yellow	743.377	441.717	301.659	140.058	1.1628	0.312	0	3.5201	7.0131	3.6499	0	1.0461	0	0.2845	0.3044	0	0.5869	0	0.5488	0.6038	0.8921	0.6222
AS01G02260	turquoise	4019.15	1426.46	2592.69	-1166.23	1.1422	1.5531	1.0131	1.467	0.7716	1.4342	0.5192	0.4796	0.8227	0.0745	0.2392	0.3261	1.1916	1.3189	1.2219	0.1977	0.1558	0.163
AS01G02261	turquoise	1732.72	1159.19	573.524	585.668	16.8912	15.3629	18.01	9.8499	8.6346	9.0038	13.3438	13.8614	13.3611	11.7051	13.6467	13.489	14.5403	16.0261	14.8873	10.6914	12.1649	10.9932
AS01G02263	turquoise	4937.2	3654.18	1283.02	2371.16	19.3481	18.1049	22.6387	12.5453	11.1515	9.585	13.1151	15.6048	13.7509	11.3804	11.9801	11.8259	21.089	20.5947	20.7552	9.0497	9.2728	10.4781
AS01G02264	blue	4090.95	1811.74	2279.2	-467.459	314.39	365.329	343.601	431.77	452.138	377.385	346.883	360.647	354.736	180.719	170.449	189.285	341.522	367.491	353.402	199.711	206.072	191.104
AS01G02266	blue	4706.59	988.521	3718.07	-2729.55	6.0198	5.3466	6.5044	5.6512	6.4874	6.0427	4.6117	4.701	3.5413	3.3792	3.2955	3.5476	7.1877	7.7711	6.4895	2.5706	2.9382	2.9106
AS01G02269	turquoise	5670.57	3712.91	1957.66	1755.26	28.7771	30.2749	30.0146	17.581	17.6253	15.3548	24.2322	23.3483	24.0285	13.4887	13.0085	14.0662	30.7235	30.0016	29.908	13.1236	14.0558	13.274
AS01G02273	turquoise	1589.44	1262.38	327.06	935.318	14.6803	17.8647	18.7419	6.7202	7.1534	7.2238	7.5323	9.0881	6.281	7.8944	7.2289	10.3045	11.1517	11.912	9.7405	6.7174	10.7794	9.3335
AS01G02277	turquoise	4718.64	3634.71	1083.93	2550.79	3.13	3.2884	2.9306	0	0	0	0.1211	0.0599	0.327	0	0	0.0634	1.5463	2.532	2.2629	0	0	0
AS01G02280	brown	676.083	140.573	535.51	-394.938	1.8946	1.6269	2.0681	2.5027	2.1939	4.4932	1.4928	1.4772	2.4809	3.0901	2.9094	3.7259	2.2951	0.6403	1.5498	3.6728	2.584	2.8387
AS01G02281	yellow	1939.81	1242.5	697.312	545.186	29.4909	32.4451	34.2766	72.1653	78.7139	82.6553	51.2867	49.1314	50.3168	35.4377	31.5704	35.5429	32.7378	35.1873	35.531	31.0475	33.6232	32.5844
AS01G02282	turquoise	6114.78	3661.27	2453.51	1207.76	25.3134	25.6442	24.3569	21.548	18.4602	18.6655	19.1311	21.8928	19.9673	14.9766	15.6509	12.7427	30.6294	28.0023	28.0495	13.0291	12.9696	14.7598
AS01G02283	turquoise	6283.31	4251.86	2031.46	2220.4	241.295	241.483	246.903	148.313	148.616	142.387	134.322	136.864	129.373	85.1979	82.0297	83.3677	305.059	316.894	311.257	82.0841	81.4981	83.6003
AS01G02285	pink	1125.67	40.9349	1084.73	-1043.8	1.2756	1.5453	1.5851	0.1404	0.0176	0.1525	0.0331	0.082	0.0537	0.7668	1.0685	0.7977	1.1038	0.6774	0.774	0.5488	1.0439	0.8971
AS01G02288	brown	3576.73	994.316	2582.41	-1588.09	0	0	0	0.1811	0.1587	0.5163	0.7478	0.518	0.4039	0.8049	0.6889	0.7044	0	0	0	1.025	1.3461	0.4401
AS01G02290	brown	6156.63	2132.8	4023.83	-1891.02	0	0	0	2.0677	0.6797	2.211	4.4828	4.4359	5.5343	8.9613	12.292	9.1608	0	0	0	8.7785	8.6464	7.2873
AS01G02295	brown	4684.47	1660.66	3023.82	-1363.16	8.3804	10.206	11.7682	8.3565	10.1542	10.1446	18.3473	18.2907	15.6122	22.8751	23.2939	25.4264	9.3707	8.8585	8.6548	18.851	19.6052	20.1903
AS01G02296	turquoise	591.348	272.684	318.664	-45.9807	22.4565	31.1266	25.6585	23.7606	25.8785	26.4618	22.0023	27.2643	28.2647	21.7631	22.1432	22.6146	26.8522	26.1572	31.0736	24.9073	18.7338	23.8005
AS01G02297	brown	7272.23	2477.2	4795.04	-2317.84	0.828	1.0271	0.7909	3.6054	3.4447	2.7915	3.9981	4.006	4.4997	8.121	8.4383	7.8968	0.6687	1.1193	0.6773	9.3444	9.5614	8.8025
AS01G02298	turquoise	3331.91	2107.4	1224.51	882.896	30.6259	28.7216	34.3872	23.2621	22.2015	23.0131	26.5179	28.0614	28.8799	19.5439	20.5675	21.8083	28.003	26.831	28.1201	20.8644	21.7986	20.9276
AS01G02299	yellow	608.203	360.858	247.344	113.514	7.4312	9.0231	9.5995	11.2648	13.6369	14.1484	10.4111	12.3846	10.0502	9.5375	7.5256	10.6653	7.5019	9.3663	8.8538	11.7663	9.8446	8.4747
AS01G02301	brown	6605.25	2710.26	3895	-1184.74	1.1934	1.281	0.4885	7.3566	6.3568	6.6925	16.2309	16.8771	15.9864	76.7041	78.8678	75.4951	0.771	0.8469	0.811	74.9071	74.6586	73.0546
AS01G02302	blue	3412.95	1646.44	1766.51	-120.064	8.5475	9.4947	8.9213	11.9839	11.6544	15.2169	10.632	9.8705	10.9841	4.12	3.9182	4.249	9.0582	11.3535	10.3154	4.4164	4.2195	4.6422
AS01G02304	yellow	2237.19	972.863	1264.33	-291.468	127.223	144.887	131.657	271.942	296.397	296.465	258.843	250.203	267.395	82.2484	75.6816	79.2015	123.081	128.057	124.703	76.9042	80.1289	80.124
AS01G02308	green	2465.93	376.121	2089.81	-1713.68	10.7415	11.464	9.3499	405.701	434.223	458.079	184.538	175.445	182.554	240.202	240.9	232.984	11.0307	13.1958	11.3039	275.3	264.147	261.236
AS01G02309	turquoise	4884.5	3297.77	1586.73	1711.04	5.5755	5.1122	5.3888	2.9836	4.3342	3.5245	2.1473	2.4035	2.2816	2.5008	2.5135	2.9476	5.5113	6.1173	5.7376	1.9302	1.8615	2.3206
AS01G02311	green	5020.21	514.154	4506.05	-3991.9	22.9218	21.5452	21.779	28.7577	29.6939	29.744	38.413	35.6576	37.2004	36.5711	39.1687	37.3081	18.6855	22.2367	22.3354	34.7553	34.352	37.2366
AS01G02312	purple	82.1595	17.7399	64.4196	-46.6797	1.4224	0.5726	1.4557	0.9787	0.6863	2.4185	0	0	0	0	0.1862	0.1692	0	0	0	2.2159	2.0007	1.5224
AS01G02315	blue	3823.04	969.444	2853.6	-1884.15	25.0933	20.0995	23.3332	24.5384	22.2075	20.3022	18.7992	19.9396	21.4338	15.9142	16.9379	15.6365	22.9319	22.9588	20.5989	14.9927	16.2003	16.3589
AS01G02316	turquoise	4563.49	2211.39	2352.1	-140.704	13.0444	13.2177	14.1675	12.0711	10.5598	9.585	11.4856	13.1742	12.4298	8.4955	8.037	8.0653	12.8227	12.102	12.7435	8.4701	8.5295	8.9974
AS01G02317	blue	2577.47	1248.8	1328.67	-79.876	4.0947	4.625	5.4099	12.0088	13.4465	12.9168	6.362	6.9002	6.6624	0.9569	0.3199	1.0178	4.874	5.241	4.8166	1.1742	0.9377	1.21
AS01G02318	turquoise	4273.65	3251.26	1022.4	2228.86	7.8235	7.5527	8.4222	0.1678	0.1961	0.0532	0.5081	0.5027	0.2245	0.7457	0.8777	1.0152	12.5649	12.1254	11.532	0.5804	0.7015	0.5709
AS01G02321	blue	487.319	182.845	304.475	-121.63	2.6624	3.6373	3.6328	3.5525	4.5935	3.5454	4.0342	3.2662	2.7733	2.9213	3.0411	2.0729	3.828	4.7715	3.7313	1.8434	3.5487	3.0221
AS01G02323	turquoise	6749.83	4799.74	1950.09	2849.64	58.8971	59.3717	64.6658	27.0344	25.0895	26.1446	26.1741	27.1417	27.3714	17.6725	17.5276	18.1766	57.4771	53.0772	55.7646	14.4561	14.364	14.8644
AS01G02332	brown	6977.99	2746.61	4231.38	-1484.77	0.4522	0.809	0.6941	185.344	210.841	205.735	327.046	305.523	342.856	1237.32	1230.63	1190.32	0.3043	0.4457	0.4979	1255.25	1229.49	1182.88
AS01G02333	turquoise	4446.11	2312.37	2133.75	178.62	13.7604	16.5192	15.3745	10.7571	11.5148	11.2329	11.755	10.4061	12.5025	7.2536	7.4823	6.6422	12.1802	12.5808	12.9566	9.6999	8.7719	7.0789
AS01G02334	brown	2466.31	752.127	1714.18	-962.055	1.4022	1.3	1.7611	3.2977	2.3988	1.8006	2.9553	1.7203	2.1909	3.2435	3.7372	3.5786	1.4156	1.7232	2.2259	2.3168	3.5207	4.0247
AS01G02335	brown	5463.43	2058.25	3405.18	-1346.93	9.6556	9.3155	10.6086	8.1837	8.2887	7.8714	13.3023	16.2542	14.9226	23.0722	23.2587	25.4793	5.8904	6.8066	6.5696	22.4857	18.4208	21.2065
AS01G02337	pink	659.151	24.9117	634.24	-609.328	7.8438	7.3531	7.2643	4.2587	3.4935	4.1592	6.26	6.5777	6.6927	5.731	6.652	6.5523	6.4853	5.8475	6.3315	6.9298	6.0268	5.242
AS01G02339	turquoise	4487.04	3516.69	970.351	2546.34	606.628	609.839	611.292	62.4679	60.5407	56.2005	170.832	160.859	166.932	67.2564	61.426	58.6406	399.652	397.407	399.897	109.894	120.847	123.396
AS01G02342	turquoise	5771.61	4369.07	1402.53	2966.54	391.123	396.882	461.875	40.8512	37.4797	35.5338	66.2808	70.9973	70.3581	23.7143	27.5338	26.817	441.56	454.605	427.797	23.9337	22.0424	23.3935
AS01G02343	turquoise	6319.83	3411.72	2908.12	503.598	9.5796	12.6523	10.9568	4.7041	4.8941	6.633	7.0444	8.9141	7.5636	0.046	0.2458	0.0894	11.6619	11.7042	13.2083	0.3414	0.5764	0.1508
AS01G02344	brown	7161.72	2735.53	4426.19	-1690.67	4.6607	3.7979	4.3866	9.5497	10.1771	10.1446	15.8977	15.4255	16.1378	36.9215	37.6505	38.9778	4.1213	3.3917	3.9174	36.7447	39.5324	39.4678
AS01G02346	brown	3571.12	1024.17	2546.95	-1522.78	53.4523	59.5479	54.9915	53.7656	53.6697	47.7627	73.7496	73.2018	72.109	75.3232	80.0692	77.5643	49.0199	45.5209	47.4723	72.0897	71.5852	73.9097
AS01G02347	blue	4342.19	1864.77	2477.42	-612.642	60.0834	57.2995	56.5868	67.0844	68.6334	66.3462	59.3914	63.8493	63.3161	27.3771	28.2883	27.5807	55.567	57.5351	55.7116	29.106	31.4007	29.5625
AS01G02349	blue	4771.84	1504.23	3267.6	-1763.37	75.9917	71.0495	71.2347	82.8169	97.5322	87.5409	50.9874	45.3952	51.273	27.3672	30.2352	24.7315	97.1217	85.4562	87.1471	18.5466	17.8788	17.4859
AS01G02351	yellow	1878.12	844.485	1033.64	-189.153	8.9005	8.6797	8.738	16.2413	16.0135	15.6579	10.3962	10.9932	9.1563	7.3521	6.8236	7.1778	7.2187	8.4886	8.6287	5.5462	5.6479	5.1988
AS01G02352	blue	3820.27	1407.09	2413.17	-1006.08	11.3116	12.5037	8.3374	11.6367	15.0092	13.3852	11.0186	10.6611	10.5142	3.4264	3.8069	4.7414	12.235	13.8236	14.6168	7.2025	5.7166	5.0442
AS01G02353	turquoise	4432.67	3356.38	1076.28	2280.1	14.4647	14.723	16.2143	9.6319	9.8128	9.8972	10.5349	11.2403	10.761	9.9127	9.8629	10.5017	13.727	16.4834	14.4339	9.1689	7.9021	10.7985
AS01G02354	greenyellow	59.7467	14.0579	45.6889	-31.631	1.5082	1.7346	1.323	1.0673	3.9505	2.4798	1.4691	0.9692	0.6348	1.3705	2.0303	1.6403	0.87	2.0934	1.932	1.4545	1.102	1.6142
AS01G02356	blue	861.359	440.202	421.158	19.0438	13.3818	13.5045	14.6539	15.0687	13.9663	13.8052	16.6297	16.9159	16.6249	11.294	10.4772	11.0471	11.1516	11.9974	10.7803	11.3483	10.2533	11.4209
AS01G02357	blue	4120.22	815.06	3305.16	-2490.1	1.0094	1.1145	1.3282	1.0477	1.3638	1.2976	0.4458	0.7265	0.6515	0.3669	0.6342	0.3019	1.6887	1.6814	1.7422	0.2097	0.295	0.3395
AS01G02358	black	2133.48	165.967	1967.51	-1801.54	3.9403	3.3361	3.0101	86.9344	105.45	115.204	161.206	139.998	154.249	71.7444	69.6129	68.3908	1.8488	2.1569	1.8857	85.4751	79.9878	76.5604
AS01G02359	yellow	841.327	385.026	456.301	-71.2753	13.7355	4.9147	0	10.0802	30.928	28.743	16.6504	16.4763	0	0	0	0	4.6221	7.7366	0	0	0	0
AS01G02363	yellow	1231.82	600.496	631.321	-30.8257	46.6571	51.1756	38.2275	54.8013	65.5729	68.5878	57.0209	51.6518	57.1003	47.7934	44.2102	44.0535	47.1014	50.7794	52.3381	45.3614	39.8466	44.6454
AS01G02364	brown	2053.31	787.888	1265.42	-477.536	0	0	0	0.9164	0.8033	1.742	2.2705	2.2468	0.8176	9.7759	5.2297	6.3374	0	0	0	2.5936	1.7031	3.5637
AS01G02367	grey	90.7241	0.987235	89.7369	-88.7497	28.5802	28.2978	24.3909	27.7135	31.6623	31.145	29.2202	27.4295	29.8426	30.8974	29.1144	31.1245	31.248	28.898	30.8226	29.307	29.6047	30.0908
AS01G02368	brown	2101.31	555.576	1545.74	-990.162	5.1	6.2898	6.2555	3.9817	3.5602	3.3303	3.4857	3.8398	3.801	7.9643	8.5968	7.3658	5.0755	6.3564	4.9844	6.5738	8.9538	8.0518
AS01G02369	yellow	1570.18	819.246	750.934	68.3127	0.0632	0.4072	0.647	3.6191	3.3557	2.6461	2.5867	2.9009	2.8563	0.6806	0.8606	0.9626	0.1915	0	0.3581	0.9193	0.9054	1.6916
AS01G02371	turquoise	4236.3	2681.26	1555.05	1126.21	4.3036	3.8441	3.9863	2.7319	3.183	3.3525	0.6854	0.8761	0.7713	0.7993	0.592	0.8669	6.6913	5.4409	6.1079	0.6525	1.3817	0.975
AS01G02375	turquoise	6592.76	3218.12	3374.64	-156.523	25.4542	23.9142	25.3846	19.6246	19.2615	18.3858	19.2006	22.1074	19.7853	12.7046	12.2092	11.6479	21.9521	24.1305	23.5439	13.2659	12.4023	12.455
AS01G02378	blue	2913.23	1115.14	1798.09	-682.949	19.9202	22.3963	18.1488	20.3428	25.8865	29.6786	20.685	18.7257	20.1008	11.9592	14.9798	14.9381	28.6353	24.8048	25.2256	13.0527	11.3318	11.9623
AS01G02379	blue	3203.71	1493.99	1709.72	-215.729	51.9825	52.34	56.3456	62.3523	59.5231	57.578	63.0316	62.9789	61.5286	39.1141	38.934	40.1257	54.5778	55.0849	55.1492	37.3098	38.4568	38.605
AS01G02380	yellow	1696.52	944.392	752.131	192.261	8.6152	13.0866	11.5612	33.73	45.8822	46.431	18.6947	14.9895	16.4434	6.1244	6.8079	6.11	14.7688	14.077	11.7371	12.8301	8.8127	10.786
AS01G02382	green	4463.67	655.269	3808.4	-3153.13	30.079	30.7949	30.6632	62.4592	74.1041	65.7329	67.1811	72.214	68.0759	62.6721	60.0145	64.4717	33.2908	32.6604	28.9923	67.0518	65.1534	69.2838
AS01G02386	yellow	428.526	157.879	270.647	-112.768	6.162	7.6492	8.6311	12.9224	14.1186	14.2634	13.6458	15.702	16.7018	10.4099	9.6598	9.8277	13.623	12.8265	13.7443	10.0821	9.6486	10.795
AS01G02387	turquoise	6283.69	4104.24	2179.45	1924.8	39.0221	34.8431	42.1725	15.0194	14.0572	12.1719	24.9353	23.8441	22.3663	3.0441	2.9922	2.8518	47.6401	48.0651	48.1342	1.9436	2.0696	2.3683
AS01G02393	black	845.921	154.401	691.52	-537.118	17.1842	16.7082	17.3869	20.5328	18.9787	17.37	27.2425	26.7246	26.4604	19.7324	20.1399	20.975	13.9916	14.5552	14.345	18.766	19.8306	19.1306
AS01G02394	turquoise	113.259	19.4153	93.844	-74.4287	4.1828	5.9462	6.5944	4.3557	4.1455	5.0862	3.3404	3.4071	5.1628	5.8082	5.0898	4.5721	5.1357	5.6831	5.5486	6.1052	5.4351	4.5371
AS01G02396	blue	5742.47	1304.3	4438.18	-3133.88	53.7713	54.5782	49.9356	43.0827	47.6932	46.5488	39.4591	43.0339	43.0775	24.2241	26.4429	27.4547	44.0683	45.7133	46.609	25.9681	28.9989	26.7604
AS01G02397	blue	3068.34	934.266	2134.07	-1199.81	0.9706	1.4495	1.7705	1.2078	0.8959	1.457	0.6906	1.2908	0.9532	0.0413	0	0	0.4686	1.0696	1.0754	0	0	0
AS01G02398	turquoise	7055.59	3168.2	3887.39	-719.195	24.8431	24.0806	25.6072	23.1145	22.3656	22.3989	19.9758	20.851	20.0933	13.2725	13.2072	13.2965	28.1597	28.0079	27.0058	11.902	13.716	14.0761
AS01G02399	brown	4523.26	917.327	3605.93	-2688.6	0.6971	0.4677	0.5796	13.7654	13.2864	15.4998	5.0308	5.4877	4.8782	17.7804	13.4578	17.7871	0.5718	0.6626	0.5346	18.7335	15.198	15.2949
AS01G02401	brown	7059.46	2739.75	4319.71	-1579.96	12.4835	10.9851	11.3145	51.0537	48.1167	43.5891	77.687	78.3548	79.5497	231.975	227.142	235.862	14.2143	14.4308	13.6552	208.819	214.486	220.213
AS01G02403	turquoise	2516.3	1273.12	1243.17	29.9469	2.7144	2.2113	2.3562	2.8013	2.4323	2.5611	1.6305	1.1992	1.2615	0.8064	1.3957	1.3146	2.52	3.5834	4.4149	0.7803	1.2891	1.3747
AS01G02405	turquoise	7064.84	4549.44	2515.4	2034.04	5.8518	5.9762	6.2381	3.3104	3.2157	2.5086	2.771	2.9979	2.7938	0.8351	0.9361	1.4695	5.7434	5.4591	6.9042	1.0973	1.0392	1.3048
AS01G02406	turquoise	3166.02	2360.62	805.398	1555.22	28.4416	29.4157	33.449	22.4134	24.0482	25.8852	23.3953	27.3341	24.2088	22.6204	22.5001	24.4877	29.6696	27.0433	29.0183	24.2401	23.1364	21.6458
AS01G02407	turquoise	2941.24	2250.7	690.539	1560.16	33.0337	34.1735	27.8501	2.6378	2.3124	3.4026	0.1556	0.308	0.8405	0.1675	0	0	81.9019	80.1141	85.7837	0.1778	0.8754	0.3664
AS01G02408	turquoise	2651	1475.8	1175.19	300.613	31.7687	35.7682	28.4422	31.0118	32.8494	33.3981	33.4614	33.6565	30.9404	25.346	24.0652	25.3309	45.9088	43.6046	48.6414	24.8926	24.6729	23.2611
AS01G02409	brown	6833.06	2484.29	4348.78	-1864.49	26.4773	27.5271	24.6028	29.9231	34.0264	39.8444	44.7054	43.9495	43.3819	70.6445	72.8983	71.5617	25.2409	26.3786	24.1439	78.0334	65.317	64.3589
AS01G02411	turquoise	1107.21	872.686	234.525	638.161	41.9617	39.1659	42.8938	30.4485	33.2965	32.447	33.8586	36.2223	34.0262	30.5792	28.2691	30.7232	33.0695	38.085	37.3341	32.2557	33.1705	39.0998
AS01G02412	turquoise	684.576	293.77	390.806	-97.0365	17.1962	16.472	17.4333	19.9636	18.3807	20.8836	16.5853	17.1842	17.0469	19.2965	15.449	17.8448	22.3703	20.49	24.7389	14.0422	13.1722	15.2171
AS01G02414	green	985.744	224.493	761.251	-536.758	12.4596	11.3427	13.3637	15.0346	13.6306	12.1716	25.8578	28.5838	25.9209	17.8209	18.4145	18.184	8.829	10.2942	8.9898	17.8795	17.0345	18.9251
AS01G02416	blue	527.122	228.455	298.666	-70.2112	2.9968	1.7157	1.4312	2.8591	1.7352	2.0904	3.4512	3.4151	2.5508	0.7821	1.6735	0.5704	2.8237	2.0256	2.8286	1.4524	2.0437	1.0691
AS01G02417	brown	6184.36	2532.73	3651.64	-1118.91	0.0899	0.0844	0.046	0.1113	0.271	0.2233	1.2051	0.9601	0.7723	3.4409	3.1992	4.3079	0.1701	0.019	0.0212	3.7566	3.5966	3.0537
AS01G02421	blue	2272.45	1061.88	1210.57	-148.692	16.779	15.0567	15.0585	41.3115	38.3088	37.8809	20.0189	21.9525	22.9251	9.0131	8.5902	9.0665	20.6792	19.2298	20.3335	7.9708	10.9371	10.1401
AS01G02422	blue	4271.79	915.592	3356.2	-2440.61	20.3378	20.0863	19.8963	17.9326	18.5696	15.8642	21.7179	19.1328	18.1169	13.7666	14.3122	12.7551	19.9621	19.3136	19.572	13.0246	12.2517	12.9959
AS01G02423	turquoise	1956.17	1212.63	743.542	469.088	23.4737	17.7113	16.3629	14.0437	16.3326	17.0856	16.238	15.0735	16.4552	14.9817	12.8233	10.9261	20.3487	16.7428	21.4335	14.4859	14.6159	13.8356
AS01G02424	brown	3613.98	1324.4	2289.58	-965.172	19.1755	19.8654	21.1348	16.1809	15.142	13.4721	20.9371	21.424	22.3001	27.7984	27.8814	28.2167	21.3382	20.5487	20.1246	30.6031	28.3958	30.87
AS01G02429	brown	1387.26	619.382	767.876	-148.494	0	0	0	0	0.2995	0.9743	0	0	0.9146	0.9113	0.975	0.5908	0	0	0	3.8685	2.5402	3.3221
AS01G02430	yellow	1570.32	755.333	814.986	-59.6527	22.0389	23.9906	13.977	70.7325	53.0194	56.8364	68.2947	67.8599	57.923	5.4679	7.1502	8.5662	7.5207	12.0639	11.4263	13.5397	4.7628	5.9798
AS01G02431	blue	1676.6	850.13	826.469	23.6612	145.973	147.057	137.44	161.086	209.479	253.051	268.365	226.145	245.464	49.1991	53.0147	59.6303	108.937	108.01	123.374	66.3838	64.8338	63.4131
AS01G02433	turquoise	4932.61	3787.46	1145.15	2642.32	23.6034	23.2449	27.0445	5.0565	3.1662	3.4121	3.8327	4.9554	3.7887	1.6541	2.3319	1.9869	14.8951	15.4733	15.9909	2.6641	1.7696	2.3197
AS01G02435	brown	287.281	30.9641	256.316	-225.352	4.6884	4.4036	4.8729	1.129	1.5552	1.4563	2.9971	2.3726	2.1584	3.2261	3.1448	2.3702	2.1447	2.1663	1.452	5.3256	3.2222	5.3313
AS01G02448	turquoise	1966.46	1061.2	905.251	155.953	4.4066	4.9315	2.5906	2.9931	4.2524	3.924	3.2391	2.6148	2.7624	1.7433	1.2762	0.9814	4.2593	6.654	5.9291	3.3107	2.014	2.91
AS01G02451	turquoise	2229.67	841.181	1388.49	-547.31	15.3497	13.6962	15.6688	16.1312	13.8798	12.278	15.6778	14.6443	15.2082	10.9162	11.315	11.9578	15.7301	15.9905	14.7983	11.1229	12.1618	13.4279
AS01G02454	green	7159.91	437.062	6722.85	-6285.79	10.7462	13.2413	13.0109	130.377	152.047	153.217	268.814	228.149	252.481	323.494	346.189	364.543	16.4257	18.926	18.0003	390.226	367.709	351.674
AS01G02455	turquoise	7160.55	4805.47	2355.08	2450.4	251.227	246.846	229.437	82.9181	97.7723	97.0462	79.8949	77.3321	77.0233	11.2738	10.9795	9.2761	235.28	239.212	239.216	23.4683	20.3957	27.5038
AS01G02456	blue	3721.03	1826.7	1894.33	-67.6329	26.2457	24.4752	24.4602	38.5877	44.4856	43.2538	33.4514	31.6958	31.8457	2.2939	1.9709	2.2306	24.0218	27.7259	27.2531	2.6926	3.3423	2.6987
AS01G02457	turquoise	7060.13	4205.46	2854.68	1350.78	210.945	197.794	204.423	115.022	119.557	132.008	108.365	111.569	115.692	57.7734	53.9073	53.6972	171.599	173.28	175.521	66.6333	63.0561	60.5536
AS01G02458	blue	2172.2	1059.54	1112.67	-53.1287	2.981	2.2666	2.288	6.1074	4.4349	4.8519	0.8658	1.4899	0.7319	0.3241	0.1301	0.1576	2.7586	3.3232	3.6734	0.258	0.2118	0.2216
AS01G02459	turquoise	658.323	494.099	164.225	329.874	5.9304	8.173	6.7346	3.2852	4.726	3.3227	6.1569	5.6795	5.8619	4.2685	4.0861	4.4783	6.18	4.6549	5.0919	4.6093	5.0879	4.0948
AS01G02460	brown	5815.4	1713.15	4102.26	-2389.11	1.776	1.442	1.4913	6.4542	5.6139	5.3722	3.3742	3.6769	4.0699	9.8823	10.6328	10.7253	1.0918	0.7984	0.9134	8.6666	7.4182	8.797
AS01G02461	brown	4885.91	1606.09	3279.82	-1673.72	13.7698	14.6336	12.7562	16.519	15.7733	16.2039	20.2926	22.3356	22.7643	26.7158	24.6645	26.3051	15.4263	15.5797	17.4048	24.9282	21.9537	24.77
AS01G02464	turquoise	6770.59	3529.78	3240.81	288.976	21.5933	23.0896	20.7753	18.6767	16.3725	14.7422	12.3551	15.0012	14.4521	7.751	9.0785	9.5205	21.7568	20.1458	19.5156	8.0525	8.7841	9.012
AS01G02465	turquoise	4985.02	3443.38	1541.64	1901.75	52.3013	49.2435	53.021	24.7997	23.1833	25.6009	26.2822	25.8182	26.0045	15.3001	14.9016	15.6339	33.6896	35.5405	34.1014	15.339	15.8971	16.0322
AS01G02469	brown	381.642	202.322	179.32	23.0021	7.3256	3.9318	0	0	5.3019	5.7486	4.9951	0	8.9933	0	3.8351	1.7428	1.8488	0	0	55.1583	29.9741	45.081
AS01G02470	brown	5675.08	1307.23	4367.85	-3060.61	5.6063	7.431	7.4336	8.1572	8.421	9.8955	10.4157	9.6489	10.7249	11.784	11.2297	11.134	6.9885	7.1669	6.2579	10.8855	11.5694	11.2698
AS01G02471	blue	2023.3	984.218	1039.09	-54.8677	5.4998	6.04	5.5706	7.3428	6.0423	6.0496	7.0901	6.0517	6.7173	3.602	3.9867	4.4419	5.6092	6.005	5.8167	4.7453	4.7315	4.3316
AS01G02475	turquoise	5742.84	4083.04	1659.81	2423.23	3.9326	4.2742	5.5169	1.9661	1.4548	1.3373	1.0726	1.2825	1.4001	0.1122	0.2745	0.3119	6.4514	6.133	6.604	0.2553	0.2682	0.3683
AS01G02476	turquoise	6121.76	3910.1	2211.65	1698.45	23.0552	25.6649	23.8934	9.561	10.5238	12.1252	9.2272	9.9648	11.1897	3.4381	3.4485	4.0397	17.9055	17.3972	16.3265	3.5219	3.4939	3.4205
AS01G02478	turquoise	5985.75	4317.9	1667.85	2650.05	53.5753	58.39	46.1554	8.4253	13.1889	17.446	5.7158	5.9019	9.6644	0.2675	0.8586	1.3006	59.8804	60.9694	53.4059	3.4066	0.5592	2.3403
AS01G02479	turquoise	6172.52	3286.75	2885.77	400.989	5.4913	4.6967	5.0486	3.9114	3.9389	4.3015	3.9245	4.0948	3.3166	2.1553	2.0293	1.5369	5.8104	6.0041	6.7629	2.0738	2.4932	1.7285
AS01G02480	turquoise	2296.19	1072.95	1223.24	-150.286	0.9157	1.8676	1.0308	0.9072	0.7953	0.2874	0.4163	1.071	1.7087	0	0	0	0.9244	1.3926	1.2964	0.1902	0.1873	0
AS01G02481	brown	6491.42	2672.52	3818.9	-1146.38	6.2351	6.5749	7.1314	13.3641	14.7237	15.6187	20.1738	21.2828	17.9746	85.3892	86.597	81.3219	7.1461	5.7638	5.262	81.3623	88.6168	84.5513
AS01G02482	turquoise	4335.82	3213.65	1122.17	2091.48	2.4372	2.8405	1.9241	0.6132	0.7392	0.51	0.1899	0.1253	0.8207	0.2726	0.2916	0.2651	3.5149	3.2359	4.0093	0.1446	0.6411	0.0745
AS01G02485	turquoise	6259.31	4433.06	1826.25	2606.82	35.3199	33.792	37.5897	11.7171	12.6691	12.8797	4.569	5.588	5.9062	2.1828	2.8083	3.6539	40.6156	40.8142	39.7862	2.2285	2.5126	2.1454
AS01G02486	blue	5828.24	1483.68	4344.56	-2860.88	44.6605	37.352	41.1664	44.3884	39.253	39.7023	21.6747	29.5417	26.191	13.3633	11.4717	10.9764	41.1286	41.5879	40.7585	11.3119	12.1934	12.6543
AS01G02487	turquoise	72.8761	45.3006	27.5756	17.725	0.8547	1.4417	1.2495	1.2096	0.9426	0.6387	1.776	0.9886	2.638	1.0754	2.1732	1.7428	3.0814	1.8568	3.8029	1.1412	0.8742	1.96
AS01G02488	turquoise	52.9179	29.2341	23.6838	5.55034	3.0953	2.492	1.9798	1.2778	3.9204	0.4048	1.7588	2.7847	4.37	1.8932	1.0128	2.0251	4.2966	1.9614	3.1042	0.6027	2.5726	2.2775
AS01G02491	pink	748.927	30.5119	718.415	-687.903	6.6403	6.3713	7.61	2.5034	2.4579	2.8791	6.3473	5.9945	6.2313	6.3204	5.6431	5.54	5.6475	5.3798	5.5378	5.2195	5.3736	6.5713
AS01G02492	blue	1705.82	611.512	1094.31	-482.796	5.0136	6.4581	4.883	6.3564	5.2052	4.7392	5.1554	4.6349	4.109	2.6393	3.6927	3.4219	4.7123	4.5865	4.0142	2.9087	3.643	3.2195
AS01G02493	blue	4353.26	1417.1	2936.17	-1519.07	0.6985	1.6953	1.0257	1.1033	1.4361	1.4936	0.9941	1.011	0.7755	0.1486	0.0318	0.1156	1.3491	1.36	1.376	0.1262	0.0621	0
AS01G02494	blue	717.213	260.641	456.572	-195.931	33.9337	17.9262	18.7662	24.5375	26.8705	11.214	51.3755	25.9477	20.9824	11.2553	6.2261	4.7099	23.9403	28.8206	23.526	5.7319	11.8376	7.1263
AS01G02495	brown	7153.89	2658.24	4495.65	-1837.41	1.1014	1.0004	1.2138	5.6658	4.9463	5.6289	10.1481	10.4803	10.1097	24.127	24.5719	24.2874	1.1333	1.0737	1.0995	23.0969	21.9043	26.5671
AS01G02497	blue	1840.51	694.376	1146.14	-451.764	26.5327	26.6837	31.1708	27.2055	28.6968	25.6467	28.401	30.3378	29.4326	23.2531	23.7603	20.8804	26.523	26.3688	27.3869	23.3578	22.4156	22.8963
AS01G02499	brown	5498.8	2203.34	3295.46	-1092.12	0	0	0	0.64	0.5143	0.5069	1.5857	1.2641	1.0468	6.3535	6.1382	5.0716	0	0.2456	0.0457	4.6292	4.2622	3.2667
AS01G02500	turquoise	1301.76	897.675	404.09	493.585	22.2422	26.5538	26.3473	11.1029	11.7309	9.3866	17.9534	18.1955	15.2234	15.2731	16.1185	17.7309	17.5774	18.7922	18.2881	16.5392	13.7924	16.4189
AS01G02501	turquoise	3788.34	2881.63	906.715	1974.92	2.0643	2.3863	3.0875	0.1748	0.2299	0	0	0.0714	0	0	0.0831	0	4.8893	3.6894	5.1708	0	0	0
AS01G02502	turquoise	4889.52	3756.39	1133.13	2623.26	46.8508	48.6616	56.244	6.1347	6.5499	6.2046	11.6271	12.8875	11.4901	3.2862	2.8614	3.9603	30.5095	31.3289	30.464	3.5987	3.6725	3.2689
AS01G02503	turquoise	3260.14	2494.27	765.869	1728.4	3.5712	2.4574	3.0924	0	0	0.3832	0	0	0.1799	0	0	0	7.4878	6.4214	6.9144	0	0	0
AS01G02504	blue	853.015	455.939	397.076	58.8635	1.1868	1.441	1.6724	2.57	2.1591	2.2188	3.5022	4.2358	3.8024	0.952	1.0389	1.0368	3.28	2.4656	2.5341	0.9497	0.816	0.9786
AS01G02505	green	5130.37	484.545	4645.83	-4161.28	2.1811	2.6757	3.1886	7.4316	5.8131	7.1722	7.7429	6.6341	5.5082	6.6066	8.6997	8.4009	2.097	2.5448	2.7448	7.8741	6.9057	8.2255
AS01G02506	yellow	186.903	95.8464	91.0569	4.78945	1.5925	1.9659	3.0965	3.0679	3.3809	3.999	1.2307	1.3611	2.6589	1.5585	1.2506	0.9093	0.7235	0.9419	1.428	1.9847	3.421	2.1305
AS01G02507	turquoise	3712.66	2815.5	897.164	1918.34	4.5908	4.2391	4.294	0.163	0.4764	0.0516	1.7952	2.0873	2.0847	1.5942	2.0158	1.2683	6.2292	5.9641	6.0105	0.3589	0.3535	0.6868
AS01G02508	green	3846.08	455.541	3390.54	-2935	13.5991	15.0371	10.519	16.8226	19.9701	22.0807	19.3519	18.5767	20.5923	18.338	18.9533	19.0436	12.1215	11.7203	12.3205	23.5232	22.4248	22.2452
AS01G02510	green	6127.99	521.631	5606.36	-5084.73	123.62	117.544	119.089	271.746	265.465	231.142	273.69	297.946	280.291	329.7	336.77	334.759	162.159	146.029	151.252	309.473	292.326	296.865
AS01G02511	black	643.918	77.396	566.522	-489.126	42.8444	32.9647	39.8837	60.5634	53.3427	51.9165	78.1755	87.1032	83.4257	74.4222	66.062	64.079	55.5028	53.6219	54.5281	55.166	57.6865	56.8492
AS01G02512	turquoise	5803.16	4364.29	1438.86	2925.43	24.8601	24.2893	22.1882	4.1654	4.3818	4.7113	8.2908	8.2041	7.3953	2.7773	2.5752	2.6286	19.4816	19.2457	20.286	3.4582	4.2577	3.8067
AS01G02513	turquoise	2395.51	1790.53	604.981	1185.55	17.5766	16.7388	20.2926	14.5672	13.2906	12.6178	15.0724	16.0798	15.6991	12.937	13.8273	14.8776	17.6078	16.0014	15.5968	13.0708	12.2945	13.8016
AS01G02514	black	1354.8	136.326	1218.48	-1082.15	18.951	18.6333	16.4603	24.1341	22.9495	22.6611	34.8934	34.433	31.646	23.1175	21.6211	25.9143	13.7189	11.8404	12.2254	22.5485	24.8155	25.0545
AS01G02518	green	6845.37	545.03	6300.34	-5755.31	7.0699	7.3469	6.042	20.8642	20.7578	20.9326	27.044	30.4828	28.7712	34.373	32.5629	32.1716	6.6437	6.704	5.7502	37.3762	35.5827	34.1699
AS01G02519	turquoise	6777.22	4450.18	2327.05	2123.13	69.8927	72.377	74.0506	26.8356	31.9822	26.5468	31.7718	31.8041	30.2349	1.1172	1.1567	1.0863	98.0307	90.1952	89.9867	1.2238	1.5067	0.867
AS01G02520	turquoise	3823.79	1863.18	1960.62	-97.4433	4.8647	5.8362	3.2213	4.0951	4.9706	3.5929	1.3008	0.2574	0.5621	0	0	0.8169	7.222	4.8354	4.8617	0	0.5854	0
AS01G02521	turquoise	5466.82	3719.95	1746.86	1973.09	4.4398	5.0041	4.0323	2.4437	1.2853	1.5678	0.2523	0.2996	0.436	0	0.0581	0.3697	3.3615	3.9855	4.0334	0.4035	0.2838	0.1188
AS01G02528	blue	1284.61	689.665	594.944	94.7204	0.7644	0.4787	0.8149	0.9817	0.8913	0.7998	1.9112	1.8052	1.5641	0	0	0	0.6431	0.5651	0.962	0	0	0
AS01G02529	red	356.011	347.122	8.88966	338.232	5.0872	2.9124	3.4707	10.4536	0	0	0.925	0.6102	0.9993	1.3276	0.7102	0.3227	1.0271	0.5731	0.9603	1.7611	4.51	2.9038
AS01G02530	turquoise	5992.35	4352.09	1640.26	2711.82	20.8069	20.4175	23.1411	12.7272	12.0094	10.9057	13.8842	14.8163	13.7647	10.9687	10.0707	10.834	19.0036	19.5697	20.6209	9.296	10.2805	11.1342
AS01G02531	yellow	345.534	191.791	153.743	38.0483	4.8109	6.2869	4.4238	7.445	8.6123	6.055	6.8461	5.3318	5.7521	4.3669	4.0882	5.7724	5.0679	5.773	5.7254	5.5033	5.991	5.8204
AS01G02533	blue	236.469	109.088	127.382	-18.2939	0.6005	1.6114	2.458	1.322	1.4486	1.5707	2.0472	1.8907	2.6538	0.7345	1.4146	0.5714	0.6062	1.7756	2.1253	1.2472	0.4607	0.482
AS01G02534	blue	608.308	188.44	419.868	-231.429	29.4332	25.9779	28.7822	33.8408	25.8785	29.4273	23.7862	25.8913	27.6223	30.7243	18.4907	24.8968	27.7326	25.4204	30.8678	15.6236	21.4101	16.8004
AS01G02535	turquoise	5433.74	4096.69	1337.05	2759.63	19.7607	17.3461	16.2062	2.7445	2.1386	2.4154	1.5531	1.3707	2.0858	0.6777	0.2417	0.4833	12.7244	13.8479	14.25	1.1028	1.5585	1.0871
AS01G02537	blue	2801.84	740.291	2061.55	-1321.26	1.4974	0.9891	1.5324	1.6483	2.0007	1.8077	0.1047	0.4145	0	0	0	0	2.5581	2.6275	1.3046	0	0	0
AS01G02538	turquoise	5874.37	4338.28	1536.08	2802.2	8.2359	7.7772	8.2699	1.7383	0.9711	1.2796	0.8304	0.8217	0.8514	0.1061	0.0324	0.0295	8.8926	10.3853	9.5855	0.0965	0.2375	0.0994
AS01G02539	turquoise	3401.34	2681.8	719.548	1962.25	46.9794	41.9564	47.3685	7.927	7.7842	6.4115	6.4839	8.9078	7.2422	3.8284	4.7486	3.7557	19.4321	19.8023	20.5536	4.3505	4.9225	3.9275
AS01G02545	brown	6729.78	2735.19	3994.59	-1259.4	0.368	0.2822	0.2152	117.49	113.751	115.852	282.738	265.544	270.109	1200.79	1217.64	1205.22	0.1062	0.1333	0.397	1175.99	1165.28	1149.92
AS01G02546	brown	6949.03	2743.24	4205.79	-1462.55	8.9318	8.1864	8.2499	13.1602	12.73	13.2273	18.1565	17.0806	19.0063	38.2357	40.9088	40.4275	9.6642	8.63	9.5977	40.3156	40.154	39.928
AS01G02547	yellow	1887.13	1121.64	765.483	356.161	45.5745	49.9382	51.8095	175.072	188.31	188.206	131.481	140.332	142.032	57.6817	58.4082	57.091	42.3958	45.8863	43.6123	87.7766	86.4556	87.1881
AS01G02548	turquoise	5418.8	2825.08	2593.72	231.358	33.3113	35.2932	41.6159	34.3416	30.151	32.1881	9.4396	9.8166	10.386	1.5053	2.1138	2.1041	48.5745	54.5423	46.6857	3.6942	3.6386	3.241
AS01G02549	green	5299.69	644.698	4655	-4010.3	3.3298	3.5744	4.3096	58.3252	61.0526	66.5034	105.779	93.483	94.7423	89.0376	84.5978	88.9096	3.0649	2.7306	4.3446	88.3875	94.0699	91.2939
AS01G02550	turquoise	1925.74	1250.83	674.913	575.918	10.7609	9.9077	11.7958	11.1717	10.7221	8.5588	4.8519	5.726	5.0265	8.3263	7.0534	7.6385	14.882	15.1715	14.3683	7.7458	7.4055	8.1226
AS01G02551	brown	5305.9	1675.17	3630.73	-1955.55	7.6526	6.5717	6.0242	9.029	10.2252	8.664	12.5591	8.8619	9.4044	12.5202	12.5326	13.3696	7.4878	7.0293	7.186	14.0613	13.2876	15.7503
AS01G02553	blue	3030.77	1510.49	1520.28	-9.79078	0.6811	1.2185	0.9874	1.6245	1.6432	1.7816	0.6708	0.9957	0.9476	0	0.2971	0.162	0.9741	1.1269	0.9375	0.1179	0.2322	0.2126
AS01G02556	green	6502.03	642.218	5859.81	-5217.59	0.0684	0	0	12.0511	11.4886	12.7428	16.0179	14.4655	14.9179	17.744	17.0144	15.6915	0	0	0.0323	16.4857	17.0774	18.7095
AS01G02560	turquoise	4406.99	2470.45	1936.55	533.901	51.0827	47.6412	54.0556	22.9694	25.4559	24.7161	29.882	30.9049	32.1968	9.2137	9.7691	8.6164	31.0186	31.2989	29.2414	8.2584	9.6525	10.1444
AS01G02561	yellow	1384.92	877.421	507.502	369.92	155.446	169.738	123.879	236.025	266.39	272.942	195.743	184.856	216.717	164.8	183.337	188.73	165.945	166.055	154.309	163.294	168.148	163.018
AS01G02562	blue	2549.91	1280.26	1269.65	10.6017	126.474	137.932	111.965	134.709	166.059	185.399	134.771	130.473	135.308	95.8972	95.504	99.4175	133.501	136.497	140.533	84.3553	83.7548	85.2109
AS01G02563	blue	1337.65	705.906	631.745	74.1606	219.407	236.425	202.215	272.697	333.813	340.756	374.305	358.901	369.909	179.933	190.367	193.081	295.085	307.226	276.121	189.7	198.677	192.909
AS01G02565	yellow	735.673	465.293	270.379	194.914	0	0	0	1.0532	1.187	2.145	0	0.4918	0.6711	0.2675	0	0	0	0	0	0	0.8388	0.5851
AS01G02567	brown	258.077	31.4863	226.591	-195.105	2.5692	3.1822	3.1012	3.4809	3.1786	3.5843	1.4973	1.8965	1.294	5.4154	3.8627	4.451	3.9903	3.6179	3.9173	3.763	3.302	2.9612
AS01G02568	turquoise	6805.3	3051.9	3753.39	-701.49	19.6181	18.0045	20.0957	18.2165	14.3974	15.7474	12.7643	14.3992	14.469	8.4453	8.7025	8.4793	17.9152	18.8526	19.3827	7.4849	7.7744	8.154
AS01G02569	yellow	1043.44	658.554	384.881	273.674	36.6745	45.6546	36.8892	55.2622	64.6594	74.4108	49.127	44.9752	46.8382	41.0763	45.262	39.876	39.98	40.3523	38.8276	51.7742	43.0783	44.9964
AS01G02570	blue	4719.9	1260.17	3459.72	-2199.55	24.0571	27.8279	21.6169	20.6987	23.7815	22.52	25.3393	20.8993	23.9938	12.5545	12.8178	13.4262	23.9901	22.4213	25.8283	13.0463	12.9045	13.3587
AS01G02571	brown	5907.94	2493.14	3414.8	-921.654	2.241	2.0355	2.3942	2.5754	2.0438	2.216	2.9106	3.7	3.2893	9.8088	11.4486	10.0302	2.1132	2.4968	2.5336	10.8954	10.7062	9.6728
AS01G02572	turquoise	935.812	279.55	656.262	-376.712	14.6964	16.5038	15.2712	9.7069	10.2548	11.3553	11.1002	12.2046	12.2131	13.7185	16.3347	12.264	18.2602	14.9002	17.4994	15.0282	14.802	13.5509
AS01G02574	blue	2589.37	706.848	1882.52	-1175.67	13.5965	12.3725	12.8073	10.273	11.6595	9.9582	13.3727	14.7619	12.7768	7.5904	6.6003	8.8805	13.1332	12.2968	10.3541	7.4133	7.0805	7.5734
AS01G02577	turquoise	5575.64	4208.74	1366.89	2841.85	87.0316	79.8394	70.4324	4.996	6.8013	5.5307	6.2621	5.332	5.139	0.0523	0	0.0508	59.8852	61.3518	67.5816	0.1109	0	0.0571
AS01G02578	turquoise	6645.17	4474.08	2171.09	2302.99	258.273	263.503	235.671	70.1234	79.8035	82.3014	108.951	100.239	104.736	15.4735	16.7339	16.3453	198.951	202.979	205.392	19.788	17.2212	18.0786
AS01G02580	turquoise	5245.33	3968.69	1276.64	2692.05	22.4919	22.6692	21.2603	2.7721	3.3689	3.4731	3.6423	3.9131	4.1594	2.7444	2.7565	2.2329	25.5949	27.997	27.1174	3.5663	3.6297	2.8176
AS01G02581	yellow	1858.37	492.38	1365.99	-873.605	2.226	2.4166	2.7181	14.7862	15.2321	14.9802	8.0032	8.3747	8.0741	10.1247	8.8197	8.7861	2.477	2.3723	2.4831	6.0423	7.8403	7.1471
AS01G02582	yellow	1538.06	739.003	799.055	-60.052	16.2253	15.056	14.014	23.4799	26.1092	30.7402	26.9751	26.7304	27.958	19.4522	16.9017	17.3751	15.1231	16.3031	13.8653	19.3074	19.3989	17.5427
AS01G02583	yellow	1537.32	849.595	687.729	161.866	45.9105	58.8152	47.5993	67.6066	78.2944	76.228	73.695	66.8982	72.9566	47.2124	52.6407	53.2144	53.2618	58.311	52.6393	52.683	51.7362	50.4241
AS01G02584	turquoise	5644.03	2611.99	3032.05	-420.063	263.234	277.925	253.297	164.831	198.804	201.571	185.226	169.571	188.666	37.0758	36.952	37.997	228.526	248.702	237.923	108.814	113.207	114.658
AS01G02585	brown	7312.71	2600.05	4712.66	-2112.61	8.4444	10.5562	10.2825	38.4186	40.2287	38.8086	53.2067	55.1506	62.0433	114.858	128.371	118.35	11.7081	8.8956	7.4155	126.276	136.895	127.269
AS01G02586	turquoise	3209.27	2242.07	967.203	1274.86	2.4334	2.3918	2.7603	2.0655	1.839	1.7178	1.546	1.3452	1.3533	1.8076	1.719	1.8972	2.6342	3.3192	3.0716	1.1266	1.4995	1.1296
AS01G02587	turquoise	3995.06	1933.69	2061.38	-127.69	29.6014	31.5345	29.9105	31.4339	30.7296	32.3016	26.7085	28.9175	26.9432	20.1903	22.2279	21.6247	38.2597	42.2516	38.6641	23.4452	23.9334	20.7204
AS01G02588	blue	637.341	332.237	305.104	27.1334	1.3572	1.4294	1.0614	1.2122	1.7545	1.688	2.7589	2.4536	2.6408	0.9774	1.0055	1.4134	1.7838	2.0879	1.7161	0.8511	0.7335	0.7126
AS01G02589	yellow	2075.36	1225.21	850.149	375.061	29.31	31.7054	29.0683	57.1802	56.6232	65.7152	43.2635	46.1709	45.2351	29.0157	28.4374	26.4917	33.5876	32.2214	31.1895	27.6193	30.9658	29.9759
AS01G02590	yellow	1536.81	688.987	847.828	-158.841	6.4946	5.1194	5.8924	13.8292	13.0584	11.8664	5.7636	6.4184	5.8834	4.5534	4.4657	4.5753	6.576	6.6993	6.4777	4.6913	4.7396	4.5024
AS01G02591	brown	2843.77	1212.2	1631.57	-419.366	1.0773	0.2891	0.8268	0	0.7797	0.2818	0.2449	1.9384	1.058	5.2713	3.9479	7.6887	0.8157	0	0.2542	5.8739	4.6835	1.7294
AS01G02592	turquoise	6027.83	4497.09	1530.74	2966.35	21.1504	19.9371	25.1365	7.3066	6.2523	7.02	6.8329	8.2381	7.5086	5.1288	4.8843	5.5078	22.7181	21.4461	23.8905	4.5158	4.6835	4.7614
AS01G02601	turquoise	7097.14	4422.4	2674.74	1747.65	179.627	173.998	172.856	108.536	99.7228	100.459	104.597	105.313	100.725	38.078	34.1701	34.7127	196.462	201.026	200.772	54.4411	57.5835	56.777
AS01G02602	turquoise	5743.17	3384.18	2358.99	1025.19	13.1151	11.7857	15.3609	10.1161	8.7084	8.2775	7.2335	9.0117	7.5039	4.8425	4.5354	6.1687	11.6457	12.3261	10.3205	5.3889	4.3078	5.167
AS01G02604	brown	6913.81	2756.57	4157.24	-1400.68	1.8934	2.5932	2.3052	7.8701	9.5769	9.4956	15.5522	16.4469	15.9988	53.6078	51.1005	52.8425	2.8013	2.5927	2.2801	52.9918	52.9957	52.8967
AS01G02606	brown	5195.1	2045.41	3149.69	-1104.29	26.626	28.3395	26.2873	37.7027	40.2628	40.6685	36.4305	37.2997	33.084	70.9306	65.5873	66.6854	37.4191	35.4098	35.7299	58.6984	60.4656	57.7563
AS01G02609	turquoise	6742.54	2707.8	4034.74	-1326.95	2.6332	2.6461	3.1534	2.1997	2.1626	2.3252	2.3091	1.8985	2.2193	0.0731	0.0978	0.0889	3.3747	3.3923	2.8027	0.1552	0.0955	0.2398
AS01G02610	blue	5547.23	1133.36	4413.87	-3280.51	13.4802	12.8806	12.6978	13.3216	13.8461	12.4482	9.7952	9.2794	9.127	6.4461	7.5383	6.6569	15.3096	15.8759	16.9647	6.4166	6.0589	6.5578
AS01G02616	blue	1518.69	791.048	727.64	63.4081	20.6164	22.0928	20.811	22.7722	22.4326	23.7354	24.8002	27.2221	24.3801	17.1219	17.5113	19.3852	21.2021	22.0991	21.3455	17.0052	15.9602	19.2127
AS01G02617	blue	2463.52	722.329	1741.19	-1018.86	8.446	10.0497	8.9949	8.1945	6.769	6.7401	10.8804	9.6849	10.3477	4.9593	4.9762	5.0403	7.457	9.4581	8.5394	3.7763	4.0709	3.7996
AS01G02619	blue	3470.26	866.526	2603.73	-1737.21	43.5569	44.3946	40.3377	39.2607	42.9482	52.0262	31.3273	27.9346	33.3331	26.926	25.1961	24.8695	45.9308	47.8773	48.6015	28.3062	29.6447	31.293
AS01G02621	blue	2767.83	1423.83	1344	79.8296	9.9985	14.2394	8.7124	23.9746	30.4742	34.1809	22.0505	20.6621	23.9173	0	0.6219	0.2826	16.5896	15.1387	15.0435	0.4112	0.6076	0.3178
AS01G02622	turquoise	5504.57	3311.96	2192.61	1119.35	22.5605	24.8947	22.8455	18.1488	16.8612	15.2278	15.8495	16.6773	15.9207	13.1235	12.3891	12.4985	19.7493	19.561	18.6882	11.0598	12.8703	11.6927
AS01G02623	turquoise	5541.44	4156.37	1385.07	2771.3	20.6266	18.1026	21.8731	1.8506	1.9828	1.8706	4.7792	5.1133	4.6386	0.4439	0.3632	0.3301	27.3959	26.0393	26.5964	0.4988	0.5732	0.5426
AS01G02624	blue	5642.59	1505.66	4136.92	-2631.26	18.6581	17.2918	20.2304	18.8692	16.9185	17.6893	16.7072	17.8833	17.1264	11.8004	11.3645	11.4151	18.3779	17.6007	18.2012	10.6876	10.7668	11.4154
AS01G02626	black	1311.87	180.161	1131.71	-951.55	0.2272	0.1742	0.2657	1.9827	1.7068	2.1901	3.1127	3.5327	2.5179	1.0957	1.2572	1.1426	0.3931	0.1371	0.1225	1.6346	1.0623	1.0941
AS01G02627	turquoise	6733.11	4168.3	2564.8	1603.5	19.9119	20.0662	20.4591	15.8307	14.4036	13.6544	12.6955	14.9137	12.5807	9.7745	9.2828	9.3826	23.7593	21.2933	23.9391	8.1753	7.9046	9.6944
AS01G02628	turquoise	3049.66	1757.54	1292.12	465.419	12.126	11.5069	13.4647	7.0527	7.7207	8.927	7.9274	6.0169	6.5685	4.4959	3.8286	3.9257	8.2977	7.3934	6.9911	5.3879	4.4757	4.482
AS01G02635	turquoise	6436.87	4360.8	2076.07	2284.73	14.6	13.6259	15.7426	9.744	7.2727	8.2719	10.1434	10.3165	9.6367	6.0738	7.1637	6.778	14.8882	14.3829	14.6033	5.6017	5.8801	6.4843
AS01G02637	brown	3400.44	1339.82	2060.62	-720.807	9.2477	10.1576	10.1758	8.7874	8.6311	8.4978	9.8798	10.9601	10.4615	12.7146	13.3783	13.447	10.3702	9.2241	9.7913	11.2991	12.2937	12.1718
AS01G02640	turquoise	2169.95	795.596	1374.35	-578.759	16.4299	18.2027	16.2353	14.8507	15.8913	15.4558	16.6161	15.8999	18.2457	15.0092	13.415	13.5191	17.9178	16.3329	15.472	12.4844	12.8361	13.2283
AS01G02641	turquoise	5603.82	2245.71	3358.11	-1112.4	8.5347	8.4219	11.5317	9.8111	9.3084	8.7438	6.648	8.5981	8.7532	3.6324	3.4907	3.807	12.004	12.1308	11.4331	3.1854	3.3193	4.0438
AS01G02642	brown	7084.37	2629.69	4454.67	-1824.98	6.6492	6.3966	6.0511	8.1554	10.4795	11.9161	15.5208	14.1994	16.1563	27.6493	27.9924	27.6962	5.7834	6.6675	5.885	29.8443	30.1012	29.6715
AS01G02649	yellow	1616.86	905.92	710.94	194.98	0.2579	0.3692	0.176	2.4609	1.7424	3.2386	1.7198	1.315	2.0267	0.2524	0	0.0818	0.3472	1.0897	0.2435	0.1786	0.2639	0.2761
AS01G02650	brown	4720.46	1857.91	2862.54	-1004.63	0.573	0.1722	0.4691	0.8579	0.7078	0.9833	0.5001	0.6186	0.4277	1.7721	1.728	1.9413	0.2777	0.4454	0.3029	1.9758	2.6495	1.7172
AS01G02658	turquoise	3711.88	2579.27	1132.61	1446.65	7.9038	7.7334	7.659	5.1203	4.8936	6.4036	6.1048	6.0409	6.1138	4.5177	5.6758	6.057	8.0144	7.062	7.7242	4.758	5.0084	3.8178
AS01G02660	magenta	389.373	10.7069	378.666	-367.959	2.2349	1.9581	2.5714	2.5267	1.7487	2.0224	4.0418	4.3473	3.7373	3.6058	4.0476	3.7477	2.6342	2.7252	2.1893	2.5469	2.4962	2.7927
AS01G02662	blue	1005.22	392.804	612.421	-219.616	41.3019	42.492	42.9014	98.4923	95.9136	88.4745	25.0623	21.3677	22.6238	16.5223	18.7261	17.7909	32.3066	30.2616	31.691	32.0469	30.9791	31.085
AS01G02663	turquoise	5325.4	4077.55	1247.85	2829.7	5.7828	5.3294	6.5457	1.851	1.5678	1.6048	2.1381	2.2588	2.187	1.5232	2.0341	1.9677	4.84	4.905	4.8898	1.3923	1.4062	1.4834
AS01G02664	turquoise	3196.04	2434.06	761.981	1672.08	14.3827	12.8262	14.7867	9.5484	8.7547	9.5154	10.1793	11.964	10.2139	10.5889	10.6805	10.823	13.3134	12.694	13.5963	9.1462	9.9139	10.3015
AS01G02665	turquoise	4793.97	3648.2	1145.77	2502.43	1.458	2.1142	2.6176	0.1126	0.0247	0.0803	0.0465	0.1611	0.0502	0.1752	0.2678	0.0974	2.0399	2.2043	2.0038	0	0.0262	0.0274
AS01G02666	turquoise	5281.72	4006.35	1275.37	2730.98	6.0341	5	6.5001	0	0	0	0	0	0.104	0	0	0	6.4122	6.3503	6.9943	0	0	0
AS01G02667	turquoise	6291.91	3428.44	2863.47	564.97	6.8896	7.2076	6.2141	3.9207	3.7187	3.7876	2.548	2.3638	1.1469	0	0.0611	0.1111	6.2479	5.2784	4.4087	0	0.0597	0
AS01G02668	blue	3820.32	1807.98	2012.34	-204.359	98.6288	105.374	105.148	148.106	157.714	140.407	100.641	96.4566	100.227	53.7676	52.7276	51.6208	114.796	117.888	113.189	47.962	48.3677	44.2096
AS01G02674	brown	7153.55	2607.29	4546.25	-1938.96	4.3266	5.036	4.5877	10.9601	9.7085	13.417	16.0185	14.7255	15.7681	34.2807	38.1509	34.5745	5.4728	4.1399	3.2473	33.998	31.0868	32.1901
AS01G02675	turquoise	3137.91	2498.66	639.251	1859.4	149.141	140.907	151.06	58.9958	63.3802	60.1846	70.2096	74.7638	72.6631	51.5664	49.7077	49.458	89.9191	93.6759	92.5347	66.2796	68.7487	65.9909
AS01G02676	turquoise	670.09	511.389	158.701	352.688	9.3918	12.6019	9.6112	1.2062	0.7553	1.8016	0.1423	0.2816	0.6149	3.2169	3.114	3.277	2.0543	2.5128	1.7729	3.5764	2.4018	2.1778
AS01G02678	turquoise	4453.24	3458.44	994.801	2463.64	61.1385	58.9399	62.7431	2.9559	3.621	4.7545	2.9107	3.6855	3.6176	0.3369	0.1081	0.3931	33.6058	32.7208	31.2902	0.3218	0.5634	0.8842
AS01G02679	turquoise	1073.93	387.718	686.212	-298.493	5.7558	5.6943	5.5949	4.4492	4.6142	4.4365	4.7244	4.253	4.2175	4.6616	5.6299	5.1854	6.2478	6.2503	5.8926	5.1157	5.6109	5.716
AS01G02686	turquoise	3200.56	2467.13	733.43	1733.7	2.4616	2.9977	2.625	1.1386	0.9981	0.7142	1.0344	0.6141	1.0564	0.8098	0.5848	0.9842	1.3992	1.538	1.7377	0.623	0.6983	0.642
AS01G02698	turquoise	6175	3429.07	2745.93	683.145	48.8585	47.4649	55.7661	41.065	32.2949	36.2687	41.0052	45.2414	40.393	24.0269	26.1769	26.99	52.9784	50.5824	52.2048	23.251	22.8593	24.543
AS01G02699	turquoise	5842.72	2305.13	3537.59	-1232.46	16.2738	13.836	14.8486	13.8719	13.6891	14.1266	12.8642	11.6284	12.8711	9.2314	10.5176	7.8459	15.6655	14.6621	15.972	7.441	8.3234	8.3616
AS01G02701	brown	2840.53	1071.94	1768.6	-696.663	4.7614	4.1999	5.5505	4.2615	3.9155	3.9205	4.6112	5.1962	4.7779	6.645	6.6544	7.3283	5.0784	4.7924	5.0021	5.9339	6.3105	5.9156
AS01G02702	yellow	1133.91	634.976	498.936	136.04	30.4794	31.273	31.475	33.0295	38.2366	37.6889	33.9365	33.1187	35.6881	27.8522	27.6442	28.1381	27.7726	25.6513	27.3861	28.0779	29.113	29.8666
AS01G02703	green	2054	285.24	1768.76	-1483.52	2.7972	1.8648	3.0734	4.5053	5.3133	5.0216	3.8815	4.0793	3.7593	4.9561	4.1927	4.0627	3.121	2.4877	2.7513	3.7612	3.8552	4.4117
AS01G02704	turquoise	4021.58	3034.02	987.563	2046.45	5.4177	5.7498	5.419	3.7738	3.1014	2.9464	3.4785	3.4972	2.4951	3.235	3.3651	3.7574	5.0985	5.1204	4.9691	3.4014	2.724	3.0138
AS01G02706	turquoise	3783.89	2946.92	836.97	2109.95	8.3368	7.6086	8.4	3.2343	3.1188	3.3815	4.4575	3.7666	4.3103	3.8816	2.8648	2.8483	5.8209	5.4922	5.2517	3.0323	3.1369	3.1248
AS01G02708	turquoise	2857.01	2127.42	729.588	1397.83	4.0448	2.2915	1.9547	0.2474	0.5421	0.5878	1.0215	0.5054	0.2207	0.2199	0	0	1.9282	1.1391	1.5907	0.1167	0.2299	0
AS01G02710	yellow	231.857	105.223	126.634	-21.4105	1.6296	1.3994	1.5724	3.3829	3.9091	3.6538	1.5239	1.3404	2.0578	1.4581	1.8525	1.5508	1.8802	2.2817	1.8458	4.0619	1.9051	3.0397
AS01G02719	blue	1136.87	577.894	558.979	18.9156	0.3241	0.5915	0.6966	0.9634	0.6569	0.9835	0.9136	1.2831	0.955	0.1586	0.0679	0.1851	0.4908	0.1369	0.6425	0.2356	0.1989	0.1735
AS01G02720	turquoise	1982.94	1045.67	937.279	108.387	3.84	6.2359	4.1313	0.9755	0.7601	1.1332	5.4606	4.3405	5.4153	0.1927	0.1031	0.3748	3.0814	5.6569	4.275	0.409	0.2014	0.1054
AS01G02723	yellow	374.463	185.601	188.862	-3.26063	13.8069	16.0474	13.3499	14.6749	18.9289	15.5421	16.5349	16.619	16.5527	12.9527	12.4624	13.0482	12.4965	12.6307	9.4369	15.1304	13.052	11.2099
AS01G02725	turquoise	5729.38	3959.26	1770.11	2189.15	13.9117	14.8252	14.8548	9.6407	9.3255	7.5623	9.0055	9.5271	10.1236	6.8958	6.4926	6.4947	12.9466	13.5739	11.7816	7.7154	8.2171	6.7442
AS01G02727	turquoise	499.034	317.215	181.819	135.395	16.0047	16.3302	15.5973	12.0465	13.1525	12.4854	16.0676	16.2304	14.1356	11.4287	13.9449	15.1226	13.274	15.6007	14.7594	11.3944	11.8882	13.346
AS01G02729	yellow	2259.11	1197.71	1061.4	136.319	26.2304	24.9859	27.206	88.7061	88.8217	89.9377	65.9569	66.9149	64.8098	18.4429	17.258	15.7974	32.3249	27.9518	32.7318	16.4432	20.1842	22.3824
AS01G02730	turquoise	5881.22	3717.24	2163.98	1553.27	8.4447	7.7014	9.6432	5.5928	4.5384	4.5436	0.9987	0.8339	0.7249	0.1848	0.1258	0.0163	10.3098	9.4551	10.3035	0.4635	0.3863	0.4225
AS01G02733	turquoise	3581.36	1638.31	1943.05	-304.744	5.0922	5.7949	6.465	4.5941	4.6184	4.4066	4.3859	4.0301	6.1292	2.8102	2.4454	3.7163	4.8701	5.1434	6.3964	3.1015	2.0366	2.7044
AS01G02735	yellow	2124.1	1278.94	845.158	433.781	1.5698	1.3106	0.9817	16.9924	16.3266	19.0707	12.8446	11.2196	10.8776	1.0241	0.5479	0.9129	2.3771	2.5052	2.4694	2.4454	2.3194	1.4
AS01G02736	brown	7600.08	2385.26	5214.83	-2829.57	6.3538	8.2915	5.4823	468.079	548.949	569.515	628.296	552.459	623.78	1272.74	1270.67	1297.84	7.6721	9.9997	6.2324	1455.36	1374.45	1340.7
AS01G02737	brown	6931.11	2230.34	4700.77	-2470.44	20.5027	19.4608	21.8183	31.9461	27.1395	26.446	38.719	42.5014	40.6997	55.7031	54.6136	53.538	20.3652	20.3303	19.9865	52.5141	51.7912	55.6827
AS01G02738	yellow	1529.19	937.061	592.131	344.93	298.469	382.021	308.481	702.347	737.973	783.052	480.161	465.788	520.639	331.809	388.693	410.259	459.712	472.145	426.543	436.434	397.461	378.235
AS01G02739	brown	6415.75	2599.78	3815.97	-1216.2	19.7539	19.2725	21.0904	23.1325	23.3181	23.4934	30.9279	32.6287	29.2559	63.7637	60.2592	58.4494	20.7143	21.9363	22.8073	56.7331	53.5318	54.0336
AS01G02741	blue	3264.03	1625.3	1638.73	-13.4241	46.8202	52.3668	48.6746	60.4814	64.5966	72.1491	63.0301	59.7921	61.0502	19.5849	19.2311	24.6009	48.8201	48.7521	46.6471	27.4	23.8924	24.4863
AS01G02742	turquoise	1658.56	1222.5	436.061	786.437	2.1526	2.3244	2.1898	1.5938	1.4343	1.2736	2.2366	2.3977	1.9757	1.5172	1.7038	1.5973	2.8845	2.5765	2.6606	1.3706	1.8218	1.8787
AS01G02743	yellow	867.446	487.022	380.425	106.597	40.7597	49.4465	30.6793	67.0817	83.1731	114.127	81.1902	65.4037	71.9653	50.1567	51.0073	56.398	57.444	57.0872	59.2584	64.5446	61.804	56.2715
AS01G02744	black	965.922	128.582	837.34	-708.757	11.3808	10.1103	8.4339	16.6015	20.5585	21.9385	43.3249	35.9115	44.3792	1.0973	1.1153	0.7469	7.018	7.6261	8.3079	2.7948	3.0395	2.4001
AS01G02745	brown	3561.71	1106.59	2455.12	-1348.53	2.0024	1.4491	1.6347	2.8978	2.2363	2.1422	3.3342	3.2588	3.5134	3.3467	3.6514	4.0251	2.7937	2.053	2.4209	3.762	3.9585	4.6714
AS01G02746	brown	6657.15	2596.83	4060.32	-1463.49	8.3256	7.072	8.925	10.7177	10.1092	9.341	21.6913	23.5228	22.6212	47.2192	48.7012	49.5333	7.8144	7.5719	7.1601	43.0364	42.3007	43.6867
AS01G02749	yellow	1324.46	691.947	632.517	59.4301	1.8946	2.1811	1.8264	13.7829	14.1756	13.5599	1.0235	1.2845	1.3214	0.215	0.1437	0.0784	2.6056	2.2502	2.3324	1.1121	0.983	0.9991
AS01G02750	greenyellow	582.016	33.7465	548.269	-514.523	0.2775	0.9929	0.6626	1.3237	2.41	1.5484	0.0841	0.4161	0	0.181	0	0	0.0934	0.1563	1.0476	0.0961	0.4731	0.396
AS01G02751	yellow	2086.14	1264.33	821.818	442.508	0.9466	1.3125	0.6054	27.7876	29.4214	31.0333	21.7662	21.716	21.5374	1.2351	0.9498	0.9383	0.5574	1.4329	1.303	1.5566	1.8156	2.7438
AS01G02752	turquoise	3996.14	3102.24	893.902	2208.33	12.8876	10.3755	10.0651	1.4934	0.3273	0	2.3126	2.1358	2.3316	1.4935	1.7755	1.1296	7.8747	7.0203	5.1218	0.7044	0	0.363
AS01G02755	blue	4156.04	682.67	3473.37	-2790.7	76.6659	74.7984	75.1927	49.5839	51.4803	41.2587	69.9515	65.7566	63.5743	29.0636	29.8286	27.9472	59.9069	64.3559	61.1498	30.8434	31.9544	33.668
AS01G02756	blue	2360.07	1150.57	1209.5	-58.9292	67.1583	71.8885	59.6877	81.1706	102.956	101.338	60.602	56.9248	53.5906	48.2498	49.2616	43.5198	85.8857	83.577	80.9504	45.5441	44.7946	39.3573
AS01G02757	turquoise	5779.24	4336.31	1442.93	2893.37	25.1859	25.3167	22.4288	3.3784	2.8329	3.1413	1.9107	2.3709	2.0313	1.0447	0.9431	1.3968	20.408	21.8712	21.1903	0.7275	0.8531	0.9997
AS01G02758	brown	1848.45	505.4	1343.05	-837.645	5.693	7.4128	7.4117	7.7688	7.818	8.6705	13.8736	11.5768	12.208	14.1754	14.0377	13.0468	8.3317	9.4206	9.618	11.7024	9.924	11.6629
AS01G02761	turquoise	6928.43	4279.62	2648.82	1630.8	19.6306	17.9082	21.9996	13.8441	13.4445	12.0688	13.3632	13.029	12.7759	8.019	8.0035	8.4521	19.4009	17.9138	18.6956	9.0611	7.8393	9.3796
AS01G02763	turquoise	4217.87	3281.1	936.779	2344.32	8.834	7.6822	7.2857	1.0668	1.2949	0.975	1.5927	1.7773	1.2081	1.532	0.9757	1.6316	5.1552	4.8498	6.1568	1.1613	1.7158	1.7154
AS01G02765	turquoise	2413.77	1681.58	732.181	949.403	5.9235	5.9502	6.2844	5.1448	3.2514	3.7528	5.9783	5.6714	4.4299	3.7228	3.8123	4.7577	8.0098	6.7495	5.8988	3.725	3.8357	2.9081
AS01G02767	blue	65.5701	19.8382	45.7319	-25.8937	14.3358	15.4644	13.5867	14.2263	13.6297	14.704	15.9869	14.1044	12.9004	11.334	10.4258	11.0212	12.1197	13.0668	13.0645	13.4216	16.3259	14.0579
AS01G02768	turquoise	5658.22	2655.23	3002.99	-347.757	245.233	257.603	211.761	226.424	233.975	221.852	208.428	194.105	211.253	138.382	138.048	139.075	292.132	290.294	287.87	153.146	153.901	148.682
AS01G02769	blue	4993.15	1402.55	3590.6	-2188.06	141.365	158.171	103.019	118.855	118.398	151.918	100.229	95.1962	95.5759	36.3136	36.4711	32.9191	124.827	119.64	126.877	50.3473	40.039	43.1722
AS01G02770	turquoise	945.783	771.65	174.133	597.517	6.7173	8.5443	8.1855	1.2823	1.2365	0.8125	3.7772	3.7377	3.5083	2.3179	2.4393	3.0668	2.5087	3.0837	2.9685	3.5486	2.0256	2.3271
AS01G02771	brown	5089.76	1999.81	3089.94	-1090.13	31.5057	28.9002	31.834	27.0329	25.6925	24.9123	37.8369	47.0313	41.3382	72.0476	74.7636	82.7859	22.0252	21.6318	20.6162	63.087	55.7174	60.4539
AS01G02774	black	1098.35	185.245	913.106	-727.861	9.3854	7.9665	8.74	16.3647	13.7507	15.1719	19.4116	22.8654	19.8032	10.2574	11.0462	12.0821	6.109	6.4054	6.2074	12.5931	10.8385	11.1199
AS01G02776	turquoise	536.681	274.343	262.338	12.005	0.3455	1.4837	1.2377	1.3314	1.0004	0.9039	0.9425	1.3989	0.1697	0.1691	0.9045	0.6577	2.6163	1.1678	1.1415	0.5383	0	0.3698
AS01G02777	blue	6460.01	1348.09	5111.92	-3763.83	17.2894	17.4593	14.0892	15.5081	13.5329	15.343	11.5272	10.4849	10.2511	5.076	4.224	3.2296	18.5531	17.7997	16.1376	5.1873	5.5677	4.7973
AS01G02783	turquoise	641.373	417.713	223.661	194.052	7.02	7.8079	7.1494	7.4298	6.5132	6.407	6.3054	6.7873	6.0971	6.8865	7.3502	6.7125	8.3505	8.1463	8.7175	6.7636	6.7829	7.8209
AS01G02784	turquoise	6578.82	3525.64	3053.18	472.457	1.838	1.7605	1.5916	1.2451	1.3371	0.9763	0.7712	0.6614	0.4443	0.1384	0.2961	0.1076	1.6557	1.6962	1.9217	0.1762	0.0579	0.2421
AS01G02785	yellow	1242.64	373.259	869.378	-496.119	1.4013	1.6599	1.7308	9.4153	10.1189	12.9432	4.6129	3.9126	3.3695	3.8304	4.7559	4.7823	1.8537	1.7964	2.2805	6.7248	7.5627	6.7748
AS01G02789	red	163.607	159.301	4.3054	154.996	3.4648	2.1253	0	5.9937	0	0.5179	1.35	1.7812	0	0	0	0.942	0	1.2546	0.9344	0.5141	1.519	3.7082
AS01G02795	black	179.627	63.5856	116.041	-52.4558	10.8569	10.6814	12.2016	11.2865	8.7794	9.3703	14.5879	14.9949	14.6243	10.5205	9.935	11.4645	10.3863	9.9536	9.694	12.0321	11.4875	12.095
AS01G02797	blue	5345.08	1227.91	4117.17	-2889.25	10.6818	7.5842	8.5294	8.7532	10.3774	10.575	5.0735	5.1497	5.7394	0.7735	0.9028	0.9117	13.2256	13.9624	13.1792	1.1442	0.8575	1.2304
AS01G02798	green	2689.64	282.333	2407.31	-2124.97	10.1043	18.3031	16.8031	25.3744	35.651	38.324	24.6885	21.0214	21.708	25.6478	31.0776	33.9541	14.3445	16.0069	10.1332	35.0888	35.8527	27.373
AS01G02800	turquoise	5820.64	3537.79	2282.85	1254.94	3.9434	2.8826	3.9861	2.5833	1.8444	1.8985	1.8256	1.763	2.2335	0.8997	0.7346	1.036	3.5902	3.0456	2.8087	1.1055	1.1384	0.9062
AS01G02801	blue	2094.59	747.347	1347.24	-599.894	23.1148	35.8823	26.0203	30.5343	45.8129	71.811	36.2105	33.2725	34.9254	10.9623	8.9362	7.9525	66.9532	64.7475	64.4448	12.557	8.7303	11.0371
AS01G02802	turquoise	2143.6	1607.2	536.399	1070.8	3.9117	3.6264	4.9129	1.1744	1.0295	2.6045	1.2932	2.5594	1.0478	0	0.1862	0.6768	13.2829	15.3231	8.7269	0	0	0.3806
AS01G02803	black	234.33	96.4026	137.927	-41.5247	0	0.3817	0.182	0.1957	0.1716	0.5581	2.5865	5.1188	3.1433	0.174	1.117	0.5076	1.077	0.3005	0.1678	0.3693	0	0
AS01G02805	brown	5330.84	2059.15	3271.68	-1212.53	1.0668	0.9543	1.4557	9.5909	13.0404	14.325	15.0338	13.117	14.6687	41.2392	35.1861	40.27	0.359	0.7511	0.6713	69.6172	52.7457	53.473
AS01G02806	blue	4862.61	1375.61	3487	-2111.39	41.146	41.9593	40.2497	35.1698	37.0201	35.5172	40.599	35.1119	36.7854	15.8105	16.2823	16.8712	34.8185	35.684	35.3525	22.1831	18.2593	20.9819
AS01G02807	turquoise	149.823	109.816	40.0078	69.8078	4.6765	3.7578	4.9772	3.9125	3.1461	3.8865	3.0612	3.486	4.1467	3.452	3.3296	3.2041	3.561	2.8448	3.3042	3.5246	3.3349	3.2032
AS01G02808	green	3439.9	601.801	2838.1	-2236.3	1.4265	1.1813	0.7091	11.5758	11.8782	12.8363	11.0426	11.3672	11.2083	7.419	7.5536	8.0287	0.4526	0.4477	0.4232	9.9051	10.3814	9.4222
AS01G02810	blue	1742.39	485.86	1256.53	-770.665	5.6024	5.7405	5.4076	6.0271	6.5122	5.3289	5.0935	5.0975	4.752	4.1743	4.8661	3.8773	5.7843	7.0464	5.8888	4.1655	5.0796	5.1102
AS01G02811	brown	4141.44	1613.71	2527.73	-914.024	24.5678	24.9318	28.6305	44.0657	40.8152	39.513	42.9923	45.412	44.9737	73.5053	72.7948	72.5436	46.3172	49.4675	50.0726	69.7835	69.0257	70.7592
AS01G02812	turquoise	3271.28	1513.11	1758.16	-245.046	11.0734	13.2242	14.4042	12.2833	10.03	8.7711	10.2477	12.6375	12.5721	7.3445	6.5829	7.8964	14.0378	11.4135	11.6547	8.6473	7.4452	6.4863
AS01G02814	turquoise	5394.56	4061.21	1333.35	2727.86	13.9535	12.9499	12.1971	6.0401	5.9261	5.8551	6.7394	6.8978	5.7457	5.014	5.707	5.6018	10.9316	13.6312	12.1413	5.2079	5.9101	5.6001
AS01G02815	turquoise	5822.84	3634.03	2188.81	1445.22	39.8531	40.4306	42.5523	9.5097	15.2278	16.0286	18.2212	20.6212	21.9459	0.4509	0.2412	0.9865	29.5349	26.0808	30.332	2.9906	4.1238	1.1095
AS01G02818	brown	6256.81	2614.96	3641.85	-1026.89	1.1574	1.3885	0.6271	6.0706	5.5844	7.0522	10.4606	10.78	11.0995	80.2849	76.702	72.173	0.6873	0.7478	0.7069	80.1813	77.3728	76.2158
AS01G02820	turquoise	5421.54	4084.7	1336.85	2747.85	21.7549	20.3922	21.5064	13.0088	11.2254	11.0748	11.8504	14.8314	12.4534	9.6347	9.9534	10.5857	19.7535	19.6432	19.1522	12.5129	10.6225	12.4825
AS01G02821	turquoise	6043.04	3815.27	2227.76	1587.51	11.5814	10.7843	10.9952	7.8722	6.9683	5.7303	6.4381	6.8416	6.5437	2.2531	3.1411	1.9586	15.319	16.387	15.3434	2.6085	2.7476	2.0534
AS01G02824	turquoise	1779.09	806.321	972.771	-166.45	3.0304	4.6672	6.472	2.3206	3.8143	4.2735	5.2706	5.9267	5.176	2.3209	2.6211	1.3792	5.4534	6.0112	6.5911	3.0104	2.0216	0.423
AS01G02825	turquoise	1446.04	1084.07	361.972	722.094	2.9753	2.7126	4.5047	0.9871	1.0226	1.8338	1.2228	1.8334	1.4811	1.4359	1.835	2.1332	2.6745	2.2039	3.0392	1.7778	2.0429	1.7012
AS01G02826	turquoise	3797.33	2953.42	843.902	2109.52	4.2473	3.4299	3.7484	0.5147	0.2256	0.3669	0.248	0.3155	0.3062	0	0.0816	0.0371	1.7308	1.7449	1.655	0	0.1196	0
AS01G02827	turquoise	7117.4	4585.1	2532.3	2052.8	109.361	108.28	115.486	51.5852	50.6069	46.1713	43.661	42.8383	41.7974	11.4363	10.2878	9.9034	94.8485	91.317	90.1614	17.2087	15.9981	16.5515
AS01G02831	green	1011.48	96.3581	915.12	-818.762	19.3832	18.818	18.9022	15.9802	14.7558	16.6643	25.5412	23.3338	23.4903	21.6207	19.9765	22.2342	16.5251	17.1709	15.8158	22.0258	24.1268	22.5499
AS01G02833	turquoise	5375.09	4101.82	1273.27	2828.55	27.4976	29.4599	29.3351	4.7918	5.3276	4.5544	5.6949	7.4501	5.9434	1.4546	1.5563	1.2124	23.633	21.9317	20.2421	5.2374	5.9188	4.8859
AS01G02835	brown	7295.12	2631.67	4663.45	-2031.78	2.1555	4.4734	2.1569	40.6549	48.8592	46.6103	76.0371	74.294	77.9054	178.131	172.931	172.12	2.3695	2.2664	1.8537	198.99	194.623	191.527
AS01G02836	brown	7233.54	2633.83	4599.71	-1965.89	5.4315	5.2698	5.2734	21.6936	19.6555	16.9762	32.0979	30.4153	30.331	67.6013	62.9948	64.6087	7.2056	6.2658	7.5256	66.498	65.4616	73.1103
AS01G02837	blue	2069.29	879.944	1189.35	-309.402	18.7984	22.1415	18.9978	21.1066	20.4478	19.9631	25.5296	22.3104	26.4274	12.9373	12.5655	15.9705	21.3437	22.4574	20.8848	14.6546	13.4749	14.7505
AS01G02839	yellow	1711.72	905.397	806.326	99.071	1.7753	3.7111	2.1037	13.0632	20.829	18.7709	5.9466	3.7828	4.8637	0.0914	0.1957	0	2.3582	2.9999	4.5861	0.7763	0.7646	1.4
AS01G02842	turquoise	4229.9	2419.2	1810.7	608.5	7.945	11.5641	10.8868	7.7084	7.1472	11.6945	6.9785	5.2094	6.6127	4.0853	2.9609	3.0755	16.7211	15.4733	16.3963	3.3565	2.0662	3.0265
AS01G02843	brown	6819.37	2582.24	4237.13	-1654.89	8.5002	11.0322	5.7728	14.2059	20.2831	19.8897	24.7297	17.7276	21.25	47.4909	51.2965	48.9743	10.8434	11.4907	10.7946	51.4425	47.1903	45.3208
AS01G02844	turquoise	4799.82	3689.84	1109.98	2579.86	49.0567	55.0233	52.068	21.3169	23.5601	24.3531	28.4103	28.8648	28.6393	22.3319	22.0247	22.4381	40.0944	39.5868	41.4648	21.5701	22.3718	23.0004
AS01G02845	turquoise	6718.35	4783.67	1934.68	2848.99	19.9511	18.5338	22.1528	8.8939	7.3761	6.9501	7.8059	8.5931	7.8771	4.1723	3.7734	4.5839	17.7275	18.7769	18.5644	3.9263	4.5058	4.0839
AS01G02847	turquoise	5327.71	3867.27	1460.44	2406.83	2.8138	3.1758	2.5669	1.3629	1.3034	1.1104	1.2426	1.4466	1.2949	0.5979	0.6061	0.7497	2.4835	2.4045	2.5952	1.3693	0.954	1.2046
AS01G02850	turquoise	5032.38	3060.95	1971.43	1089.52	23.1683	22.2643	21.1129	20.1605	11.924	13.7366	16.7507	16.9725	15.9279	4.3187	4.6206	4.7244	34.9721	34.5819	32.4893	8.708	5.8684	6.7303
AS01G02851	turquoise	4408.82	2503.64	1905.19	598.448	12.4535	14.5476	16.4929	14.9187	7.0693	8.4313	12.3213	13.5105	12.2309	4.3014	2.3011	5.2283	21.8163	21.3531	24.5461	2.6628	2.6227	1.568
AS01G02852	blue	4508.84	1934.94	2573.9	-638.965	28.1699	25.8913	27.6177	44.503	39.3582	40.5364	27.2401	30.3086	29.0742	5.6819	4.0903	5.1158	34.1185	34.2169	32.9144	4.0943	4.6193	4.6796
AS01G02854	brown	4403.44	1619.95	2783.49	-1163.53	9.49	7.2381	7.156	6.1398	6.9889	7.839	18.2397	15.8771	16.5967	21.0997	18.8269	20.438	8.4879	9.0026	9.743	22.3918	25.8867	22.8078
AS01G02856	blue	3393.68	1158.64	2235.04	-1076.4	19.2804	17.9592	16.0492	18.1867	16.2125	18.7844	17.5289	19.0111	17.1862	11.8268	13.6045	12.564	17.4541	17.7358	16.3849	12.406	11.4332	13.3079
AS01G02858	yellow	1085.53	543.046	542.48	0.566598	0.8075	1.3484	1.4692	2.6998	1.8183	2.6599	2.556	2.2871	2.7905	0.2342	0.501	0.6261	0.3925	0.5054	0.4234	0.6523	1.3155	0.8002
AS01G02859	turquoise	1257.53	947.219	310.307	636.912	1.9662	0.7839	1.4373	0.4329	0.1626	0.6466	0.6129	0.2527	0.2759	0.4398	0.4706	1.0692	0.7373	1.2815	1.2726	0.1167	0.3448	0.3607
AS01G02860	yellow	2076.81	1243.72	833.087	410.636	5.9233	7.9804	5.3195	33.9335	39.8958	43.9524	20.2772	18.4338	19.53	5.3235	2.7213	4.7739	6.1018	8.375	6.7889	4.7707	5.1935	2.2641
AS01G02863	turquoise	4872.12	3697.83	1174.3	2523.53	15.5734	14.3347	16.9567	9.3977	7.0092	7.0588	8.736	10.0514	8.4587	8.083	9.0706	8.5679	16.4601	17.9628	17.1392	7.1767	7.2622	8.4214
AS01G02864	turquoise	4619.7	1568.64	3051.06	-1482.41	18.9258	19.2075	15.377	15.4045	15.9944	22.3223	14.1302	15.7367	14.9826	9.429	8.4068	7.6951	19.3376	20.1088	20.2452	10.602	9.6798	9.0227
AS01G02865	blue	1407.26	696.866	710.398	-13.5323	17.8163	22.7039	22.5106	32.9251	32.4648	30.4613	39.1374	39.5789	41.8873	16.4615	17.5081	14.0654	25.6225	24.3873	22.9697	16.5909	16.1885	13.2622
AS01G02866	turquoise	3168.61	823.705	2344.91	-1521.2	9.3583	10.0455	11.9866	12.4286	11.5361	11.2445	8.6179	10.1573	10.8513	5.2586	4.4251	6.1476	15.1158	10.7633	9.9727	6.6466	5.1878	7.1725
AS01G02868	brown	4492.77	1867.15	2625.62	-758.463	1.4475	1.5538	1.4169	2.217	2.6115	2.9632	0.9727	0.8493	1.0508	8.0066	7.5121	6.4082	1.9696	1.3825	1.6039	6.2747	7.1459	6.062
AS01G02870	brown	6863.66	2747.76	4115.9	-1368.14	1.2805	1.193	1.7308	41.4114	44.0662	37.4645	79.3418	80.7946	86.2313	320.927	328.589	318.413	1.683	2.1026	1.87	307.609	303.004	310.943
AS01G02871	turquoise	6682.71	4708.57	1974.14	2734.43	40.8594	43.7269	44.6811	20.7154	21.6049	19.5857	24.66	25.8297	24.691	15.6256	16.0431	17.0817	42.8754	42.4189	42.1931	12.6171	13.4417	15.3372
AS01G02872	brown	6748.03	2723.55	4024.47	-1300.92	22.9348	25.8893	23.0669	49.1915	50.2461	51.2362	63.0152	71.4309	64.0877	220.75	213.645	221.36	25.5993	24.3764	25.4237	212.206	204.746	204.447
AS01G02875	turquoise	5909.51	4230.63	1678.88	2551.75	6.8715	6.3526	6.6139	3.9821	2.2931	3.7849	3.3576	3.9352	3.9838	2.7106	2.7099	2.6934	7.3801	6.7264	7.6287	2.4365	2.2604	2.3488
AS01G02876	turquoise	6863.86	3633.07	3230.79	402.285	115.721	125.066	105.67	72.6819	88.2642	90.4589	75.4824	72.2448	76.6206	42.3039	40.76	47.0287	107.466	110.735	105.242	48.4582	46.5589	42.6763
AS01G02879	yellow	1589.62	1042.4	547.226	495.17	0	0	0.1837	10.2779	11.5222	10.4264	2.5302	2.8268	1.8516	0.7028	0.658	0.4272	0.3625	0.6826	0.1695	0.4662	0.6428	0.9608
AS01G02880	blue	1481.68	739.033	742.643	-3.60977	4.3323	3.805	4.0809	6.7744	7.0312	5.5632	1.7008	1.0187	0.9187	0.1445	0.0515	0.1874	1.988	1.4974	2.2304	0.3579	0.2014	0.3688
AS01G02881	turquoise	6407.67	4084.25	2323.42	1760.83	39.306	38.7615	48.0924	29.9554	24.4256	26.2122	28.1957	29.1443	28.7616	17.4998	17.0047	14.7972	50.6687	48.7555	49.5749	14.1754	12.9016	18.1211
AS01G02882	turquoise	6418.03	4172.12	2245.91	1926.21	196.275	199.893	231.432	96.8364	98.0714	104.134	94.9207	86.2978	97.2309	45.8347	42.2804	34.6413	172.609	161.899	151.394	46.8487	44.8384	39.9238
AS01G02885	blue	1589.59	741.036	848.555	-107.519	4.0861	4.1837	4.471	5.1901	4.7924	4.7028	3.2577	3.3367	4.3526	2.4915	2.4682	2.3629	3.8077	3.3195	3.8567	3.199	3.3438	3.3303
AS01G02889	blue	2943	1242.66	1700.34	-457.674	1.6946	1.7233	2.2819	2.1601	3.4428	3.1729	1.1353	1.6048	0.7008	0	0	0.0849	1.8008	1.9593	2.7781	0.0926	0.7299	0
AS01G02890	turquoise	5191.86	3944.73	1247.13	2697.6	8.1842	8.1042	7.1418	0	0.0612	0	0.1154	0	0	0.3725	0.3986	0.2415	7.6857	6.6467	7.0062	0.1977	0	0
AS01G02891	turquoise	5081.3	3868.84	1212.46	2656.38	3.3576	3.0308	3.436	0.084	0	0.1597	0.0694	0.1373	0	0.0747	0.2397	0.0726	3.6977	2.3855	2.881	0.0793	0	0
AS01G02892	turquoise	6120	4290.58	1829.42	2461.16	60.1098	62.4804	64.2977	22.5558	22.0477	21.5335	4.6984	4.0783	5.4316	0.976	1.1391	0.6039	71.8485	66.0296	67.3468	4.7079	2.9677	3.6872
AS01G02893	green	7554.84	451.987	7102.85	-6650.86	24.347	27.6927	23.5133	60.6589	58.5042	58.6669	63.3642	59.5829	62.1547	87.6534	83.9474	87.3818	25.6369	24.419	23.3608	94.9051	92.0748	92.5376
AS01G02894	green	324.662	45.0026	279.659	-234.656	2.2657	2.5334	2.9948	3.7411	3.1885	2.7327	3.0039	2.6045	2.9978	3.2334	2.8994	3.3538	2.5096	2.1269	2.1979	2.8759	3.0901	2.2901
AS01G02895	blue	3208.26	1239.04	1969.22	-730.187	133.049	137.873	120.147	120.028	132.256	127.281	121.845	111.569	121.618	66.8237	64.4475	61.9783	103.462	101.806	95.588	72.9943	75.1214	69.7697
AS01G02896	blue	3093.23	1121.16	1972.07	-850.905	255.793	244.306	245.696	236.012	236.643	241.49	213.5	213.579	217.674	108.449	110.407	113.901	195.513	187.554	184.782	155.597	153.554	145.347
AS01G02897	blue	2190.78	607.8	1582.98	-975.179	25.981	24.3796	23.5976	19.5553	21.7773	21.1297	23.2526	25.9247	24.5789	16.79	17.5397	15.886	21.9057	20.2644	22.2833	16.9168	18.3787	17.5877
AS01G02898	blue	2284.02	1190.96	1093.06	97.8993	9.4495	8.2113	9.3019	11.7644	11.7893	11.0876	11.7412	11.922	11.7554	7.0017	5.5359	7.1295	10.13	9.5995	8.8129	6.5192	6.4901	7.1274
AS01G02901	turquoise	2353.41	1648.92	704.491	944.425	28.9532	28.9946	28.8451	25.4022	26.3124	27.9943	27.2292	29.1055	28.2599	26.5837	26.0073	25.3635	29.2031	32.2348	32.8032	25.7169	25.7481	26.4469
AS01G02903	turquoise	7486.49	3846.15	3640.34	205.807	14.5267	14.7581	15.4147	12.3552	10.18	10.1872	9.7481	10.7041	9.9529	4.7556	5.0519	4.9864	15.084	15.8824	15.1313	4.6697	4.1041	4.6086
AS01G02908	blue	2162.13	1083.81	1078.32	5.48407	40.7205	40.1965	39.6302	46.9097	42.2575	45.6034	47.5326	42.8475	43.7105	36.596	32.5127	33.8819	43.0708	42.4435	39.8833	35.2775	36.8397	34.8756
AS01G02910	brown	1947.41	478.955	1468.45	-989.5	9.8151	7.468	8.4666	3.4774	2.758	3.6986	15.0435	15.8673	17.2479	15.1624	12.5999	12.4893	1.4426	1.684	1.4198	15.9738	18.2337	15.5757
AS01G02911	brown	1257.59	456.577	801.016	-344.438	10.8048	10.7819	10.8157	9.4692	11.186	9.4667	12.5176	12.8114	11.8222	11.6261	12.2192	13.2019	11.2254	10.2811	10.7429	12.0657	13.2791	14.7915
AS01G02913	turquoise	7096.77	4220.21	2876.56	1343.64	15.8905	14.6839	15.1495	10.7678	11.7178	11.2149	9.2338	10.0813	10.1221	6.7118	6.7494	7.3111	15.8148	16.3071	16.6964	7.7066	6.5556	5.6154
AS01G02917	pink	1641.38	69.4777	1571.9	-1502.42	5.0163	5.0855	6.1174	1.9941	1.4253	1.3704	1.9763	2.1311	2.217	4.1318	4.975	5.463	4.1497	4.3088	4.9451	4.8045	4.4328	4.8168
AS01G02919	brown	1628.94	499.357	1129.59	-630.23	4.6959	3.5285	6.4876	5.6863	12.0087	8.107	9.8194	6.9707	5.7649	10.5697	7.1294	16.534	3.7925	5.3561	5.3188	16.3378	9.3669	12.5644
AS01G02920	turquoise	5303.5	3918.7	1384.79	2533.91	1.3138	1.2656	1.0342	0.2596	0.065	0.1057	0.2756	0.5455	0.2978	0	0	0	1.7684	1.5938	1.7487	0	0	0
AS01G02924	turquoise	3624.83	2691.43	933.398	1758.03	5.506	4.6777	6.0263	3.144	2.4151	3.0499	4.3634	3.9734	3.7303	2.8814	3.1754	2.97	5.7962	5.6719	6.8922	2.2017	2.0481	3.8129
AS01G02925	blue	255.378	117.766	137.611	-19.8449	0.3577	0.6143	1.0982	1.1813	1.7259	1.9461	0.5203	0.1287	0.1405	0.35	0.5992	0.7488	0.9389	0.4231	1.3505	0.8916	0.6586	0.1531
AS01G02926	blue	2902.49	1480.5	1422	58.4986	21.2276	20.1951	21.3402	39.038	38.4391	39.2821	23.0835	21.7562	21.0934	4.8065	4.2273	4.0005	17.1858	17.5833	19.9182	5.0576	4.6409	5.8801
AS01G02927	green	3800.32	541.686	3258.63	-2716.95	6.7755	6.9467	7.4227	22.9495	25.4828	24.3123	43.3962	44.1147	42.4854	36.2984	37.199	33.9738	7.98	8.4033	10.4536	33.1987	34.2096	33.3285
AS01G02928	turquoise	1349.63	1105.04	244.587	860.454	3.2319	4.4329	2.9399	0.1977	0.6931	0.1879	0.1632	1.4538	1.2344	0	0.188	0.1709	1.0876	1.2136	0.5084	0.1865	0.3673	0.9608
AS01G02929	turquoise	5864.05	3429.25	2434.79	994.461	26.9461	26.1076	23.8452	21.9261	22.2603	20.2299	23.0136	22.1957	20.3925	18.5218	17.5572	17.4278	27.7621	26.3391	28.709	18.2326	15.6314	16.7914
AS01G02932	turquoise	4591.97	3509.72	1082.25	2427.47	3.3999	2.6607	4.1305	1.0944	0.921	0.8668	1.1569	1.5502	1.1391	1.2842	1.1311	1.1731	3.9006	2.8949	3.5093	0.881	0.8203	0.8937
AS01G02939	brown	6977.08	2711.11	4265.97	-1554.86	0.6288	0.4219	0.4022	152.112	171.953	171.142	202.234	201.958	211.98	764.13	804.055	865.555	0.238	0.3985	0.8903	792.476	755.785	760.042
AS01G02941	turquoise	4531.75	2323.45	2208.29	115.159	1.8256	1.6175	1.7793	1.4036	1.8456	1.7282	0.5796	0.73	0.4554	0.2552	0.1214	0.1655	3.2764	2.5218	2.1607	0.2408	0.0889	0.1241
AS01G02942	brown	2614.79	1095.74	1519.05	-423.305	1.0773	0.7709	2.5724	1.5812	0.5198	1.6908	1.9589	2.746	2.1161	4.5685	4.5119	5.6384	1.2688	1.8204	1.3558	2.7971	2.755	3.8432
AS01G02943	brown	1566.7	365.493	1201.21	-835.715	9.1324	8.0964	8.7025	9.7275	6.565	7.737	10.8239	10.4778	10.0585	10.6015	9.5232	9.9922	7.5397	6.9036	6.4561	10.1372	11.7244	10.5257
AS01G02944	yellow	1988.99	1225.28	763.707	461.571	5.7026	5.1796	4.4891	203.295	247.636	281.808	192.526	157.758	184.497	27.5814	25.4908	25.7764	4.9819	5.4666	5.1754	26.1953	25.6889	22.2999
AS01G02945	green	1962.29	268.75	1693.54	-1424.79	2.1559	1.9636	2.2731	38.4751	39.4651	47.0961	32.9048	32.2081	33.0432	14.1292	17.0322	14.4852	4.023	2.539	2.4048	13.4339	13.5659	12.4455
AS01G02946	blue	2413.79	1138.25	1275.54	-137.291	111.965	116.266	110.653	156.091	164.012	162.296	125.803	115.292	121.955	87.2139	81.7865	84.8064	109.436	107.922	109.216	89.3848	89.7426	95.8738
AS01G02947	green	308.206	43.0766	265.129	-222.052	4.5051	5.2251	4.1335	6.5555	6.1964	5.7974	6.1674	5.7302	6.8658	6.9933	5.4761	5.8147	5.489	5.7751	5.0832	5.3242	5.2441	4.9879
AS01G02949	turquoise	4693.56	3392.7	1300.86	2091.84	15.1755	14.4548	13.8075	8.7726	9.9491	9.5214	11.5014	11.7361	9.7639	8.4422	8.702	8.3093	12.8507	13.0216	12.7349	9.4235	8.9858	9.0918
AS01G02950	turquoise	1851.24	1369.39	481.851	887.535	9.0513	7.4913	6.9254	5.9131	5.9999	4.6024	5.6527	6.5068	6.4386	5.5465	6.2885	6.3191	9.0948	8.5764	8.0242	6.4132	6.6628	6.1563
AS01G02953	turquoise	3372.11	2481.45	890.663	1590.79	1.3319	1.8467	1.647	0	0.0536	0	0.3027	0.3994	0.0545	0.4345	0.4068	0.3169	1.5687	1.4067	1.3619	0.5764	0.6245	0.2376
AS01G02955	green	2786.79	281.273	2505.51	-2224.24	26.9891	39.3179	30.5789	54.1149	68.8322	80.6821	77.9938	56.3662	61.5331	59.4273	77.7113	71.5456	41.8422	46.4199	53.6775	88.093	72.9633	68.0857
AS01G02956	green	583.485	68.3704	515.115	-446.744	143.46	222.801	143.688	225.125	318.116	367.272	213.68	200.461	194.855	259.877	236.498	258.512	178.721	198.574	227.599	418.442	231.051	333.207
AS01G02960	brown	7348.09	2716.37	4631.72	-1915.35	6.0704	6.8107	6.6334	61.9161	64.5698	62.2944	82.067	84.5411	83.567	235.242	234.272	238.31	6.6475	6.4327	6.5065	238.677	233.226	231.645
AS01G02961	yellow	330.388	146.89	183.498	-36.6089	3.3131	3.6552	1.7894	4.4576	4.6181	6.7404	3.7652	4.3882	4.9712	3.5125	3.8544	3.5031	3.0659	4.0433	3.822	4.3966	3.1066	5.2202
AS01G02962	blue	2113.62	991.449	1122.17	-130.722	15.0278	13.9497	16.4763	26.6203	23.5367	23.3427	18.799	22.0723	19.2702	12.9681	12.2996	12.5492	16.625	16.821	17.5831	11.5849	11.9508	12.6578
AS01G02963	yellow	142.295	62.6233	79.6712	-17.0479	32.8487	35.6591	36.2729	46.3671	44.1743	35.8664	29.7683	31.4114	33.5102	34.376	36.169	33.427	34.5521	33.3489	34.1552	35.3256	34.523	39.0118
AS01G02964	black	1358.78	206.792	1151.99	-945.199	1.8432	1.7259	1.5652	57.33	54.9873	54.0803	85.605	88.5908	85.1571	30.357	33.8754	29.1831	4.7508	3.1477	4.1087	22.034	24.3099	22.7482
AS01G02968	turquoise	3554.45	1062.68	2491.77	-1429.09	3.529	4.518	3.7108	3.4571	3.7804	4.1666	4.2386	2.6506	2.6392	2.2812	1.8644	1.8177	4.0202	3.8022	3.5448	2.1856	2.1196	1.5593
AS01G02969	turquoise	1988.68	481.674	1507.01	-1025.33	17.1131	14.9537	14.379	14.1454	16.4563	16.2092	16.4866	11.3443	13.6816	9.0494	10.3108	11.6566	14.8513	16.4372	13.4321	10.7261	13.083	9.7681
AS01G02970	turquoise	542.624	334.322	208.301	126.021	7.7326	7.9407	8.8932	3.7949	3.1419	3.5569	7.4002	7.8397	7.1946	4.0765	4.4367	3.9867	4.8094	4.5712	4.1351	3.9283	4.1631	3.2027
AS01G02980	blue	3264.79	1475.44	1789.34	-313.899	12.6789	16.8593	13.4427	13.7686	19.4	20.377	14.2272	13.8729	14.752	7.3777	7.8337	7.8805	15.2212	15.1034	14.8782	8.4226	8.4127	7.3349
AS01G02981	brown	5753.44	2384.27	3369.17	-984.896	0	0.0569	0.0543	0.0584	0.1535	0.0555	0.1929	0.334	0.4167	1.1418	0.8329	1.3121	0	0.1792	0	1.0465	1.0307	1.1919
AS01G02982	brown	6238.19	2360.14	3878.05	-1517.91	20.9491	21.2147	21.7082	35.3896	37.1263	35.2912	39.889	35.5603	35.9732	63.438	61.2513	67.4543	32.3215	27.4957	30.9655	74.9857	66.0401	64.5827
AS01G02983	turquoise	4457.31	3199.33	1257.98	1941.35	10.6983	9.9268	13.3606	3.3933	4.0246	4.7431	5.1105	4.8939	5.5206	3.549	1.329	2.0706	6.4069	9.0389	8.3863	1.5065	3.1532	3.105
AS01G02984	turquoise	7004.32	4091.22	2913.1	1178.12	14.3934	13.2765	15.4205	11.9023	10.5553	10.1277	8.9979	10.5198	8.7985	7.1212	6.8644	6.6525	13.8952	14.7418	14.3846	6.9989	6.6126	6.8206
AS01G02985	turquoise	4832.03	3442.85	1389.19	2053.66	15.2886	13.7092	13.5424	8.8472	8.2905	8.0949	9.8264	11.2404	10.0707	8.3397	8.4392	7.9337	12.6365	12.7025	11.7492	6.8597	7.2526	7.3903
AS01G02986	turquoise	74.5194	33.613	40.9064	-7.29334	2.3888	0.5698	0.9507	0.8765	0.7684	0.6943	0.1207	0.597	0.5214	1.2987	1.5285	0.1263	0.8038	1.3455	1.8789	0.9648	0.543	1.2783
AS01G02987	yellow	1888.53	1084.13	804.393	279.741	5.5614	4.4938	6.6608	10.8651	12.208	11.9896	9.9458	10.0342	8.8533	5.1734	3.6154	4.1873	5.2442	4.9053	5.2781	5.6172	5.4701	4.8729
AS01G02994	turquoise	5271.89	4031.7	1240.19	2791.5	46.7959	49.1473	45.3335	1.1128	1.4345	1.6176	1.784	1.5513	1.6935	0.6983	0.6848	0.679	34.3956	36.6737	36.6485	0.741	1.2165	0.7
AS01G03001	turquoise	4659.18	3198.1	1461.08	1737.02	44.5153	41.5459	52.2524	20.1605	13.3845	14.1288	26.5296	32.9525	27.7473	11.4943	11.2241	13.431	37.5684	33.4842	33.9497	9.0282	7.7183	10.9501
AS01G03003	yellow	1765.78	1129.4	636.378	493.023	0.4437	0.7144	0.6306	20.5675	21.0032	22.8758	5.5128	6.2313	5.2047	0.3859	0.2839	0.3753	0.9207	1.1246	0.698	0.8192	0.5295	0.9497
AS01G03004	blue	4585.17	1336.18	3248.99	-1912.81	25.0857	22.7458	22.2543	25.733	25.5506	23.1691	24.325	24.1064	25.1058	16.6905	16.4421	17.0242	28.2945	26.8711	27.9928	16.8456	16.8767	16.8064
AS01G03005	turquoise	5139.87	1887.97	3251.9	-1363.92	15.4817	13.9018	16.7348	15.6134	15.2572	14.221	15.0316	17.8021	14.5754	7.8488	7.279	7.0848	20.0757	18.9123	19.406	6.8957	7.0273	7.3348
AS01G03006	turquoise	3040.31	2110.15	930.161	1179.99	8.5019	10.1692	9.7853	4.2055	4.0915	4.2745	4.9188	5.4833	3.9038	5.9646	5.9654	5.989	10.1434	9.6646	9.1502	6.2152	6.1894	5.3649
AS01G03007	turquoise	7354.84	4055.62	3299.22	756.404	146.666	139.162	152.401	110.886	104.752	104.998	85.9213	84.7266	82.5163	39.2824	39.2704	42.1306	170.484	166.872	167.462	35.823	36.6649	38.7838
AS01G03008	brown	723.052	233.761	489.291	-255.53	6.8639	5.9344	6.2614	7.4533	7.1332	6.5968	5.958	5.5883	6.2836	7.781	7.1868	7.7139	5.9886	7.1375	6.1268	6.9995	7.2436	7.5454
AS01G03009	green	7022.33	564.086	6458.24	-5894.16	2.8398	2.9862	3.0248	37.769	38.1986	45.0549	60.4366	58.814	57.4319	68.6841	73.6073	72.1929	2.3988	2.5462	1.9146	74.2145	74.2832	75.9826
AS01G03010	turquoise	3916.25	2011.09	1905.17	105.921	6.6357	6.3759	7.4081	6.3853	5.4408	5.1708	4.7251	6.4708	5.1271	3.9735	4.7372	4.9457	6.371	7.1159	6.2413	3.012	3.6787	3.8489
AS01G03011	turquoise	1063.12	401.023	662.095	-261.072	1.9527	4.0969	1.9075	2.5893	2.0985	2.461	1.6946	1.7568	1.8306	1.3029	1.1152	1.4359	2.0609	2.0998	2.3876	1.7054	0.9987	1.0924
AS01G03012	brown	7290.62	2299.9	4990.73	-2690.83	1.8488	1.6284	2.4256	15.6552	17.2004	16.5167	12.8433	14.4576	13.874	35.7213	32.2129	33.1113	2.5364	1.8424	1.8792	33.5764	36.2231	34.3472
AS01G03013	brown	6396.89	2663.25	3733.64	-1070.39	0.8599	0.8901	1.2571	2.2651	2.5784	2.41	7.7063	10.2228	8.8978	41.0245	38.008	42.0546	1.8292	1.0638	0.9856	41.7187	41.7506	38.8174
AS01G03016	green	6949.65	485.263	6464.39	-5979.13	5.5109	7.1704	7.6904	32.7225	34.7285	34.5964	59.2885	53.6355	56.338	70.5189	75.4927	72.704	7.46	6.5256	7.6841	68.507	68.7144	69.3908
AS01G03018	turquoise	5297.05	4026.79	1270.26	2756.52	2.5482	2.1439	2.5725	0.2085	0.0665	0.2882	0.3287	0.4027	0.761	0	0.018	0	1.8598	1.5711	1.6089	0.1252	0.0352	0.0553
AS01G03019	yellow	1488.2	833.246	654.952	178.293	69.4669	78.0426	70.8476	115.836	130.949	140.081	120.572	115.76	123.348	65.2782	62.2378	64.7532	58.095	59.3588	55.7324	88.6238	91.0044	86.2587
AS01G03021	turquoise	5951.23	4486.81	1464.42	3022.39	216.209	221.45	239.491	40.0048	40.0221	34.1231	55.3839	60.265	57.5473	22.2366	22.2221	22.5676	182.867	180.425	176.526	21.1082	22.1127	22.7747
AS01G03022	turquoise	2621.84	1545.21	1076.62	468.594	2.2124	2.7707	3.3962	2.1649	2.4908	3.8581	1.341	0.4423	1.5693	1.2029	1.1583	0	5.0874	6.4386	4.9886	0.7659	0.8801	0.6577
AS01G03024	blue	2494.38	870.278	1624.1	-753.824	5.5929	5.1796	4.8258	8.3298	8.3603	10.2121	4.4866	4.1437	5.2775	1.8244	2.2965	1.3567	13.3958	8.2462	10.7649	1.4806	1.6827	1.8779
AS01G03026	turquoise	2293.62	1699.64	593.975	1105.67	5.043	4.8842	5.316	3.1305	3.1468	3.0151	3.2749	3.9229	2.7557	3.8591	4.6053	3.4278	5.7035	6.0868	7.1935	3.6623	2.8314	2.8812
AS01G03028	blue	1956.67	986.167	970.501	15.6658	20.4372	24.4609	26.0388	30.3344	29.9775	28.0837	28.2117	28.1006	26.8963	15.0003	14.0517	15.5262	20.3223	18.85	19.3543	16.2372	17.4563	16.9514
AS01G03032	turquoise	3032.34	1613	1419.35	193.654	25.2596	24.8746	27.4116	28.9378	26.3294	25.7774	33.0742	31.8317	31.1401	3.109	2.1197	2.9046	68.4197	63.3931	65.4104	5.0461	4.4604	5.3668
AS01G03033	brown	5154.06	1690.55	3463.51	-1772.97	0.177	0.4434	0.2416	7.9906	9.6813	10.8674	3.0582	3.6634	3.9412	15.7664	14.3971	14.7135	0.2979	0.3989	0.2228	22.248	19.4985	20.5268
AS01G03034	turquoise	3616.52	2866.56	749.966	2116.59	21.0272	22.3814	20.3414	0.422	0.5407	0.216	2.0109	2.3083	2.0854	0.3752	0.0926	0.2526	8.2468	9.0697	10.0487	0.2144	0.0905	0.3472
AS01G03035	brown	6987.41	2729.21	4258.2	-1528.98	5.3689	5.7457	6.2769	23.3365	20.3788	21.0061	42.1707	46.2965	45.9865	128.695	127.54	126.613	6.1756	6.3369	6.6492	115.895	116.364	127.231
AS01G03036	brown	4770.49	1463.46	3307.03	-1843.58	0	0	0	4.378	8.3864	8.5535	3.0131	1.3252	1.4466	10.0904	11.7983	9.8119	0	0	0	12.6206	13.9374	13.7939
AS01G03037	brown	7282.94	2667.71	4615.23	-1947.52	0.0581	0	0.1189	15.7277	16.3654	13.1865	21.121	19.9074	22.0174	63.373	58.8644	64.0554	0.1173	0	0.0548	54.5269	58.3997	58.4283
AS01G03040	brown	7136.31	2745.63	4390.67	-1645.04	1.8946	1.8488	1.3219	379.431	431.26	405.826	636.446	589.117	635.592	2048.98	2134.48	2061.42	0.4347	0.5821	1.3818	2098.22	2138.39	2031.13
AS01G03041	blue	4109.5	1218.11	2891.39	-1673.28	34.016	29.9074	40.1261	44.353	37.2874	36.1565	23.9929	25.9299	24.562	19.2447	16.252	17.5992	40.5836	40.1291	36.1589	17.1493	16.9526	19.1827
AS01G03043	yellow	1903.29	935.606	967.688	-32.0821	55.0884	57.3007	48.9353	73.5338	75.3384	90.2622	68.4055	64.0467	67.8092	42.3551	42.4041	42.811	47.042	51.4494	53.1014	47.8374	49.4134	48.4092
AS01G03045	green	2474.62	427.059	2047.57	-1620.51	0.3211	0.1149	0.2556	1.2175	1.1706	1.4558	2.5949	2.1184	1.822	1.0474	1.4568	1.2562	0.2161	0.3617	0.0673	1.7044	2.3356	1.7946
AS01G03046	blue	2491.48	1250.28	1241.2	9.0806	76.7756	74.4566	74.3301	145.889	145.413	142.183	124.283	126.206	122.878	54.1333	54.5589	51.8684	101.498	99.708	103.686	53.1463	53.6208	53.2011
AS01G03048	green	2076.54	326.265	1750.28	-1424.02	0.3509	0.4305	0.7695	879.05	864.371	907.03	690.542	679.984	703.865	334.772	351.746	329.275	1.3917	1.08	0.8517	287.748	297.93	307.204
AS01G03054	yellow	1956.33	854.454	1101.87	-247.418	0	0	0	17.1452	16.9355	16.9959	12.7122	12.2641	10.8858	6.0781	7.0699	7.2136	0	0.2422	0	4.7633	4.3658	5.3177
AS01G03055	yellow	1888.55	766.254	1122.3	-356.042	37.0003	43.3935	34.6649	157.514	202.451	230.723	148.094	122.165	131.024	90.1955	85.1985	81.0462	24.6512	26.3549	26.0695	114.43	98.1622	88.0425
AS01G03056	yellow	1987.29	1255.21	732.075	523.139	26.3824	30.2903	25.7319	108.65	113.578	110.684	78.5168	79.7313	81.0445	39.1037	38.7086	41.6804	31.8483	30.1892	32.3961	29.0843	36.2449	30.2459
AS01G03077	green	2223.48	368.1	1855.38	-1487.28	6.9569	6.7977	6.9065	1138.12	1175.38	1236.07	757.24	734.05	756.664	541.4	549.833	534.518	7.6235	9.294	9.3726	464.387	469.745	467.578
AS01G03081	turquoise	2119.2	1483.39	635.812	847.58	23.3679	22.9882	24.07	1.847	1.6191	1.3406	17.39	16.9062	19.1151	11.1655	10.6684	9.8412	23.498	23.6868	27.0951	10.4236	9.8922	9.3377
AS01G03082	yellow	2207.22	1168.8	1038.42	130.389	3.0044	2.6418	2.4531	16.9939	18.3208	15.3831	9.9379	9.719	8.852	1.2199	1.2047	1.0037	4.2268	4.5907	4.1028	1.3278	1.4712	0.9578
AS01G03083	yellow	1912.28	1210.43	701.854	508.572	1.7475	1.7258	1.3591	11.85	15.5146	18.2112	9.7233	10.3763	10.0231	3.3519	2.5616	2.5277	2.3993	3.3663	3.1009	4.3557	3.2176	4.0398
AS01G03084	brown	4114.88	1170.27	2944.61	-1774.33	0	0	0	3.1501	5.5229	2.9941	17.691	30.3781	25.2937	27.4439	35.3549	27.2309	0.5778	1.9342	0	21.992	25.1736	25.7256
AS01G03085	brown	7224.26	2437.3	4786.96	-2349.66	0.3015	0.2427	0.3085	84.8731	91.8203	89.6198	172.396	180.222	179.496	323.896	313.279	326.143	0.1522	0.0318	0.1423	371.087	379.187	370.593
AS01G03086	green	4108.99	641.669	3467.32	-2825.65	3.0793	2.3486	1.9903	18.867	19.5108	16.9999	18.8606	19.6111	21.6078	15.9399	16.0786	17.2735	3.5586	3.3206	4.245	17.1265	16.6615	15.9145
AS01G03087	brown	7026.24	2596.48	4429.76	-1833.27	25.665	25.0192	25.2529	99.5327	103.617	105.106	155.868	162.482	154.747	334.661	344.88	345.142	25.6023	28.6872	25.3009	399.422	408.229	408.191
AS01G03088	turquoise	6203.19	2946.9	3256.29	-309.389	9.5798	9.4592	10.2135	9.0759	8.0206	7.9279	6.737	8.6786	8.6873	5.6185	4.7182	5.5587	10.5472	9.8424	9.5776	5.7546	5.3607	5.5729
AS01G03089	yellow	1636.24	1000.73	635.507	365.222	5.676	5.1884	5.8086	11.7155	11.2543	10.1146	8.426	8.1384	7.1424	4.0792	4.2715	4.4308	4.208	3.5592	4.2273	4.1448	4.7175	5.6476
AS01G03091	blue	3417.46	1060.97	2356.49	-1295.52	3.0446	2.9711	3.0025	2.925	3.1251	3.0408	1.2582	1.0209	1.5495	0.3792	0.4637	0.3424	1.7604	1.8708	2.717	0.8049	0.6512	0.2074
AS01G03092	turquoise	3651.26	2380.33	1270.92	1109.41	24.8072	25.9141	23.5977	20.3437	19.6814	19.5104	16.5747	16.8133	17.5369	15.3563	16.2556	17.1901	21.8079	20.7131	20.7039	14.827	16.0089	18.6649
AS01G03093	blue	3427.92	894.001	2533.92	-1639.92	66.2375	64.6273	64.8671	58.5499	70.5867	78.0249	37.7874	29.9927	45.3435	22.5373	19.9793	19.3062	69.0824	74.1236	69.4544	40.2041	41.9548	33.2151
AS01G03096	brown	6079.89	2400.39	3679.5	-1279.1	10.7437	10.5051	10.3416	10.0705	10.2651	10.5734	20.4785	19.738	19.249	39.4539	39.1214	41.1484	10.0943	8.6728	9.0362	32.3139	32.5893	32.2183
AS01G03105	turquoise	5511.73	3960.59	1551.14	2409.45	8.172	8.2239	7.7656	3.2128	3.3797	3.5118	5.0415	3.2821	4.8012	2.7134	2.0627	3.1939	6.7766	7.8291	7.0246	2.3491	3.2094	2.0303
AS01G03106	turquoise	1400.55	1014.79	385.763	629.026	18.3805	18.2318	17.5174	14.7453	14.8506	15.7886	16.046	15.5493	16.8441	16.8166	17.2614	16.9217	19.193	20.8932	17.8193	14.429	14.4499	15.9365
AS01G03108	blue	2001.2	980.436	1020.77	-40.3298	124.865	112.239	115.385	399.403	409.632	384.585	106.449	107.822	104.468	12.1228	12.5058	12.3726	139.766	145.776	143.302	16.3384	17.9775	19.0282
AS01G03110	yellow	1869.04	743.242	1125.8	-382.558	38.7083	37.1247	36.6094	297.991	300.3	314.599	326.793	311.211	320.475	129.711	130.767	122.56	34.6892	31.8882	38.5691	134.761	137.749	137.004
AS01G03113	blue	2560.05	956.51	1603.54	-647.032	3.6721	4.6403	4.186	3.8377	3.4539	4.7175	5.8741	5.0182	6.0716	1.3647	0.8274	1.6366	5.8187	4.1236	3.8608	1.4482	1.3313	1.1442
AS01G03115	blue	1475.9	769.429	706.466	62.9624	18.0279	17.1401	18.941	30.5053	33.4685	28.0963	12.9248	14.7051	14.7715	10.115	9.8514	8.8882	18.5809	19.6704	20.4191	13.5518	14.0855	15.8396
AS01G03118	turquoise	4856.64	3682.61	1174.03	2508.58	7.6148	8.4844	5.6719	0.0531	0	0	0	0	0.0947	0.0472	0.2018	0	6.1304	7.5738	5.6407	0	0	0
AS01G03119	blue	2038.41	857.884	1180.52	-322.638	8.5537	9.5811	9.8446	11.5177	8.0869	10.0912	11.7665	12.0895	11.6637	6.4055	7.087	6.4174	10.4623	10.0967	10.6009	6.0253	6.239	6.6337
AS01G03121	turquoise	6050.67	4164.77	1885.9	2278.87	7.6459	7.7353	7.1321	3.7242	3.934	4.1415	5.1212	4.6568	3.8709	2.4334	3.3829	3.0423	6.4038	6.6457	6.578	2.723	2.8551	3.0414
AS01G03122	turquoise	2963.2	2070.42	892.776	1177.65	16.7961	17.8879	18.3704	13.2587	13.5653	12.2568	15.1803	14.4279	15.6532	12.8848	13.8202	14.8843	17.1892	16.477	15.5418	11.0351	11.2403	11.9368
AS01G03125	turquoise	5507.95	3900.14	1607.81	2292.34	6.5563	5.208	4.8577	1.5301	2.3536	1.5915	0.6438	0.7786	0.6954	0.231	0.2471	0.1996	6.5393	7.4892	8.0695	0.1907	0.0537	0.0281
AS01G03126	black	1128.74	171.67	957.071	-785.401	30.0021	32.8017	31.3348	55.9283	45.8707	46.2471	60.3342	59.8144	56.8094	38.4831	35.2916	35.9521	30.7863	29.208	30.2407	34.3003	33.0894	36.8664
AS01G03129	brown	6996.7	2206.33	4790.37	-2584.04	5.9387	4.9692	6.0397	14.9427	12.9211	12.8518	22.955	24.5402	23.9821	33.4987	35.3772	32.9425	4.7292	4.628	5.0135	38.136	39.675	38.0165
AS01G03130	blue	5679.64	1234.1	4445.54	-3211.44	30.5035	30.0629	28.843	27.6388	27.5425	30.3295	24.4485	26.921	28.1187	21.6467	20.9187	20.5399	30.1187	29.653	30.2645	21.9997	23.5846	22.0027
AS01G03131	turquoise	6811.16	4525.41	2285.76	2239.65	5.9038	4.8513	5.9598	2.9095	2.8707	2.2267	2.9854	3.0571	2.9216	1.2541	1.785	1.4916	5.5789	5.0944	5.108	1.3427	1.2172	1.2857
AS01G03132	brown	3982.99	1368.37	2614.62	-1246.25	1.2659	1.7326	2.5263	1.742	2.4433	1.4901	2.5321	2.7903	3.6056	3.283	3.4463	3.7345	1.6295	1.23	1.404	4.3058	3.8849	4.2001
AS01G03134	brown	7243.98	2709.23	4534.75	-1825.52	5.7261	6.4847	6.5045	15.5064	14.4774	12.7913	22.2554	21.8939	22.7762	48.8363	48.7132	47.9786	6.5899	5.6604	5.9722	47.3966	50.1098	50.5893
AS01G03135	black	344.52	106.774	237.746	-130.972	0.7463	0.8011	0.6463	0.948	1.1634	1.742	2.8186	3.0473	2.0862	0.7866	1.082	1.5297	0.9853	0.4851	1.2463	0.2981	0.8222	1.106
AS01G03137	blue	4113.22	1738.78	2374.45	-635.67	11.1818	12.3274	12.9276	12.7084	15.3984	13.8498	11.5948	11.0929	11.2787	6.8023	5.9488	6.7871	11.1663	11.7965	11.8092	7.5955	6.6774	6.9863
AS01G03138	turquoise	4703.12	3628.04	1075.07	2552.97	3.3548	3.247	3.4895	0.1211	0	0	0.15	0	0	0	0	0.0523	2.8316	2.2769	1.713	0	0.1125	0
AS01G03139	turquoise	5945.24	4295.33	1649.91	2645.42	21.2952	19.1455	21.5304	12.2712	11.7464	9.9206	12.6509	13.5791	13.6913	8.8024	9.8471	10.8517	20.1786	18.3168	17.9713	9.2084	9.5941	9.7088
AS01G03140	blue	352.813	173.782	179.031	-5.24938	25.7249	27.2429	26.3613	27.4431	24.9582	25.2157	27.3804	26.8763	26.1479	21.7913	21.2874	20.4329	19.3378	19.8358	23.0733	23.413	22.6716	21.13
AS01G03141	turquoise	5618.51	4218.55	1399.96	2818.59	11.2213	12.4431	11.0501	2.6803	2.5028	2.2706	2.743	3.6667	3.171	1.2432	1.3301	1.4103	14.5342	12.5665	13.9886	1.979	2.2199	2.1526
AS01G03144	blue	3104.1	1578.5	1525.6	52.8987	35.4705	31.6407	32.2377	42.9605	47.115	44.1634	41.8702	38.9405	39.5868	17.6798	17.6172	20.1423	33.2624	33.671	32.2307	20.394	20.7214	22.9188
AS01G03145	turquoise	3280.1	2618.99	661.108	1957.89	15.2916	15.2322	15.4391	0.3102	0.3213	0.1608	0.652	0.553	0.3773	0.2256	0.1877	0.3412	6.5679	5.2588	6.0199	0.2394	0.0786	0.1097
AS01G03146	blue	1788.47	853.227	935.239	-82.0118	128.843	151.506	139.428	158.819	169.222	191.759	146.696	119.192	137.332	122.858	124.531	122.392	168.867	169.228	159.497	121.453	108.909	107.487
AS01G03147	turquoise	944.354	416.959	527.395	-110.436	0.9432	0.8437	0.8848	0.6922	1.517	0.0822	0.0715	0.0707	0.0772	0.0769	0.0823	0	0.4761	0.3985	1.1128	0.0816	0.1608	0
AS01G03148	yellow	1554.67	935.144	619.524	315.62	56.8722	64.3047	49.4532	91.9742	115.219	119.66	81.1627	75.1045	84.291	54.6446	59.8363	59.6961	74.3944	66.2226	67.9293	67.2266	70.3048	59.3177
AS01G03151	turquoise	1059.96	776.706	283.257	493.449	2.1728	2.7767	0.953	0.9112	0.5991	1.2991	0.6585	0.7447	1.1178	1.9239	0.975	0.8862	1.9846	2.0981	3.5158	0.6447	0.3175	0.7752
AS01G03152	turquoise	1862.26	1330.66	531.601	799.057	12.0349	10.672	12.3161	4.0321	3.7029	4.1974	10.1488	10.1996	10.2781	6.1449	6.9397	9.4608	13.206	11.4944	12.1825	4.1663	5.1741	5.4134
AS01G03154	turquoise	6781.86	4700.09	2081.78	2618.31	33.9315	31.7704	38.0583	21.1229	18.4635	16.5814	19.2902	21.8331	18.3436	12.807	12.7773	13.3073	33.5439	33.1587	33.9943	12.3009	13.0619	13.7252
AS01G03155	brown	6870.87	2291.63	4579.24	-2287.61	4.7355	4.646	4.9677	9.2675	8.6318	8.2402	17.7306	17.9269	17.6199	26.0616	26.2664	28.2333	4.3351	4.5029	5.2867	26.5118	25.6266	25.5768
AS01G03156	turquoise	5409.03	3511.05	1897.98	1613.06	5.1866	5.3409	4.9992	3.2863	3.521	3.1236	2.44	3.4454	2.8727	1.505	2.4627	2.6113	4.1401	4.6114	5.7778	2.1922	1.8508	2.13
AS01G03157	turquoise	6206.93	3680.1	2526.83	1153.27	4.7409	4.2912	4.8517	3.9824	3.6186	3.6987	3.2139	3.2398	3.7477	2.9099	2.456	2.7981	4.8528	4.9965	5.5506	2.4361	2.4502	2.6696
AS01G03158	turquoise	4967.18	3728.6	1238.58	2490.02	9.6712	8.4708	8.5614	1.8941	2.2903	2.0486	2.6971	3.1494	2.3891	1.3935	1.0561	1.5809	5.5106	6.3664	5.3202	1.294	0.789	1.143
AS01G03159	green	949.488	157.821	791.666	-633.845	14.3798	17.5381	13.7663	19.2338	20.79	21.8943	21.3674	18.5938	18.2228	16.2917	18.6718	19.2752	15.2451	17.1571	16.4914	18.0388	17.24	17.9824
AS01G03160	turquoise	2163.86	1186.64	977.218	209.426	206.546	208.072	176.362	156.503	194.797	197.91	225.83	220.351	229.455	153.388	150.133	154.468	284.713	284.81	282.916	144.984	144.64	128.319
AS01G03162	yellow	1450.11	804.698	645.41	159.287	12.0311	12.3611	14.0711	21.4113	20.7047	18.8523	20.7565	19.1479	19.0182	13.568	15.4464	13.7387	14.2278	11.9075	12.4372	14.0419	14.7683	13.2134
AS01G03163	blue	3274.2	1068.56	2205.65	-1137.09	10.6093	11.1587	11.1075	9.8615	10.2675	10.6846	11.5357	10.5074	11.8609	7.7495	7.8111	7.5646	10.4634	10.2811	10.562	8.4463	7.3809	8.7367
AS01G03165	brown	4130	1187.17	2942.83	-1755.66	16.1381	23.1625	13.9172	23.5538	41.6456	53.8812	57.8641	53.9965	57.5215	58.7362	70.2469	62.1188	30.9361	30.7934	37.1392	92.0874	76.6047	74.5204
AS01G03166	brown	6572.54	2108.38	4464.16	-2355.78	20.325	25.7494	22.1228	28.5409	33.6829	36.5956	47.7963	43.8075	44.2964	61.4989	67.8287	58.6393	23.3461	27.0631	24.3359	60.0438	54.3648	61.2609
AS01G03169	turquoise	6199.62	4552.08	1647.54	2904.55	12.2237	11.4552	12.5755	6.3721	5.0242	5.1091	6.7915	5.7895	6.1614	4.1774	3.5213	5.2006	12.1442	11.1473	11.6902	4.2652	4.2672	4.9837
AS01G03170	brown	5676.04	2310.8	3365.24	-1054.43	4.0717	3.9084	5.1017	3.1031	2.481	2.3759	5.7663	6.9623	5.883	12.5671	11.6966	12.9901	3.5572	3.1094	3.2396	11.8187	11.4405	11.8441
AS01G03171	brown	6872.24	2573.73	4298.51	-1724.78	0.3831	0.4406	0.476	2.6506	2.35	2.5479	5.4727	4.4555	5.2939	12.1566	11.746	10.5452	0.3038	0.2312	0.3874	13.2705	13.8265	13.6461
AS01G03172	brown	3387.61	1482.09	1905.51	-423.419	0	0	0	0.5187	0	0.2958	0.0857	0.5087	0.5553	1.7523	1.1841	2.3317	0	0	0.1779	4.0128	3.374	3.1267
AS01G03175	green	2523.72	490.127	2033.59	-1543.46	15.531	15.3639	16.3613	33.9143	28.8974	30.2963	34.885	39.6115	36.1643	25.4806	28.3248	26.0813	13.2194	11.9212	11.6171	27.3573	29.4636	28.7352
AS01G03176	turquoise	6121.08	4153.41	1967.67	2185.73	214.945	199.81	219.719	116.958	113.528	111.335	114.895	116.651	115.488	58.9888	56.5955	59.3604	183.642	176.664	176.531	93.1042	94.2388	88.5624
AS01G03178	brown	7350.41	2189.78	5160.63	-2970.86	24.2578	29.2941	20.1004	55.9478	62.4528	62.7895	58.6329	53.0525	61.7382	99.9174	100.079	101.853	31.5704	32.6545	32.0374	97.6699	96.2925	93.7236
AS01G03179	turquoise	2686.43	1868.3	818.132	1050.17	1.5098	1.9729	1.9481	1.0839	1.1402	1.3736	0.7758	0.5905	1.2249	1.1563	0.8248	0.812	2.0543	3.0503	2.1685	1.1589	0.6043	0.281
AS01G03183	turquoise	4089.13	1106.89	2982.24	-1875.34	271.445	283.92	271.869	247.984	262.262	252.636	372.471	352.254	366.038	46.5103	44.0972	48.2445	394.472	392.362	393.337	49.843	53.7683	51.7132
AS01G03184	pink	1619.45	57.1685	1562.28	-1505.12	59.4692	63.1367	64.0832	28.3071	26.3874	27.2083	39.1838	38.1876	37.2063	47.7422	48.8046	49.6295	49.9077	47.0625	53.2937	45.2495	43.0866	47.3666
AS01G03185	brown	1793.85	769.679	1024.17	-254.492	107.595	90.9226	85.9003	107.522	112.666	110.98	62.4389	56.9804	47.9643	147.114	151.007	142.327	90.131	104.445	84.9894	190.201	227.928	227.855
AS01G03186	blue	942.628	344.781	597.847	-253.066	9.7223	7.9548	7.7385	11.7253	12.3427	10.6472	2.966	2.7601	2.5887	3.7635	4.5922	3.7419	10.033	9.9667	10.5021	6.9558	5.9671	6.3125
AS01G03187	brown	5914.22	2433.89	3480.33	-1046.43	3.0429	2.6702	2.7186	4.5727	4.2882	5.1042	3.5789	3.3242	3.8661	12.4315	12.5673	11.9964	2.6818	3.3463	3.0317	11.2114	12.5743	13.0526
AS01G03188	turquoise	4536.45	3359.09	1177.36	2181.73	78.0835	76.401	79.0741	19.1641	23.4089	19.0673	31.2434	27.3338	29.4245	6.8797	6.792	6.5462	135.023	133.014	139.512	8.617	8.7342	8.8153
AS01G03189	yellow	1468.33	895.915	572.418	323.497	0	0	0.2286	2.8274	1.6164	2.921	2.3351	1.507	1.4258	0.1093	0.1169	0.3188	0	0	0.1054	0.6959	0.4569	0.239
AS01G03192	turquoise	415.656	306.041	109.614	196.427	19.8021	18.4837	21.4395	17.0247	16.8936	14.6801	15.5101	15.893	19.1975	13.5121	15.1913	13.1695	17.8017	17.3502	17.2458	17.85	18.3315	17.6779
AS01G03193	turquoise	5132.41	3816.64	1315.77	2500.87	5.6124	4.5977	6.9526	0.3252	0.4276	1.8544	0.9399	0.9301	0.1451	0	0	0.1405	6.4113	7.1127	8.3642	0	0	0.1581
AS01G03194	turquoise	6066.55	4502.73	1563.81	2938.92	7.0856	7.7044	8.0959	0.833	0.8409	0.7198	2.5226	2.6819	2.7025	0.3366	0.3842	0.2837	7.1299	6.7615	7.0991	0.2143	0.3049	0.3436
AS01G03195	yellow	1667.23	846.804	820.424	26.3805	114.309	115.834	99.2833	160.31	196.441	230.514	154.434	120.969	139.881	89.546	89.6045	89.7304	114.023	124.879	118.367	109.949	105.648	101.208
AS01G03196	turquoise	5397.67	3851.34	1546.33	2305.01	38.5607	39.5155	38.2372	17.5264	22.1136	20.3175	14.8096	13.5784	15.5462	11.9784	12.6231	9.5459	32.6102	32.3462	33.7902	13.381	18.169	14.7742
AS01G03197	turquoise	4064.61	3037.87	1026.74	2011.13	98.0254	99.8859	97.8689	25.898	27.5018	30.6692	35.344	36.394	35.6914	10.8097	11.8157	10.1927	53.5343	52.1567	55.1978	21.5528	20.9349	21.5963
AS01G03199	blue	2089.81	759.544	1330.26	-570.72	2.8979	3.4543	3.3277	3.1901	3.6745	3.2084	2.9563	3.0921	3.4749	2.2754	2.011	2.7897	3.0275	3.8007	2.7829	2.4497	2.0854	1.9655
AS01G03206	yellow	2191.05	1188.09	1002.96	185.136	6.1641	5.6988	5.5788	37.5754	42.1198	37.0937	18.2377	19.3292	19.9812	1.9526	2.0892	2.1022	9.1723	9.1515	9.6183	3.5894	3.098	3.0125
AS01G03208	turquoise	7020.56	4166.47	2854.08	1312.39	71.9053	66.0131	81.2691	57.2452	46.4255	42.439	43.6666	50.2866	43.7765	24.6095	22.9191	24.6106	81.333	81.9984	82.4177	21.2893	20.3187	21.7688
AS01G03209	green	1254.14	298.527	955.609	-657.082	0.6105	0.6553	0.4462	9.2162	11.5296	9.8547	29.4156	27.4604	29.3781	11.0096	11.1401	12.5314	0.8804	0.8105	1.564	13.7669	13.9166	12.9736
AS01G03210	yellow	775.565	250.054	525.512	-275.458	18.4282	17.4172	16.9053	23.6538	21.1841	23.7114	24.4527	24.8355	22.2329	18.9683	20.0126	19.7489	19.6908	17.5341	19.4496	19.2658	19.5516	23.4943
AS01G03211	brown	6089.88	2466.7	3623.18	-1156.49	3.166	3.2481	2.3224	3.4543	3.2985	2.9608	4.2284	4.0582	4.155	7.0465	7.1872	7.4386	3.083	3.3377	3.3585	6.7797	6.8496	6.207
AS01G03214	pink	1539.57	44.693	1494.88	-1450.18	11.7842	10.0868	9.3344	1.4489	1.0633	0.6405	0.807	0.771	0.4209	10.0646	9.1017	8.6799	14.4611	13.1889	12.9428	6.008	8.2032	7.4689
AS01G03215	yellow	1666.4	906.901	759.501	147.4	2.1145	2.1744	2.4912	14.5335	12.6033	12.5495	13.4894	14.835	14.0309	3.1127	3.3675	3.3142	2.0808	2.8975	2.2474	3.2848	2.781	2.9096
AS01G03216	turquoise	5384.46	2659.55	2724.91	-65.36	1.1721	1.1009	1.1245	1.0483	0.919	0.7665	0.0666	0.3295	0.2158	0	0	0.0697	1.2572	1.0522	1.1063	0	0	0.0784
AS01G03217	brown	6840.88	2703.88	4137	-1433.12	13.2825	12.9992	14.291	23.8687	23.3104	22.1958	37.0805	38.8602	36.3501	87.9226	88.6226	86.7331	18.1225	17.5808	16.7225	78.1617	81.1727	83.0337
AS01G03219	turquoise	6848.93	4409.32	2439.61	1969.71	11.4276	10.608	11.3617	6.2227	6.1614	6.4677	4.8435	5.0856	5.4719	2.7063	3.0232	3.4443	9.4426	9.9643	9.174	3.2521	3.3696	3.3078
AS01G03220	brown	6035.36	1826.48	4208.88	-2382.4	19.3241	19.7731	21.6525	26.1296	27.0099	24.7521	40.9372	40.3896	40.2545	46.8743	44.0285	46.0609	21.4938	19.1563	19.0422	51.76	51.117	49.3282
AS01G03221	brown	1562.81	447.867	1114.95	-667.08	13.2792	16.1647	13.2625	11.5035	13.0787	14.8012	15.226	14.7794	14.4759	17.2824	14.0472	14.8078	10.1809	10.4098	10.9401	18.1986	16.8511	18.4609
AS01G03224	turquoise	1094.75	844.553	250.202	594.351	32.5582	28.9136	34.3875	11.9666	10.6194	11.598	21.6649	19.1019	21.6944	15.1975	17.4093	16.9437	19.894	19.7262	17.6398	17.6853	17.3918	19.0846
AS01G03225	turquoise	4933.26	3830.13	1103.13	2727	14.6045	14.2327	16.1219	4.243	4.1388	3.7835	4.3198	5.3464	5.4923	4.0189	3.8449	4.2147	11.1355	11.1431	11.2712	3.639	3.9857	4.9801
AS01G03226	black	1936.15	134.009	1802.14	-1668.13	34.2218	39.1744	24.214	82.2606	96.4927	113.853	121.292	108.96	122.887	81.1092	75.4423	84.3403	24.4263	28.123	26.1182	70.527	67.5512	56.5122
AS01G03227	yellow	871.453	369.279	502.175	-132.896	11.3024	14.3952	16.2481	23.9457	24.3673	22.2905	28.2173	31.5941	28.3234	17.2495	15.0743	17.2001	20.058	17.9617	16.5522	17.4674	16.0117	14.4963
AS01G03228	pink	1599.43	65.12	1534.31	-1469.19	38.8506	40.964	43.3255	11.3333	10.7955	11.0901	26.8641	27.7866	27.7263	33.994	34.8851	36.8355	30.8936	31.5059	30.759	35.4443	37.44	39.5406
AS01G03229	blue	6406.28	1612.96	4793.32	-3180.37	26.3543	23.7825	25.0501	26.184	23.7294	24.2329	23.1075	21.6402	22.2639	10.5568	10.8973	11.9657	27.5071	27.6632	28.9645	9.51	10.0295	10.7563
AS01G03232	grey	6.72368	0.304366	6.41931	-6.11494	0.1182	1.1415	0	0	0	0.1236	0	0.7441	0.9283	0.2313	0.4949	0	0.7157	0.1997	0.223	0.7363	0	0.2529
AS01G03237	brown	7109.78	2640.01	4469.77	-1829.77	9.3925	8.5656	8.1457	26.002	24.8678	22.8611	36.8527	41.5517	37.3869	79.7653	81.4872	80.8394	9.0199	8.3895	9.6541	89.4034	90.2766	93.2812
AS01G03238	turquoise	2309.38	1088.73	1220.64	-131.912	18.3644	15.2242	17.0404	15.2243	14.7317	14.3122	14.0165	15.2978	16.7001	11.3649	9.6801	13.1847	14.9281	16.1544	16.9531	12.6365	11.7505	14.7475
AS01G03239	yellow	1900.83	1091.07	809.769	281.296	0	0	0.0561	102.794	108.473	113.71	102.644	98.167	104.527	5.7953	6.8894	5.2179	0.0554	0.0463	0	6.6627	6.8429	5.9858
AS01G03242	turquoise	3931.76	3091.98	839.781	2252.2	171.627	153.627	171.934	17.2962	14.1601	15.388	30.5189	34.1481	33.7249	8.5569	8.8394	8.4163	81.5406	80.9234	80.1901	13.4648	12.3026	14.0549
AS01G03245	blue	2158.23	856.721	1301.51	-444.788	8.6823	7.4954	10.3895	9.7094	10.063	7.8346	8.9795	7.8937	7.5796	5.2599	6.0605	5.8578	7.281	7.9954	7.1977	5.2003	4.6991	4.9165
AS01G03246	turquoise	5449.8	4149.34	1300.46	2848.88	22.8194	19.6589	21.137	1.4814	0.9034	0.8571	1.4895	1.1581	2.1837	0.7444	0.7964	0.6682	19.7288	18.0934	20.8757	1.0938	1.4365	1.6281
AS01G03250	turquoise	7013.64	4014.13	2999.51	1014.62	310.352	297.223	263.395	185.099	203.516	198.785	213.625	204.343	206.668	95.8576	96.2578	100.617	306.918	305.915	316.436	119.239	121.372	118.102
AS01G03251	blue	6241.72	1425.95	4815.77	-3389.83	26.6596	30.3594	26.4522	23.0952	26.6216	28.2579	18.758	18.0405	18.2143	10.209	11.1655	8.2727	29.1368	26.7355	27.6794	9.51	9.2483	10.1724
AS01G03252	turquoise	6361.99	4333.7	2028.29	2305.41	38.4254	34.3321	36.7965	15.464	15.3088	13.2432	4.025	4.1361	4.0693	0.361	0.5943	0.4321	42.0573	42.056	41.331	0.9137	0.929	0.8504
AS01G03254	blue	718.268	351.59	366.679	-15.0887	6.9811	6.4232	5.8762	8.317	7.0576	8.1897	9.6165	9.7335	10.0618	5.7967	5.9172	7.1897	7.3221	6.511	7.7872	5.4612	5.7191	4.8192
AS01G03255	green	3776.06	479.566	3296.5	-2816.93	4.3821	4.293	5.3298	9.304	6.834	6.9354	11.3567	13.0052	11.9812	10.3809	11.0328	10.6791	4.0577	3.6768	4.3833	10.619	10.2634	11.6762
AS01G03256	blue	4279.87	987.515	3292.36	-2304.84	1.825	1.6199	1.6701	2.2987	1.6087	1.4505	1.4358	1.184	1.3787	0.6869	0.937	0.8349	2.1966	1.8829	2.1697	0.893	0.718	0.7512
AS01G03257	turquoise	1705.49	1197.34	508.152	689.186	32.5678	24.7591	27.936	1.2363	1.9174	1.2654	14.1371	12.9012	16.1201	13.2728	14.7434	12.5776	19.0989	17.6629	16.7967	7.5363	7.4228	7.8587
AS01G03260	green	3734.07	373.283	3360.79	-2987.5	17.2774	18.1752	17.0622	32.8083	44.1828	40.3125	100.216	108.184	103.253	104.661	113.606	113.034	6.7151	6.4959	5.8707	81.3737	74.5819	79.0489
AS01G03261	turquoise	6145.39	3623.78	2521.61	1102.17	21.6569	19.0775	21.1756	14.1142	16.1704	13.548	6.4401	7.1494	5.9346	3.3294	3.9078	3.6966	23.1703	25.9557	24.5151	3.296	3.4022	3.9672
AS01G03263	blue	4992.48	1895.1	3097.38	-1202.28	64.1326	64.3855	66.7654	84.177	80.8517	77.9203	52.1683	54.796	53.6431	25.8779	24.2261	24.5306	71.3764	67.6034	70.6721	23.5274	25.4824	26.618
AS01G03264	turquoise	5732.92	4212.43	1520.49	2691.94	12.5028	14.2581	10.2205	2.7416	2.986	3.4481	4.6429	3.757	4.0766	1.7479	1.5804	1.8194	15.0345	12.944	13.7955	2.064	1.544	1.3193
AS01G03265	yellow	1470.82	728.835	741.989	-13.1546	60.3958	52.4359	47.2682	71.7846	77.8397	76.5423	74.5594	76.3542	75.7818	57.5234	58.7955	59.075	57.4364	53.1326	56.2112	59.9972	62.779	59.738
AS01G03266	blue	2349.18	1080.61	1268.58	-187.97	67.5353	76.8333	58.5035	82.5978	91.1165	88.9868	62.3057	57.7021	59.2522	50.3283	53.3562	47.434	85.2674	80.2203	79.9983	51.2204	51.2284	57.2968
AS01G03268	brown	6930.3	2645.31	4284.99	-1639.67	7.3698	5.9999	6.1861	10.4373	11.0274	11.8697	13.777	14.1917	15.7366	26.5799	28.8716	31.5197	8.1505	7.311	5.9009	30.9166	31.3831	29.2899
AS01G03269	brown	5426.94	2300.56	3126.37	-825.81	4.2657	4.1394	4.8193	4.4328	3.5895	3.0707	4.3436	4.5438	4.6251	11.388	10.9693	11.4634	3.5139	4.4113	3.8652	10.2071	9.9836	10.1898
AS01G03270	turquoise	38.1871	12.7801	25.407	-12.6269	0.9358	0.4305	0.5472	0.1472	0.774	0.6993	0	0.2405	0.5252	0.1308	0.14	0.1272	0.2699	0.6777	0	0	0.9572	0
AS01G03271	blue	4771.91	1181.16	3590.75	-2409.59	189.449	194.288	163.976	169.611	190.09	203.124	160.796	149.609	157.187	125.158	134.389	124.763	204.145	207.337	199.974	129.483	125.466	128.714
AS01G03273	pink	470.615	17.1494	453.466	-436.316	12.4134	9.2021	12.2477	10.7237	10.6898	10.0761	10.3748	7.9627	8.6926	16.3427	14.0465	15.5738	13.5994	15.097	14.8165	11.9092	13.0966	13.2258
AS01G03274	yellow	1084.44	669.599	414.837	254.762	21.9114	28.0842	22.758	32.0407	48.6011	50.6424	35.0847	31.1872	27.6223	20.4829	23.9694	18.0502	20.7995	24.0389	23.1509	20.3787	30.1079	25.5505
AS01G03275	yellow	1688.89	1061.74	627.145	434.596	32.6707	26.7717	29.5726	51.161	60.3906	60.2784	41.8351	38.9138	39.2271	30.2612	25.6316	28.1121	31.5882	29.6248	33.7033	35.0773	35.02	29.7454
AS01G03276	turquoise	4330.55	1743.15	2587.39	-844.241	7.065	8.4673	9.9676	6.6446	8.1416	8.038	5.4254	5.6155	6.8039	3.759	3.8782	3.8511	7.6862	7.36	8.0927	4.9153	4.5607	4.1844
AS01G03277	turquoise	190.609	17.2076	173.401	-156.194	6.7516	6.8485	6.9727	4.2957	4.9612	4.2774	7.0393	7.0215	5.2926	5.9405	5.6424	5.5407	5.2526	6.1754	6.7819	7.4622	6.146	7.7562
AS01G03278	brown	3833.09	814.488	3018.6	-2204.11	14.9595	17.7125	15.4327	20.726	20.3853	19.6047	23.1896	22.9743	23.6556	25.1684	26.9913	26.8031	17.085	18.5118	16.9437	21.0916	22.4744	22.7378
AS01G03279	turquoise	3313.85	2510.11	803.731	1706.38	8.5265	7.2263	8.5533	6.3347	4.9027	5.016	5.8599	6.6779	5.5855	5.9531	6.1135	6.1496	10.3173	9.432	10.5449	4.8301	4.8005	5.4464
AS01G03282	yellow	986.088	528.021	458.067	69.9534	3.0041	2.098	2.1483	4.5022	3.7023	4.658	3.8171	4.3958	4.1234	2.9399	2.2738	3.4442	2.0827	2.2629	1.469	2.2178	2.4806	2.3629
AS01G03285	brown	5958.17	2282.84	3675.34	-1392.5	2.9627	2.8985	2.9168	3.3853	2.7867	3.3746	3.4096	4.8585	4.1253	8.6615	8.3247	9.0291	2.158	1.6477	1.3805	7.2056	7.0204	7.1043
AS01G03286	turquoise	5968.61	4426.56	1542.05	2884.51	168.048	158.154	159.357	35.7966	35.2193	36.1566	34.0481	32.5976	31.2909	11.648	10.5001	11.2639	120.623	125.425	123.733	14.5809	17.2203	17.665
AS01G03287	brown	3264.9	1432.76	1832.14	-399.372	0.9989	2.1446	1.0223	0.3666	1.6066	3.1356	0.9082	0.5991	0.9811	7.169	7.6702	9.5061	0	0.844	0	15.2161	10.2185	16.7495
AS01G03288	turquoise	2625.07	1976.16	648.905	1327.26	9.729	10.2646	10.5359	5.9418	5.9482	5.6475	7.3609	7.8535	6.5118	6.8473	7.3958	7.546	8.3416	9.2896	8.774	7.2666	5.9303	6.8821
AS01G03289	turquoise	7062.26	3972.57	3089.69	882.889	59.525	57.0891	59.7705	50.9194	46.8227	46.1951	43.0713	40.2718	38.0754	31.2123	31.3299	32.6581	58.1013	57.8335	59.2267	33.2898	32.7615	34.0488
AS01G03290	blue	4445.9	1833.25	2612.65	-779.398	92.5426	95.9703	94.7048	96.1764	113.742	114.972	100.303	92.5676	102.243	33.7798	32.2218	33.1093	95.4802	84.6535	86.5684	34.7622	34.239	36.3531
AS01G03293	brown	6409.56	2594.14	3815.42	-1221.29	9.8634	10.505	9.3841	18.6619	20.2262	18.7051	16.9189	20.7975	22.4391	75.1464	73.8647	72.8154	9.5294	7.9103	10.6916	63.7426	66.8033	62.7598
AS01G03294	green	3055.47	557.21	2498.26	-1941.05	5.4016	5.3427	6.199	28.4144	29.8979	25.9575	29.6409	29.7475	29.5187	21.862	20.1585	20.8179	8.0627	6.6174	7.1742	20.5161	24.3513	21.6788
AS01G03295	green	1839.53	318.89	1520.64	-1201.75	1.2433	2.1864	1.2994	11.3858	9.1897	10.4621	9.5718	10.3522	10.288	6.2647	5.1793	6.2176	1.3886	1.2292	1.4981	4.1758	4.5188	4.6429
AS01G03297	turquoise	5607.63	4183.48	1424.14	2759.34	27.6578	23.6902	26.729	17.6822	15.0104	15.9935	17.7009	19.129	18.6372	15.8656	15.16	15.5983	26.0507	25.4381	26.5566	15.5337	14.5815	16.4714
AS01G03298	brown	6734.99	2709.23	4025.76	-1316.53	0.3865	0.7605	0.8569	23.4693	21.3818	20.757	72.6135	75.0414	72.3049	250.873	245.01	237.083	0.1951	0.1633	0.6079	265.768	265.722	268.087
AS01G03301	turquoise	758.828	269.935	488.894	-218.959	5.253	5.0368	5.6627	5.2682	5.1955	3.7555	2.9573	2.96	3.3048	2.1405	1.9574	2.704	2.9063	3.0009	3.5819	3.1452	3.2891	3.1611
AS01G03302	blue	902.769	191.172	711.597	-520.425	5.437	4.198	5.1735	2.6776	3.5438	3.4432	5.8536	4.6769	5.6208	2.2403	3.0461	2.4054	5.2962	4.3922	4.0064	3.6653	3.4638	2.7053
AS01G03303	brown	7194.13	2746.82	4447.31	-1700.48	0.0668	0.2152	0.4104	88.0733	88.4947	86.9283	141.407	136.741	139.954	438.448	445.376	430.034	0.0675	0.3953	0.1893	447.597	447.903	445.516
AS01G03304	brown	4772.84	1655.22	3117.62	-1462.4	0	0	0.1785	0.768	0.8416	0	1.2686	1.883	2.9121	3.4138	2.922	2.9876	0	0	0	2.8983	4.9957	3.5467
AS01G03305	brown	6665.62	2648.61	4017.01	-1368.39	0.1213	0	0	0.4005	0.117	0.3807	1.2129	0.8184	0.7743	2.908	2.9843	3.0008	0.1837	0	0	2.5822	3.0396	2.9206
AS01G03306	green	1520.86	207.096	1313.76	-1106.67	0	0	0	0.6777	0.4455	0.161	1.1194	0.5538	0.7557	0.753	0.1611	0.8787	0	0	0	0.959	0.9446	0.3294
AS01G03309	turquoise	6715.26	3668.27	3046.99	621.273	8.7487	7.9991	8.0052	6.9795	6.2376	5.6861	5.5772	6.6485	6.7728	3.4045	3.815	3.3106	9.8503	8.9744	9.5206	3.4206	3.2849	3.7894
AS01G03310	yellow	800.245	342.54	457.705	-115.165	7.9526	7.7201	7.1653	9.3824	8.7253	8.6464	10.2166	10.1719	9.6272	7.6303	7.6026	6.9426	7.3826	6.0179	6.266	6.9665	7.3921	7.3085
AS01G03311	blue	3160.19	1438.32	1721.87	-283.544	26.725	27.1215	29.8603	36.9386	32.6372	33.5826	21.4335	25.5049	24.7167	17.0356	18.6085	15.461	26.2765	27.4261	25.9446	15.7372	16.6196	16.3948
AS01G03312	yellow	1907.63	1220.45	687.178	533.272	1.5109	3.1331	1.8625	10.9623	10.3719	11.4972	6.5561	6.8274	7.3857	2.7556	3.3797	3.1697	1.8026	2.5241	1.9447	3.6376	3.1613	3.4913
AS01G03313	yellow	812.959	442.897	370.062	72.8349	0.2434	0.7839	0.4982	1.1484	1.208	1.0551	1.0117	1.3452	0.9904	0.3743	0.3277	0.1655	0.4915	0.4701	0.2298	0.9029	0.6758	0.3722
AS01G03314	turquoise	4005.22	3058.74	946.488	2112.25	4.0116	6.865	4.5219	0.256	0.2244	0.2433	1.48	0.8369	2.1698	0.3414	0.974	0.5533	4.8715	3.4876	4.1706	0	0.4163	0.2489
AS01G03315	turquoise	4988.64	3733.61	1255.03	2478.58	22.4242	27.4678	23.5065	1.8018	3.7909	1.8839	7.4406	9.7189	5.3049	1.1747	1.4853	1.298	16.0833	16.3184	15.2947	0.2267	0.2232	0.1752
AS01G03317	turquoise	7293.81	3725.74	3568.07	157.668	27.1329	27.4702	27.6837	18.3737	19.0306	19.2186	12.7645	12.0712	11.2914	3.5474	2.974	2.8574	26.6539	24.1356	26.146	3.849	3.0992	4.1112
AS01G03319	turquoise	6550.03	3862.71	2687.32	1175.39	63.2032	64.4258	54.2394	41.8001	40.5329	44.26	33.9794	36.3552	34.6535	23.9616	22.6667	22.7792	53.5059	52.9372	56.5552	25.3773	26.5735	27.856
AS01G03320	blue	2202.06	721.376	1480.68	-759.304	6.6561	6.3189	8.3472	7.6661	7.0915	7.0449	6.1564	5.019	6.7639	1.9579	1.7322	2.1602	7.341	6.4689	5.4109	5.5941	4.9983	3.7471
AS01G03321	turquoise	5421.22	4130.28	1290.94	2839.34	50.5815	50.8365	47.9994	2.4627	2.0491	2.9358	1.9994	2.6949	2.1971	0.2969	0.1985	0.2887	36.0964	36.1684	40.2624	0.3544	0.2715	0.2435
AS01G03323	green	2045.01	204.777	1840.23	-1635.45	0.1308	0.2808	0	0	0.5049	0.2737	0.9514	0.4708	1.1563	0.5121	0.8218	0.8714	0	0	0	0.5434	1.0705	0.98
AS01G03326	green	5496.55	637.572	4858.97	-4221.4	96.2012	98.8596	96.9947	238.913	256.007	243.214	349.036	345.954	347.896	330.279	321.52	315.603	88.4043	86.1258	85.8835	340.066	343.292	343.571
AS01G03327	green	5478.69	540.604	4938.08	-4397.48	0.2121	0.592	0	3.1759	3.5619	4.5279	3.1244	2.7482	2.7917	4.0274	3.6426	3.3106	0.0428	0.1075	0.2403	5.0671	4.3833	4.4498
AS01G03328	green	434.121	93.2915	340.83	-247.538	0	0	0	1.0473	0.459	0.7466	0.865	0.428	2.1023	0	0	0.679	0	0	0	1.2351	1.7031	1.2728
AS01G03330	turquoise	4717.85	3097.78	1620.07	1477.72	3.9409	3.9835	4.369	3.0729	1.9965	1.9586	2.9857	2.6886	3.2576	0.9642	1.1003	0.9375	7.1279	6.0487	6.5094	0.5798	1.2429	0.9138
AS01G03331	green	6676.15	523.612	6152.53	-5628.92	5.9473	5.2187	4.444	20.2644	20.0417	20.9893	18.9248	18.3447	16.5495	23.4194	25.6003	22.9975	4.4792	4.8254	5.6135	27.3536	28.0042	28.1377
AS01G03332	yellow	1791.77	966.797	824.977	141.821	38.7576	50.2903	37.0479	68.5188	88.8941	91.481	66.0483	61.3618	66.5684	39.7749	40.3896	39.8349	52.5783	54.6449	49.5608	45.1174	47.3014	39.1357
AS01G03333	black	345.265	116.296	228.969	-112.673	4.4438	4.7702	4.1342	4.8919	6.4975	6.3404	10.0392	9.4496	11.1094	5.1395	4.6529	4.8695	4.894	6.4851	4.7028	7.8318	4.6835	5.1883
AS01G03334	blue	342.725	151.473	191.252	-39.7787	29.5505	26.3163	24.9394	26.3452	28.798	31.0714	37.1482	35.9064	33.8234	27.2765	22.2314	25.7598	28.8743	27.1861	29.4068	28.9469	25.6751	26.4723
AS01G03335	brown	7111.9	2458.06	4653.84	-2195.78	0.3796	0.3056	0.1942	18.3847	16.849	17.1763	21.9129	19.6349	23.3919	49.403	51.4659	47.6781	0.1916	0.0802	0.0896	60.6081	62.2196	57.9888
AS01G03336	blue	1239.61	584.438	655.169	-70.731	10.415	9.6096	11.317	13.7838	20.6092	19.4681	5.7984	5.5272	6.0338	1.546	2.1442	1.1693	4.7845	3.6088	4.4734	3.0991	3.7707	3.0058
AS01G03338	turquoise	170.556	95.3149	75.2411	20.0738	24.5355	28.5008	23.2256	16.3502	18.3496	18.1535	32.5041	28.932	31.369	18.0083	18.7626	17.6362	31.0057	30.9096	34.7374	28.3481	25.9943	28.369
AS01G03341	turquoise	538.778	238.342	300.436	-62.0937	3.8257	4.0819	4.4811	4.7949	3.4471	2.8695	3.7296	2.488	3.1009	3.4507	2.6302	3.0703	3.6992	3.758	2.8496	2.7046	2.4517	2.3925
AS01G03343	yellow	260.132	100.515	159.617	-59.1025	1.778	3.3165	2.6249	6.2246	6.5255	6.0078	2.8619	3.4351	3.2634	3.6511	4.6082	4.4101	4.8256	5.0729	5.3646	3.8141	3.548	3.9929
AS01G03346	turquoise	1237.22	616.883	620.34	-3.45703	28.0742	24.8091	23.9604	23.269	22.5412	22.6043	7.5774	6.1416	7.1623	11.1077	10.1332	10.4358	22.0588	21.5422	22.4614	16.5714	16.939	16.3728
AS01G03347	black	386.685	53.7234	332.961	-279.238	5.2144	6.1434	5.7267	7.9102	8.5911	6.72	10.0596	10.927	10.1175	7.4677	8.6556	8.1088	6.4838	7.1457	8.5229	9.9063	6.5048	7.8946
AS01G03348	yellow	1574.13	697.772	876.361	-178.589	5.7604	5.2465	5.0465	15.853	17.5187	17.8987	23.329	20.9258	19.4152	3.0749	3.7925	3.0315	7.3131	7.0791	6.0961	4.079	4.5979	3.4562
AS01G03349	turquoise	3721.97	1516.17	2205.8	-689.634	2.7834	3.0311	4.4997	4.4406	2.9974	3.5876	3.1174	3.3388	2.4563	1.6186	2.0696	1.3052	5.2126	4.4648	4.569	1.2987	1.2379	1.4247
AS01G03352	brown	6913.67	2689.12	4224.55	-1535.43	1.3367	2.1275	1.5094	7.0528	7.0277	8.1021	10.3506	9.7448	8.8726	29.2294	31.6589	32.8525	1.8612	2.3366	3.0453	29.0088	30.1282	27.2794
AS01G03353	blue	3732.45	1804.38	1928.08	-123.703	68.1075	63.4376	63.5644	88.7789	89.1109	88.9224	81.3126	77.8156	78.1948	26.7758	27.3386	27.1565	68.7561	70.0337	65.9505	33.3043	32.9159	34.2417
AS01G03354	yellow	1946.62	1130.69	815.925	314.767	0.9157	0.5128	0.4482	2.9364	3.573	3.8741	2.8957	2.7938	3.1672	0.5455	0.3335	0.5304	0.5627	0.4709	0.5261	0.6202	0.7331	0.2557
AS01G03355	brown	6736.93	2637.99	4098.94	-1460.95	6.6642	8.0072	7.2074	9.9205	8.9523	8.5179	17.3848	16.692	15.9165	34.6099	35.1661	39.2395	5.4662	5.5665	5.6111	37.1226	31.9159	35.6617
AS01G03357	turquoise	1525.73	1278.97	246.758	1032.21	12.5523	13.9159	12.1085	0	0.0993	0	0.0935	0.6479	0.7073	0	0.1077	0	1.3503	1.8255	1.5538	0	0.3157	0.2202
AS01G03359	turquoise	4147.51	3196.32	951.196	2245.12	320.108	341.816	274.001	55.5123	70.5681	74.8937	72.347	62.1921	79.0397	20.6993	22.1464	23.8098	189.311	189.058	196.232	76.2143	71.901	68.7395
AS01G03360	turquoise	4341.12	3390.88	950.247	2440.63	37.6204	40.1895	37.3915	2.4828	2.873	2.3599	4.8393	3.977	2.8353	1.9423	2.5504	2.318	21.6761	22.1047	25.0349	3.4667	4.4297	4.0553
AS01G03363	turquoise	5576.22	3931.22	1645	2286.22	231.703	269.372	221.639	86.8712	104.45	102.054	75.9556	64.1464	76.9988	16.815	13.2505	18.211	218.226	213.844	215.298	71.8062	78.4085	75.6488
AS01G03364	brown	3749.62	1337.31	2412.32	-1075.01	7.0733	7.0185	7.8671	3.4025	3.9387	2.7572	7.2414	8.0569	6.4604	13.0299	13.7333	13.1038	6.0006	7.2317	6.2274	11.7084	11.0457	12.1292
AS01G03365	brown	7020.4	2743.42	4276.98	-1533.56	0	0.18	0.1716	16.1202	15.21	13.0411	41.465	38.9195	40.8953	119.131	122.895	123.927	0.0564	0.1889	0.1055	116.617	123.38	119.816
AS01G03368	turquoise	6995.47	4558.93	2436.53	2122.4	35.454	37.8056	38.2447	21.7544	18.806	17.7699	15.1205	16.4763	18.3325	10.4548	7.9079	7.5595	30.8535	34.3851	35.3845	9.7945	8.2861	9.8421
AS01G03369	turquoise	5376.92	3969.37	1407.55	2561.82	11.5667	14.4224	13.3166	7.3758	7.6228	6.8629	7.5343	9.137	8.6931	5.1421	6.9416	7.2821	13.6349	14.1524	14.0795	6.7388	6.9621	6.1896
AS01G03370	blue	3184.58	1443	1741.58	-298.579	129.412	138.876	131.984	144.2	144.863	153.488	168.911	164.696	169.067	74.9291	76.086	74.0506	133.614	136.836	131.901	71.2299	71.8883	71.1991
AS01G03373	blue	683.546	348.209	335.337	12.872	10.9125	9.5748	9.2253	11.4904	9.0655	9.3328	12.1643	10.6712	10.2514	8.822	7.0542	6.6822	7.6636	6.975	8.5086	6.2086	6.4064	6.2965
AS01G03375	brown	2428.39	1116.16	1312.23	-196.072	2.5467	2.5993	2.8198	4.5499	6.4461	5.6787	3.6438	4.1316	3.7723	29.1309	29.5064	28.6049	2.023	2.0459	2.2067	78.5663	80.7149	78.1485
AS01G03376	turquoise	5271.27	3977.39	1293.88	2683.5	2.1913	1.875	1.82	0.0699	0.0613	0.0665	0	0	0	0	0.0333	0.0604	2.2443	2.2271	1.8585	0.033	0	0
AS01G03377	brown	4177.34	1693.6	2483.74	-790.139	7.2824	8.9836	8.0768	8.6462	8.4073	8.4174	10.3299	9.7417	10.5972	12.8729	14.5912	15.2931	9.1608	7.9085	8.4391	12.1367	11.33	15.4246
AS01G03380	brown	5401.25	2318.74	3082.51	-763.77	1.7226	1.9464	1.6701	2.1458	2.3623	1.6126	0.7418	0.7749	1.1576	25.198	24.3491	26.0123	1.8763	1.915	1.2836	26.3645	27.4052	24.8887
AS01G03382	brown	5106.89	2192.11	2914.78	-722.664	6.2108	4.4446	3.5854	1.4025	1.2294	1.4996	2.4614	2.2923	2.1897	33.6632	39.8517	42.7359	3.5369	1.8837	1.5031	40.1903	47.5676	43.2914
AS01G03384	brown	4687.27	2022.93	2664.35	-641.421	0.185	0	0	0	0.357	0	0	0	0.545	2.5345	1.9369	2.4645	0	0.3126	0	3.074	3.5954	2.5738
AS01G03385	green	1929.29	367.165	1562.13	-1194.96	1.148	0.9507	1.1077	25.7813	25.4493	25.637	27.3464	28.949	32.0537	17.013	17.2064	19.0717	2.4835	3.2148	4.0867	12.0593	11.6429	11.5496
AS01G03386	turquoise	4876.68	2766.68	2110	656.685	3.9751	3.4035	3.5837	1.667	2.192	1.733	2.8826	3.4059	2.6492	1.1578	1.2387	1.2609	3.2964	3.3585	3.5733	1.0321	0.7745	0.7091
AS01G03387	yellow	1899.19	1178.41	720.786	457.622	0.7021	0.7537	0.8383	7.8581	9.26	8.5096	6.3303	4.4744	5.5741	1.2597	1.4091	1.225	0.5907	0.791	0.9941	3.0991	2.0948	2.2544
AS01G03390	turquoise	3841.72	3046.12	795.598	2250.52	103.417	96.3743	101.563	10.8144	10.7796	9.0684	21.9668	21.3788	21.7739	11.7669	10.6236	10.6841	53.4549	51.7557	52.4307	12.7829	13.4635	14.0863
AS01G03392	turquoise	4697.66	3623.25	1074.41	2548.84	1.3958	1.4302	1.4284	0	0.0612	0	0	0.0571	0	0	0	0	0.7686	1.1257	0.8383	0	0	0
AS01G03393	turquoise	6888.11	4247.81	2640.31	1607.5	11.3538	10.6466	9.8829	5.8901	5.961	5.0067	1.8984	2.5438	3.2043	0.0426	0	0	11.7693	12.5698	12.2767	0.0452	0	0.0466
AS01G03394	turquoise	6782.59	3386.73	3395.86	-9.12217	23.095	24.8853	23.2152	18.7534	18.304	18.4372	16.3133	17.5911	16.99	10.6848	11.0333	9.8049	22.4284	20.6998	21.0526	11.4911	13.2644	11.6224
AS01G03395	blue	3267.01	1569.24	1697.77	-128.527	23.0833	21.3791	22.8026	37.8849	34.5362	34.8908	15.8178	15.7898	16.3378	2.5017	2.5168	2.5416	18.3343	21.5659	20.167	4.0814	3.5516	4.4509
AS01G03396	brown	7271.94	2689.2	4582.73	-1893.53	11.2979	10.051	12.1954	69.937	77.4382	79.7517	94.2739	95.7248	96.9757	258.236	273.616	283.287	12.343	13.2722	10.0794	260.227	277.05	251.272
AS01G03397	turquoise	4055.08	3068.29	986.799	2081.49	6.6675	5.6776	7.4051	0.3035	0.2993	0.1803	0.2663	0.341	0.1523	1.1465	1.0282	0.9837	9.2877	10.2476	9.1227	0.9841	0.8636	1.0326
AS01G03398	turquoise	6058.92	4532.87	1526.06	3006.81	389.368	389.886	373.688	85.427	97.871	106.76	125.225	116.256	124.883	53.4546	55.0019	52.7048	331.028	330.656	333.837	79.5215	77.1166	79.2356
AS01G03400	blue	2290.61	1135.53	1155.07	-19.5436	18.9969	20.392	17.2171	57.6111	53.1392	58.915	57.345	53.9528	52.7404	5.1641	4.2901	3.3674	28.516	32.1005	32.2281	4.9646	4.4453	4.7838
AS01G03404	blue	2164.9	987.982	1176.91	-188.932	17.1149	17.5526	18.8535	31.2007	29.1046	28.9711	20.0201	20.5953	20.5204	9.388	8.9029	8.8868	13.096	14.8286	12.7587	11.4347	9.3297	10.0724
AS01G03406	turquoise	6631	4117.47	2513.53	1603.94	7.0428	6.1243	6.3732	3.6119	3.5494	3.433	0.874	1.4665	1.4367	0.1432	0.1313	0.1591	6.6246	6.8155	7.1997	0.3256	0.4276	0.3355
AS01G03407	turquoise	6076.51	2868.6	3207.91	-339.301	31.2178	32.2439	30.6745	23.0623	23.571	24.2222	30.1214	27.3967	28.8746	13.5745	12.6872	13.7157	33.8972	34.1346	34.883	14.472	13.2757	13.1049
AS01G03408	turquoise	5659.62	2951.56	2708.06	243.502	11.7503	12.6133	9.8172	9.0949	9.2131	9.8451	9.0555	9.7041	8.2044	4.986	5.5268	4.5426	14.4571	12.4097	13.6901	5.768	6.855	4.4211
AS01G03411	turquoise	7600.9	4219.84	3381.07	838.771	583.251	563.89	549.649	371.392	379.362	377.665	276.154	295.135	283.207	124.154	111.148	112.678	567.561	577.688	595.455	109.487	116.422	114.466
AS01G03412	brown	5664.84	2424.3	3240.54	-816.241	0.038	0	0	0.0419	0.1101	0	0.3803	0.2394	0.0747	10.0837	9.7536	10.2034	0.0384	0.0642	0.0359	8.8453	9.2178	10.0105
AS01G03413	blue	4701.61	1155.72	3545.89	-2390.18	147.938	149.679	121.598	117.945	149.851	149.854	97.7087	96.9337	96.6107	72.2804	77.3336	76.4944	139.715	143.614	145.689	77.2193	74.5427	75.5849
AS01G03414	blue	5542.95	1244.37	4298.58	-3054.21	26.4061	23.2885	26.9676	29.585	27.2238	26.8356	9.9279	12.5033	11.6287	1.1481	1.0772	1.0306	37.153	35.8519	35.3499	1.9682	1.6063	1.9317
AS01G03416	turquoise	6006.83	3994.62	2012.21	1982.41	2.9893	4.0618	4.1821	1.6662	2.0813	1.5045	0.4816	0.5787	0.5574	0.1111	0	0.036	4.5457	4.5077	4.0358	0.1965	0.1935	0.2835
AS01G03417	turquoise	4992.36	2796.08	2196.28	599.799	16.2124	15.9666	13.8787	13.6827	11.6469	14.2974	13.1721	13.6595	13.749	10.2498	8.272	9.7465	19.848	18.9811	17.4398	9.5412	9.424	9.6671
AS01G03418	turquoise	2395.58	1016.68	1378.9	-362.217	22.1784	20.5156	20.2464	21.4552	23.5507	20.8321	22.3023	21.5779	18.9354	17.2648	18.7797	17.5477	25.0187	25.8361	23.907	17.7986	17.144	19.8252
AS01G03419	magenta	301.966	26.1395	275.827	-249.687	13.5182	13.3067	12.9155	14.171	14.8314	12.266	50.3846	48.8989	49.1671	13.339	11.7755	10.7823	49.2647	51.3249	49.8196	13.1655	14.4305	15.2181
AS01G03420	blue	1280.11	582.838	697.275	-114.437	8.2827	8.1797	8.9	9.1786	7.9129	7.1063	10.3416	9.3145	9.2735	6.4575	5.1456	6.4106	8.3337	7.3479	6.9057	6.4802	5.366	5.2892
AS01G03422	yellow	1889.47	1204.47	685.003	519.463	3.0201	3.4235	3.5852	38.5655	37.6312	33.0153	20.8679	19.9758	23.0646	7.4244	6.9315	7.4263	3.0977	4.348	2.5769	7.0259	8.6502	8.016
AS01G03423	blue	2196.45	1118.1	1078.35	39.7434	1.0204	1.4989	1.2092	2.897	3.8871	2.8097	1.3672	2.6091	1.5297	0.0526	0.2812	0	1.5181	1.6335	1.318	0.2231	0.5494	0.115
AS01G03426	purple	95.5585	28.4874	67.071	-38.5836	6.4367	7.5263	7.1752	4.5551	4.2149	3.8484	0.9405	1.7579	1.5804	0.8999	1.3238	0.7657	1.3924	0.7769	1.0849	8.953	6.3491	4.9206
AS01G03428	blue	978.708	485.172	493.536	-8.36454	14.9204	17.9631	15.3887	21.7063	20.214	19.2844	13.9906	13.16	14.7111	12.1392	10.1698	12.3052	15.3578	15.9182	15.0217	15.3133	14.4843	14.3402
AS01G03429	turquoise	2028.6	955.058	1073.55	-118.488	1.4324	2.526	2.6176	2.1399	1.0861	1.1776	0.093	0.2761	0.9044	0	0	0	0.723	1.0373	1.1588	0	0	0.1095
AS01G03430	turquoise	3895.57	2942.94	952.631	1990.31	928.187	913.247	805.901	102.737	110.769	100.359	88.3815	89.3713	93.8392	214.165	207.25	198.747	1317.25	1347.74	1351.62	175.119	180.053	180.561
AS01G03431	pink	139.419	8.39769	131.022	-122.624	3.1004	3.3497	3.8116	2.8146	2.3897	2.7806	2.6357	2.6263	2.8077	3.2706	2.6771	3.6401	3.1503	3.385	2.4703	2.7182	3.2539	3.663
AS01G03432	blue	3744.17	1676.19	2067.98	-391.792	57.0694	59.2747	58.1188	70.8671	79.3506	71.8091	66.3492	67.9854	59.2286	36.2976	32.4434	36.6159	71.4325	60.9554	63.7311	40.0575	28.3846	29.9946
AS01G03434	blue	2051.18	887.162	1164.02	-276.855	1.3386	1.045	1.183	0.9377	1.3504	1.0822	1.2723	0.8758	0.8963	0	0.0637	0	0.5528	0.4627	0.3446	0.1264	0	0
AS01G03436	turquoise	686.242	301.275	384.967	-83.6926	6.2609	7.727	7.4693	5.1599	4.491	5.2196	5.0529	5.6628	5.3269	6.4875	5.2584	5.9579	6.2191	6.4779	7.6475	7.1977	6.1647	5.7332
AS01G03437	turquoise	5339.1	3968.32	1370.78	2597.55	10.8246	12.4988	12.3349	1.5459	1.9198	1.8978	0.1064	0.1579	0.3448	0.1145	0.0613	0.1114	16.0666	15.325	15.2426	0.1215	0.419	0.0626
AS01G03438	brown	7027.81	2385.87	4641.95	-2256.08	0.7822	1.3098	0.8325	7.5085	6.7633	6.2527	15.7306	15.1721	16.0097	29.2109	26.4373	30.0123	1.0423	2.1941	2.5102	27.0029	27.5567	24.4782
AS01G03439	turquoise	184.998	71.3594	113.639	-42.2795	10.0176	9.5523	10.5864	9.6444	9.0193	8.0322	8.9511	10.6383	8.875	8.4222	7.9838	7.0923	8.0105	8.2456	7.8144	8.08	8.0112	9.1002
[truncated: 24,276 more rows]

## Sheet: Supplementary_Table 6
Supplementary Table 6: Expression differences of bHLH genes found in turquoise and blue modules
[truncated: 41 more rows]
